# Supplementary material for: Fam64a is a novel cell cycle promoter of hypoxic fetal cardiomyocytes in mice
Source: Sci Rep. 2017 Jun 30;7:4486. doi: 10.1038/s41598-017-04823-1 (PMC5493652; doi:10.1038/s41598-017-04823-1)
Supplement: Supplementary file 11 — Supplementary Dataset 1 [file 41598_2017_4823_MOESM11_ESM.xls]

## Sheet: Data for Analysis
Hashimoto et al, Supplementary Dataset 1: Microarray #1: Neonates compared to fetuses.
More than 8-fold, 4-fold, and 2-fold changes in the ratio value are indicated by ***, **, and *, respectively.
Name	ID	ensembl_id	RefSeq_id	Enterz_id	symbol	description	GO_biological_process	GO_molecular_function	GO_cellular_component	E16	P2,3	Ratio	Log2Ratio	up	down
M400001036	M400001036	ENSMUSG00000027875	NM_008256	15360	Hmgcs2	3-hydroxy-3-methylglutaryl-Coenzyme A synthase 2 [Source:MarkerSymbol;Acc:MGI:101939]	-	-	-	28.6563	1952.84	68.1468	6.09057	***
M200003738	M200003738	ENSMUSG00000024164	NM_009778	12266	C3	complement component 3 [Source:MarkerSymbol;Acc:MGI:88227]	GO:0001798(positive regulation of type IIa hypersensitivity);GO:0006954(inflammatory response);GO:0006955(immune response);GO:0006956(complement activation);GO:0006957(complement activation, alternative pathway);GO:0006958(complement activation, classical pathway);GO:0045087(innate immune response);GO:0050766(positive regulation of phagocytosis)	GO:0004866(endopeptidase inhibitor activity);GO:0005515(protein binding)	GO:0005576(extracellular region);GO:0005615(extracellular space)	5.85822	289.402	49.4009	5.62647	***
M200001138	M200001138	ENSMUSG00000021456	NM_007994	14120	Fbp2	fructose bisphosphatase 2 [Source:MarkerSymbol;Acc:MGI:95491]	GO:0005975(carbohydrate metabolic process);GO:0006094(gluconeogenesis)	GO:0016787(hydrolase activity);GO:0042132(fructose-bisphosphatase activity);GO:0042578(phosphoric ester hydrolase activity)	-	8.92451	201.124	22.5361	4.49417	***
M400004345	M400004345	ENSMUSG00000053118	-	-	ENSMUSG00000053118	predicted gene, ENSMUSG00000053118 [Source:MarkerSymbol;Acc:MGI:3642848]	-	-	-	11.2884	249.181	22.0741	4.46428	***
M200004034	M200004034	ENSMUSG00000027445	NM_009979	13013	Cst9	cystatin 9 [Source:MarkerSymbol;Acc:MGI:1340053]	-	GO:0004866(endopeptidase inhibitor activity);GO:0004869(cysteine protease inhibitor activity)	GO:0005615(extracellular space)	2.00357	38.6285	19.2798	4.26902	***
M400002199	M400002199	-	-	-	-	-	-	-	-	4.31695	82.8182	19.1844	4.26186	***
M200014365	M200014365	ENSMUSG00000015354	NM_029620	76477	Pcolce2	procollagen C-endopeptidase enhancer 2 [Source:MarkerSymbol;Acc:MGI:1923727]	-	GO:0008201(heparin binding)	GO:0005615(extracellular space)	1.71253	31.1891	18.2123	4.18684	***
M300003331	M300003331	ENSMUSG00000022523	NM_010199;NM_183064	14167	Fgf12	fibroblast growth factor 12 [Source:MarkerSymbol;Acc:MGI:109183]	-	GO:0008083(growth factor activity)	GO:0005634(nucleus)	5.37857	80.9475	15.05	3.91169	***
M200000375	M200000375	ENSMUSG00000025746	NM_031168	16193	Il6	interleukin 6 [Source:MarkerSymbol;Acc:MGI:96559]	GO:0001781(neutrophil apoptosis);GO:0006953(acute-phase response);GO:0006955(immune response);GO:0042832(defense response to protozoan);GO:0043066(negative regulation of apoptosis);GO:0045079(negative regulation of chemokine biosynthetic process);GO:0045630(positive regulation of T-helper 2 cell differentiation)	GO:0005125(cytokine activity);GO:0005138(interleukin-6 receptor binding);GO:0005515(protein binding);GO:0008083(growth factor activity)	GO:0005576(extracellular region);GO:0005615(extracellular space)	4.47043	64.0918	14.3368	3.84165	***
M400000945	M400000945	ENSMUSG00000026580	NM_011347	20344	Selp	selectin, platelet [Source:MarkerSymbol;Acc:MGI:98280]	GO:0006954(inflammatory response);GO:0007155(cell adhesion)	GO:0005515(protein binding);GO:0005529(sugar binding)	GO:0005624(membrane fraction);GO:0016020(membrane);GO:0016021(integral to membrane);GO:0031092(platelet alpha granule membrane)	4.29961	60.1456	13.9886	3.80618	***
M300017967	M300017967	ENSMUSG00000050195	NM_183216	329065	Scd4	stearoyl-coenzyme A desaturase 4 [Source:MarkerSymbol;Acc:MGI:2670997]	GO:0006629(lipid metabolic process);GO:0006633(fatty acid biosynthetic process);GO:0008610(lipid biosynthetic process)	GO:0004768(stearoyl-CoA 9(desaturase activity);GO:0005506(iron ion binding);GO:0016491(oxidoreductase activity);GO:0016717(oxidoreductase activity, acting on paired donors, with oxidation of a pair of donors resulting in the reduction of molecular oxy)	GO:0005783(endoplasmic reticulum);GO:0005792(microsome);GO:0016020(membrane);GO:0016021(integral to membrane)	20.7765	276.258	13.2966	3.73299	***
M200002332	M200002332	ENSMUSG00000032942	NM_009464	22229	Ucp3	uncoupling protein 3 (mitochondrial, proton carrier) [Source:MarkerSymbol;Acc:MGI:1099787]	GO:0000303(response to superoxide);GO:0006631(fatty acid metabolic process);GO:0006810(transport);GO:0006839(mitochondrial transport)	GO:0005215(transporter activity);GO:0005488(binding);GO:0017077(oxidative phosphorylation uncoupler activity)	GO:0005739(mitochondrion);GO:0005743(mitochondrial inner membrane);GO:0016020(membrane);GO:0016021(integral to membrane)	6.64593	77.2546	11.6243	3.53908	***
M300011389	M300011389	ENSMUSG00000038173	NM_177304	320981	Enpp6	ectonucleotide pyrophosphatase/phosphodiesterase 6 [Source:MarkerSymbol;Acc:MGI:2445171]	GO:0008152(metabolic process);GO:0009117(nucleotide metabolic process);GO:0016042(lipid catabolic process);GO:0019695(choline metabolic process)	GO:0008889(glycerophosphodiester phosphodiesterase activity);GO:0016787(hydrolase activity)	GO:0005886(plasma membrane);GO:0016020(membrane);GO:0016021(integral to membrane)	1.91827	22.0049	11.4712	3.51995	***
M300014073	M300014073	ENSMUSG00000042985	NM_175309	100647	Upk3b	uroplakin 3B [Source:MarkerSymbol;Acc:MGI:2140882]	-	-	GO:0005783(endoplasmic reticulum);GO:0016020(membrane);GO:0016021(integral to membrane)	30.5412	339.852	11.1276	3.47608	***
M200003509	M200003509	ENSMUSG00000063011	NM_018857	56047	Msln	mesothelin [Source:MarkerSymbol;Acc:MGI:1888992]	GO:0007155(cell adhesion)	GO:0005515(protein binding);GO:0042605(peptide antigen binding);GO:0048503(GPI anchor binding)	GO:0005615(extracellular space);GO:0016020(membrane)	14.7138	157.046	10.6734	3.41595	***
M200014046	M200014046	ENSMUSG00000015093	NM_027085	-	Clic3	chloride intracellular channel 3 [Source:MarkerSymbol;Acc:MGI:1916704]	-	-	-	4.76158	41.7229	8.76241	3.13133	***
M200006081	M200006081	ENSMUSG00000035686	NM_009381	21835	Thrsp	thyroid hormone responsive SPOT14 homolog (Rattus) [Source:MarkerSymbol;Acc:MGI:109126]	-	-	GO:0005634(nucleus)	1.60978	13.5158	8.39606	3.06971	***
M200009518	M200009518	ENSMUSG00000033685	NM_011671	22228	Ucp2	uncoupling protein 2 (mitochondrial, proton carrier) [Source:MarkerSymbol;Acc:MGI:109354]	GO:0006810(transport);GO:0006839(mitochondrial transport)	GO:0005215(transporter activity);GO:0005488(binding)	GO:0005739(mitochondrion);GO:0005743(mitochondrial inner membrane);GO:0016020(membrane);GO:0016021(integral to membrane)	39.1736	317.275	8.09922	3.01778	***
M400001376	M400001376	ENSMUSG00000031497	NM_033622	24099	Tnfsf13b	tumor necrosis factor (ligand) superfamily, member 13b [Source:MarkerSymbol;Acc:MGI:1344376]	GO:0001782(B cell homeostasis);GO:0002636(positive regulation of germinal center formation);GO:0006955(immune response);GO:0030890(positive regulation of B cell proliferation);GO:0031295(T cell costimulation);GO:0031296(B cell costimulation);GO:0042102(positive regulation of T cell proliferation);GO:0045885(positive regulation of survival gene product activity);GO:0048305(immunoglobulin secretion…	GO:0005125(cytokine activity);GO:0005164(tumor necrosis factor receptor binding)	GO:0005615(extracellular space);GO:0016020(membrane);GO:0016021(integral to membrane)	1.43884	11.1299	7.73536	2.95147	**
M400008542	M400008542	ENSMUSG00000064080	NM_007992	14115	Fbln2	fibulin 2 [Source:MarkerSymbol;Acc:MGI:95488]	-	GO:0005509(calcium ion binding);GO:0005515(protein binding)	GO:0005576(extracellular region);GO:0005578(proteinaceous extracellular matrix)	1.74722	13.3481	7.63963	2.9335	**
M200014040	M200014040	ENSMUSG00000020467	NM_146015	216616	Efemp1	epidermal growth factor-containing fibulin-like extracellular matrix protein 1 [Source:MarkerSymbol;Acc:MGI:1339998]	-	GO:0005509(calcium ion binding)	GO:0005615(extracellular space);GO:0016020(membrane)	8.49569	63.7663	7.50572	2.90799	**
M200013923	M200013923	ENSMUSG00000028871	NM_138683	192199	Rspo1	R-spondin homolog (Xenopus laevis) [Source:MarkerSymbol;Acc:MGI:2183426]	GO:0006118(electron transport);GO:0008150(biological_process);GO:0016055(Wnt receptor signaling pathway);GO:0050896(response to stimulus)	GO:0003674(molecular_function);GO:0005506(iron ion binding);GO:0008201(heparin binding);GO:0009055(electron carrier activity)	GO:0005615(extracellular space);GO:0005634(nucleus)	6.88646	51.5442	7.48486	2.90397	**
M300003152	M300003152	ENSMUSG00000022225	NM_010780	17228	Cma1	chymase 1, mast cell [Source:MarkerSymbol;Acc:MGI:96941]	GO:0006508(proteolysis)	GO:0004252(serine-type endopeptidase activity);GO:0008233(peptidase activity);GO:0016787(hydrolase activity);GO:0030271(chymase activity)	GO:0005615(extracellular space)	33.9335	240.561	7.08921	2.82562	**
M400001709	M400001709	ENSMUSG00000034533	NM_009134	20264	Scn10a	sodium channel, voltage-gated, type X, alpha [Source:MarkerSymbol;Acc:MGI:108029]	GO:0006810(transport);GO:0006811(ion transport);GO:0006812(cation transport);GO:0006814(sodium ion transport)	GO:0005216(ion channel activity);GO:0005244(voltage-gated ion channel activity);GO:0005248(voltage-gated sodium channel activity);GO:0005261(cation channel activity);GO:0005272(sodium channel activity);GO:0031402(sodium ion binding)	GO:0001518(voltage-gated sodium channel complex);GO:0016020(membrane);GO:0016021(integral to membrane)	9.38659	63.3413	6.74806	2.75447	**
M300012836	M300012836	ENSMUSG00000040752	NM_010856	17888	Myh6	myosin, heavy polypeptide 6, cardiac muscle, alpha [Source:MarkerSymbol;Acc:MGI:97255]	GO:0001701(in utero embryonic development);GO:0002026(cardiac inotropy);GO:0002027(cardiac chronotropy);GO:0006941(striated muscle contraction);GO:0007512(adult heart development);GO:0007522(visceral muscle development);GO:0008016(regulation of heart contraction);GO:0008217(blood pressure regulation);GO:0030048(actin filament-based movement);GO:0030239(myofibril assembly);GO:0043462(regulation of…	GO:0000146(microfilament motor activity);GO:0000166(nucleotide binding);GO:0003774(motor activity);GO:0003779(actin binding);GO:0005515(protein binding);GO:0005516(calmodulin binding);GO:0005524(ATP binding)	GO:0005863(striated muscle thick filament);GO:0016459(myosin complex);GO:0030016(myofibril)	2230.53	14730	6.60382	2.7233	**
M200009678	M200009678	ENSMUSG00000041193	NM_011110	-	Pla2g5	phospholipase A2, group V [Source:MarkerSymbol;Acc:MGI:101899]	GO:0006644(phospholipid metabolic process);GO:0016042(lipid catabolic process)	GO:0004623(phospholipase A2 activity);GO:0005509(calcium ion binding);GO:0016787(hydrolase activity);GO:0046872(metal ion binding)	GO:0005615(extracellular space)	10.0888	65.5441	6.49673	2.69971	**
M200004882	M200004882	ENSMUSG00000018919	NM_029360	75604	Tm4sf5	transmembrane 4 superfamily member 5 [Source:MarkerSymbol;Acc:MGI:1922854]	-	-	GO:0016021(integral to membrane)	5.56685	35.7603	6.42378	2.68342	**
M300013470	M300013470	ENSMUSG00000042045	NM_025540	-	Sln	sarcolipin [Source:MarkerSymbol;Acc:MGI:1913652]	-	-	-	3.30584	20.487	6.19722	2.63162	**
M200000802	M200000802	ENSMUSG00000061808	NM_013697	22139	Ttr	transthyretin [Source:MarkerSymbol;Acc:MGI:98865]	-	-	-	7.31375	45.3004	6.19387	2.63084	**
M200007285	M200007285	-	NM_017379	53857	-	-	GO:0000226(microtubule cytoskeleton organization and biogenesis);GO:0007017(microtubule-based process);GO:0007018(microtubule-based movement);GO:0051258(protein polymerization)	GO:0000166(nucleotide binding);GO:0003924(GTPase activity);GO:0005198(structural molecule activity);GO:0005200(structural constituent of cytoskeleton);GO:0005525(GTP binding)	GO:0005874(microtubule);GO:0043234(protein complex)	9.88315	61.0412	6.17629	2.62674	**
M400014064	M400014064	-	-	-	-	-	-	-	-	3.71731	22.6432	6.0913	2.60675	**
M300009788	M300009788	ENSMUSG00000057722	-	-	Lepr	leptin receptor [Source:MarkerSymbol;Acc:MGI:104993]	-	-	-	1.66214	10.0112	6.02304	2.59049	**
M300019274	M300019274	ENSMUSG00000048478	-	320869	4732415M23Rik	RIKEN cDNA 4732415M23 gene [Source:MarkerSymbol;Acc:MGI:2444920]	-	-	-	17.6776	105.061	5.94318	2.57124	**
M400011089	M400011089	ENSMUSG00000049708;ENSMUSG00000060905	NM_010974	-	-	olfactory receptor 27 (Olfr27), mRNA [Source:RefSeq_dna;Acc:NM_146829]	GO:0007165(signal transduction);GO:0007186(G-protein coupled receptor protein signaling pathway);GO:0007608(sensory perception of smell);GO:0050896(response to stimulus)	GO:0004871(signal transducer activity);GO:0004872(receptor activity);GO:0004930(G-protein coupled receptor activity);GO:0004984(olfactory receptor activity)	GO:0016020(membrane);GO:0016021(integral to membrane)	4.09376	24.3172	5.94005	2.57048	**
M400003800	M400003800	ENSMUSG00000051219	-	-	3100002H09Rik	RIKEN cDNA 3100002H09 gene [Source:MarkerSymbol;Acc:MGI:1917499]	-	-	-	1.47188	8.4333	5.7296	2.51843	**
M400011370	M400011370	ENSMUSG00000002289	NM_020581	-	Angptl4	angiopoietin-like 4 [Source:MarkerSymbol;Acc:MGI:1888999]	GO:0001666(response to hypoxia);GO:0007165(signal transduction);GO:0009267(cellular response to starvation);GO:0043066(negative regulation of apoptosis);GO:0045834(positive regulation of lipid metabolic process);GO:0051005(negative regulation of lipoprotein lipase activity)	GO:0003674(molecular_function);GO:0004857(enzyme inhibitor activity);GO:0005102(receptor binding)	GO:0005576(extracellular region);GO:0005615(extracellular space)	61.1688	346.629	5.66676	2.50252	**
M200015883	M200015883	ENSMUSG00000023336	NM_023395	67866	Wfdc1	WAP four-disulfide core domain 1 [Source:MarkerSymbol;Acc:MGI:1915116]	-	GO:0004866(endopeptidase inhibitor activity);GO:0004867(serine-type endopeptidase inhibitor activity)	GO:0005615(extracellular space)	39.2939	222.06	5.65126	2.49857	**
M400006959	M400006959	ENSMUSG00000071006;ENSMUSG00000071005	NM_011888	-	Ccl19	chemokine (C-C motif) ligand 19 [Source:MarkerSymbol;Acc:MGI:1346316]	GO:0006935(chemotaxis);GO:0006954(inflammatory response);GO:0006955(immune response)	GO:0005125(cytokine activity);GO:0008009(chemokine activity)	GO:0005576(extracellular region);GO:0005615(extracellular space)	1.33619	7.41186	5.54699	2.47171	**
M200000367	M200000367	ENSMUSG00000022468	NM_008902	19011	Pp11r	placental protein 11 related [Source:MarkerSymbol;Acc:MGI:97746]	GO:0006508(proteolysis);GO:0007565(pregnancy);GO:0008150(biological_process)	GO:0008083(growth factor activity);GO:0008236(serine-type peptidase activity)	GO:0005576(extracellular region);GO:0005737(cytoplasm)	4.21408	23.1127	5.48463	2.45539	**
M200002745	M200002745	ENSMUSG00000031980	NM_007428	11606	Agt	angiotensinogen (serpin peptidase inhibitor, clade A, member 8) [Source:MarkerSymbol;Acc:MGI:87963]	GO:0001543(ovarian follicle rupture);GO:0001568(blood vessel development);GO:0001658(ureteric bud branching);GO:0001822(kidney development);GO:0001991(regulation of blood pressure by circulatory renin-angiotensin);GO:0001998(angiotensin mediated vasoconstriction during regulation of blood pressure);GO:0001999(renal response to blood flow during renin-angiotensin regulation of blood pressure);GO:0…	GO:0004867(serine-type endopeptidase inhibitor activity);GO:0031702(type 1 angiotensin receptor binding);GO:0031703(type 2 angiotensin receptor binding)	GO:0005615(extracellular space)	5.58442	30.4514	5.45293	2.44703	**
M200000803	M200000803	ENSMUSG00000053898	NM_016772	51798	Ech1	enoyl coenzyme A hydratase 1, peroxisomal [Source:MarkerSymbol;Acc:MGI:1858208]	GO:0006629(lipid metabolic process);GO:0006631(fatty acid metabolic process);GO:0008152(metabolic process)	GO:0003824(catalytic activity);GO:0016853(isomerase activity)	GO:0005739(mitochondrion);GO:0005777(peroxisome)	1011.14	5447.6	5.38761	2.42964	**
M300001020	M300001020	ENSMUSG00000009281	NM_027852	71660	Rarres2	retinoic acid receptor responder (tazarotene induced) 2 [Source:MarkerSymbol;Acc:MGI:1918910]	GO:0001523(retinoid metabolic process);GO:0006952(defense response)	-	GO:0005576(extracellular region);GO:0005615(extracellular space)	84.8754	447.426	5.27157	2.39823	**
M200006747	M200006747	ENSMUSG00000032068	NM_029639	76509	1600029D21Rik	RIKEN cDNA 1600029D21 gene [Source:MarkerSymbol;Acc:MGI:1923759]	-	-	-	1.83275	9.44306	5.15241	2.36525	**
M200006218	M200006218	ENSMUSG00000030688	NM_019990	56018	Stard10	START domain containing 10 [Source:MarkerSymbol;Acc:MGI:1860093]	-	-	-	80.7645	414.111	5.12739	2.35822	**
M200008163	M200008163	ENSMUSG00000050541	NM_007416	11548	Adra1b	adrenergic receptor, alpha 1b [Source:MarkerSymbol;Acc:MGI:104774]	GO:0001974(blood vessel remodeling);GO:0001975(response to amphetamine);GO:0001987(vasoconstriction of artery during baroreceptor response to lowering of blood pressure);GO:0001996(positive regulation of heart contraction rate by epinephrine-norepinephrine);GO:0001997(increased strength of heart contraction by epinephrine-norepinephrine);GO:0007165(signal transduction);GO:0007186(G-protein couple…	GO:0001584(rhodopsin-like receptor activity);GO:0004871(signal transducer activity);GO:0004872(receptor activity);GO:0004930(G-protein coupled receptor activity);GO:0004935(adrenoceptor activity);GO:0004937(alpha1(adrenergic receptor activity)	GO:0000299(integral to membrane of membrane fraction);GO:0016020(membrane);GO:0016021(integral to membrane)	12.9323	65.2854	5.04824	2.33578	**
M200000812	M200000812	ENSMUSG00000001827	NM_008034	-	Folr1	folate receptor 1 (adult) [Source:MarkerSymbol;Acc:MGI:95568]	GO:0006620(posttranslational protein targeting to membrane);GO:0046655(folic acid metabolic process)	GO:0004872(receptor activity);GO:0005542(folic acid binding);GO:0008517(folic acid transporter activity);GO:0048503(GPI anchor binding)	GO:0005615(extracellular space);GO:0005624(membrane fraction);GO:0016020(membrane)	1.62701	8.06507	4.95699	2.30946	**
M200013731	M200013731	ENSMUSG00000032380	NM_010019	13143	Dapk2	death-associated kinase 2 [Source:MarkerSymbol;Acc:MGI:1341297]	GO:0006468(protein amino acid phosphorylation);GO:0006915(apoptosis);GO:0006917(induction of apoptosis);GO:0007243(protein kinase cascade)	GO:0000166(nucleotide binding);GO:0004672(protein kinase activity);GO:0004674(protein serine/threonine kinase activity);GO:0004685(calcium- and calmodulin-dependent protein kinase activity);GO:0004713(protein-tyrosine kinase activity);GO:0005516(calmodulin binding);GO:0005524(ATP binding);GO:0016301(kinase activity);GO:0016740(transferase activity);GO:0042802(identical protein binding)	GO:0005737(cytoplasm)	6.57797	32.4813	4.93789	2.30389	**
M400000947	M400000947	ENSMUSG00000026582	NM_011345	20339	Sele	selectin, endothelial cell [Source:MarkerSymbol;Acc:MGI:98278]	GO:0007155(cell adhesion);GO:0007157(heterophilic cell adhesion)	GO:0005509(calcium ion binding);GO:0005515(protein binding);GO:0005529(sugar binding)	GO:0016020(membrane);GO:0016021(integral to membrane)	38.042	186.998	4.91558	2.29736	**
M300016705	M300016705	ENSMUSG00000045776	NM_176920	319476	Lrtm1	leucine-rich repeats and transmembrane domains 1 [Source:MarkerSymbol;Acc:MGI:2442106]	-	GO:0005515(protein binding)	GO:0016020(membrane);GO:0016021(integral to membrane)	21.3261	103.631	4.85933	2.28076	**
M200008372	M200008372	ENSMUSG00000001025	NM_011313	20200	S100a6	S100 calcium binding protein A6 (calcyclin) [Source:MarkerSymbol;Acc:MGI:1339467]	GO:0000074(regulation of progression through cell cycle);GO:0007049(cell cycle);GO:0007409(axonogenesis);GO:0008283(cell proliferation);GO:0048146(positive regulation of fibroblast proliferation)	GO:0005509(calcium ion binding);GO:0005515(protein binding);GO:0008083(growth factor activity);GO:0008270(zinc ion binding);GO:0042803(protein homodimerization activity);GO:0048154(S100 beta binding);GO:0048306(calcium-dependent protein binding)	GO:0001726(ruffle);GO:0005634(nucleus);GO:0005635(nuclear envelope);GO:0005737(cytoplasm)	49.6753	241.057	4.85265	2.27877	**
M300013033	M300013033	ENSMUSG00000041141	XM_194334	71691	0710005I19Rik	RIKEN cDNA 0710005I19 gene [Source:MarkerSymbol;Acc:MGI:1918941]	-	-	-	23.7248	113.877	4.7999	2.26301	**
M300014195	M300014195	ENSMUSG00000043110	NM_177303	320974	B430119L13Rik	RIKEN cDNA B430119L13 gene [Source:MarkerSymbol;Acc:MGI:2445154]	-	GO:0005515(protein binding)	GO:0016020(membrane);GO:0016021(integral to membrane)	2.79161	13.361	4.78614	2.25886	**
M400011386	M400011386	ENSMUSG00000066975	NM_021351	-	Cryba4	crystallin, beta A4 [Source:MarkerSymbol;Acc:MGI:102716]	GO:0007423(sensory organ development)	GO:0005212(structural constituent of eye lens)	GO:0005737(cytoplasm)	4.98478	23.7923	4.773	2.25489	**
M300006609	M300006609	ENSMUSG00000046709	NM_009158	26414	Mapk10	mitogen activated protein kinase 10 [Source:MarkerSymbol;Acc:MGI:1346863]	GO:0006468(protein amino acid phosphorylation);GO:0007254(JNK cascade)	GO:0000166(nucleotide binding);GO:0004672(protein kinase activity);GO:0004674(protein serine/threonine kinase activity);GO:0004705(JUN kinase activity);GO:0004707(MAP kinase activity);GO:0004713(protein-tyrosine kinase activity);GO:0005515(protein binding);GO:0005524(ATP binding);GO:0016301(kinase activity);GO:0016740(transferase activity)	-	3.88825	18.4841	4.75383	2.24909	**
M400012563	M400012563	ENSMUSG00000044453	NM_194057	233081	Ffar1	free fatty acid receptor 1 [Source:MarkerSymbol;Acc:MGI:2684079]	GO:0007165(signal transduction);GO:0007186(G-protein coupled receptor protein signaling pathway)	GO:0001584(rhodopsin-like receptor activity);GO:0004871(signal transducer activity);GO:0004872(receptor activity);GO:0004930(G-protein coupled receptor activity);GO:0008289(lipid binding)	GO:0016020(membrane);GO:0016021(integral to membrane)	1.72988	7.96514	4.60445	2.20303	**
M300017880	M300017880	ENSMUSG00000047013	NM_001001160	330369	Fbxo41	F-box protein 41 [Source:MarkerSymbol;Acc:MGI:1261912]	-	-	-	327.991	1498.28	4.56806	2.19158	**
M400007623	M400007623	ENSMUSG00000061980	-	100046808	Dcpp1	demilune cell and parotid protein 1 [Source:MarkerSymbol;Acc:MGI:105949]	GO:0001824(blastocyst development)	GO:0003674(molecular_function)	GO:0005615(extracellular space)	2.12401	9.54106	4.49201	2.16736	**
M300002100	M300002100	ENSMUSG00000020264	NM_153170	246049	Slc36a2	solute carrier family 36 (proton/amino acid symporter), member 2 [Source:MarkerSymbol;Acc:MGI:1891430]	GO:0006865(amino acid transport);GO:0015808(L-alanine transport);GO:0015816(glycine transport);GO:0015824(proline transport);GO:0015992(proton transport)	GO:0005279(amino acid-polyamine transporter activity);GO:0005280(hydrogen:amino acid symporter activity);GO:0005302(L-tyrosine transporter activity);GO:0015180(L-alanine transporter activity);GO:0015187(glycine transporter activity);GO:0015193(L-proline transporter activity)	GO:0005886(plasma membrane);GO:0016020(membrane);GO:0016021(integral to membrane)	11.0322	49.4156	4.47924	2.16325	**
M200005834	M200005834	ENSMUSG00000022425	NM_015744	18606	Enpp2	ectonucleotide pyrophosphatase/phosphodiesterase 2 [Source:MarkerSymbol;Acc:MGI:1321390]	GO:0006935(chemotaxis);GO:0008152(metabolic process);GO:0009117(nucleotide metabolic process);GO:0016042(lipid catabolic process)	GO:0003676(nucleic acid binding);GO:0004519(endonuclease activity);GO:0004528(phosphodiesterase I activity);GO:0004551(nucleotide diphosphatase activity);GO:0016787(hydrolase activity);GO:0046872(metal ion binding);GO:0047391(alkylglycerophosphoethanolamine phosphodiesterase activity)	GO:0005615(extracellular space);GO:0005887(integral to plasma membrane);GO:0016020(membrane);GO:0016021(integral to membrane)	34.8922	155.444	4.45498	2.15542	**
M200001746	M200001746	ENSMUSG00000024087	NM_009994	13078	Cyp1b1	cytochrome P450, family 1, subfamily b, polypeptide 1 [Source:MarkerSymbol;Acc:MGI:88590]	GO:0006118(electron transport)	GO:0004497(monooxygenase activity);GO:0005506(iron ion binding);GO:0016491(oxidoreductase activity);GO:0020037(heme binding);GO:0046872(metal ion binding);GO:0050381(unspecific monooxygenase activity)	GO:0005615(extracellular space);GO:0005783(endoplasmic reticulum);GO:0005792(microsome);GO:0016020(membrane)	2.91182	12.9342	4.44195	2.15119	**
M200003818	M200003818	ENSMUSG00000021081	XM_127079	68348	Serpina1f	serine (or cysteine) peptidase inhibitor, clade A, member 1f [Source:MarkerSymbol;Acc:MGI:1915598]	-	GO:0004867(serine-type endopeptidase inhibitor activity)	-	2.32952	10.322	4.43095	2.14761	**
M200015814	M200015814	ENSMUSG00000001739	NM_021719	-	Cldn15	claudin 15 [Source:MarkerSymbol;Acc:MGI:1913103]	-	-	-	5.65238	25.0143	4.42544	2.14582	**
M200005629	M200005629	ENSMUSG00000022596	NM_020519	57277	Slurp1	secreted Ly6/Plaur domain containing 1 [Source:MarkerSymbol;Acc:MGI:1930923]	-	GO:0005125(cytokine activity)	GO:0005615(extracellular space)	4.19696	18.3694	4.37683	2.12989	**
M200000272	M200000272	ENSMUSG00000029417	NM_008599	17329	Cxcl9	chemokine (C-X-C motif) ligand 9 [Source:MarkerSymbol;Acc:MGI:1352449]	GO:0006954(inflammatory response);GO:0006955(immune response)	GO:0005125(cytokine activity);GO:0008009(chemokine activity)	GO:0005576(extracellular region);GO:0005615(extracellular space)	1.79772	7.83742	4.35964	2.12421	**
M300001178	M300001178	ENSMUSG00000012428	NM_054098	117167	Steap4	STEAP family member 4 [Source:MarkerSymbol;Acc:MGI:1923560]	GO:0006118(electron transport);GO:0045444(fat cell differentiation)	GO:0005506(iron ion binding);GO:0016491(oxidoreductase activity);GO:0050660(FAD binding)	GO:0005886(plasma membrane);GO:0005887(integral to plasma membrane);GO:0016021(integral to membrane)	1.52414	6.58843	4.32272	2.11194	**
M300001574	M300001574	ENSMUSG00000017314	NM_016695	-	Mpp2	membrane protein, palmitoylated 2 (MAGUK p55 subfamily member 2) [Source:MarkerSymbol;Acc:MGI:1858257]	GO:0006461(protein complex assembly)	GO:0005515(protein binding)	GO:0016020(membrane)	1.64458	6.9863	4.24808	2.08681	**
M200015771	M200015771	-	-	-	-	-	-	-	-	3.59687	15.2632	4.24346	2.08524	**
M300003986	M300003986	ENSMUSG00000024210	NM_173027	271424	Ihpk3	inositol hexaphosphate kinase 3 [Source:MarkerSymbol;Acc:MGI:3045325]	-	GO:0008440(inositol trisphosphate 3(kinase activity);GO:0016301(kinase activity);GO:0016740(transferase activity);GO:0050517(inositol hexakisphosphate kinase activity)	GO:0005634(nucleus);GO:0005737(cytoplasm)	6.73134	28.279	4.2011	2.07077	**
M300010050	M300010050	ENSMUSG00000035699	NM_145932	106407	Osta	organic solute transporter alpha [Source:MarkerSymbol;Acc:MGI:2146634]	GO:0006810(transport)	GO:0005215(transporter activity)	GO:0005886(plasma membrane);GO:0016021(integral to membrane)	7.82787	32.6942	4.17664	2.06234	**
M200005807	M200005807	-	XM_484933	-	-	-	GO:0008150(biological_process)	GO:0003674(molecular_function)	GO:0005575(cellular_component)	299.603	1250.22	4.17294	2.06106	**
M400009519	M400009519	ENSMUSG00000030996	-	11870	Art1	ADP-ribosyltransferase 1 [Source:MarkerSymbol;Acc:MGI:107511]	GO:0006471(protein amino acid ADP-ribosylation)	GO:0003950(NAD+ ADP-ribosyltransferase activity);GO:0003956(NAD(P)+-protein-arginine ADP-ribosyltransferase activity);GO:0016740(transferase activity);GO:0016757(transferase activity, transferring glycosyl groups);GO:0048503(GPI anchor binding)	GO:0016020(membrane)	29.65	123.657	4.17057	2.06025	**
M400011186	M400011186	ENSMUSG00000035930	NM_011998	-	Chst4	carbohydrate (chondroitin 6/keratan) sulfotransferase 4 [Source:MarkerSymbol;Acc:MGI:1349479]	GO:0005975(carbohydrate metabolic process);GO:0006044(N-acetylglucosamine metabolic process);GO:0006790(sulfur metabolic process);GO:0006954(inflammatory response)	GO:0001517(N-acetylglucosamine 6(O-sulfotransferase activity);GO:0008146(sulfotransferase activity);GO:0016740(transferase activity)	GO:0005802(Golgi trans face);GO:0016020(membrane);GO:0016021(integral to membrane)	3.11744	12.8916	4.1353	2.04799	**
M200016372	M200016372	ENSMUSG00000038403	NM_027126	69585	Hfe2	hemochromatosis type 2 (juvenile) (human homolog) [Source:MarkerSymbol;Acc:MGI:1916835]	GO:0008150(biological_process)	GO:0003674(molecular_function);GO:0048503(GPI anchor binding)	GO:0005615(extracellular space);GO:0009986(cell surface);GO:0016020(membrane)	39.5192	163.224	4.13026	2.04623	**
M200002418	M200002418	ENSMUSG00000034459	NM_008331	15957	Ifit1	interferon-induced protein with tetratricopeptide repeats 1 [Source:MarkerSymbol;Acc:MGI:99450]	GO:0006955(immune response)	GO:0005488(binding)	-	1.2331	5.08345	4.12249	2.04352	**
M200001605	M200001605	ENSMUSG00000020027	NM_007706	216233	Socs2	suppressor of cytokine signaling 2 [Source:MarkerSymbol;Acc:MGI:1201787]	GO:0001558(regulation of cell growth);GO:0007242(intracellular signaling cascade);GO:0009968(negative regulation of signal transduction);GO:0040014(regulation of body size);GO:0045666(positive regulation of neuron differentiation)	GO:0005131(growth hormone receptor binding);GO:0005159(insulin-like growth factor receptor binding);GO:0005515(protein binding)	GO:0005737(cytoplasm)	318.365	1311.54	4.11961	2.04251	**
M200003460	M200003460	ENSMUSG00000025359	NM_021882	20431	Si	silver [Source:MarkerSymbol;Acc:MGI:98301]	GO:0006583(melanin biosynthetic process from tyrosine);GO:0042438(melanin biosynthetic process)	-	GO:0005615(extracellular space);GO:0016020(membrane);GO:0016021(integral to membrane);GO:0042470(melanosome)	7.07486	29.0875	4.11139	2.03963	**
M400015960	M400015960	-	-	-	-	-	-	-	-	2.7063	10.9326	4.03967	2.01424	**
M400000984	M400000984	ENSMUSG00000027022	XM_141283	241431	Cmya3	cardiomyopathy associated 3 [Source:MarkerSymbol;Acc:MGI:2685198]	GO:0008150(biological_process)	GO:0003674(molecular_function);GO:0008270(zinc ion binding);GO:0046872(metal ion binding)	GO:0005575(cellular_component)	5.41348	21.8218	4.031	2.01114	**
M300007579	M300007579	ENSMUSG00000031147	NM_018832	-	Pdzx	PDZ domain containing, X chromosome [Source:MarkerSymbol;Acc:MGI:1859644]	-	GO:0005515(protein binding)	-	1.16515	4.68679	4.02249	2.00809	**
M300006155	M300006155	ENSMUSG00000028553	NM_013913	30924	Angptl3	angiopoietin-like 3 [Source:MarkerSymbol;Acc:MGI:1353627]	GO:0006641(triacylglycerol metabolic process);GO:0007160(cell-matrix adhesion);GO:0007165(signal transduction);GO:0007229(integrin-mediated signaling pathway);GO:0016042(lipid catabolic process);GO:0030335(positive regulation of cell migration);GO:0045766(positive regulation of angiogenesis);GO:0045834(positive regulation of lipid metabolic process)	GO:0004857(enzyme inhibitor activity);GO:0005102(receptor binding);GO:0005178(integrin binding)	GO:0005576(extracellular region)	5.96098	23.9633	4.02002	2.0072	**
M200001351	M200001351	ENSMUSG00000015843	NM_009107	20183	Rxrg	retinoid X receptor gamma [Source:MarkerSymbol;Acc:MGI:98216]	GO:0006350(transcription);GO:0006355(regulation of transcription, DNA-dependent)	GO:0003677(DNA binding);GO:0003700(transcription factor activity);GO:0003707(steroid hormone receptor activity);GO:0004872(receptor activity);GO:0004879(ligand-dependent nuclear receptor activity);GO:0005496(steroid binding);GO:0008270(zinc ion binding);GO:0016439(tRNA-pseudouridine synthase activity);GO:0043565(sequence-specific DNA binding);GO:0046872(metal ion binding)	GO:0005634(nucleus)	10.6384	42.7011	4.01388	2.005	**
M200003371	M200003371	ENSMUSG00000063727	NM_008764	18383	Tnfrsf11b	tumor necrosis factor receptor superfamily, member 11b (osteoprotegerin) [Source:MarkerSymbol;Acc:MGI:109587]	GO:0006915(apoptosis);GO:0007165(signal transduction);GO:0042489(negative regulation of odontogenesis (sensu Vertebrata))	GO:0004872(receptor activity);GO:0005515(protein binding)	GO:0005578(proteinaceous extracellular matrix);GO:0005615(extracellular space)	1.21576	4.80033	3.94843	1.98128	*
M200014775	M200014775	ENSMUSG00000050556	NM_008420	16500	Kcnb1	potassium voltage gated channel, Shab-related subfamily, member 1 [Source:MarkerSymbol;Acc:MGI:96666]	GO:0006810(transport);GO:0006811(ion transport);GO:0006812(cation transport);GO:0006813(potassium ion transport)	GO:0005216(ion channel activity);GO:0005244(voltage-gated ion channel activity);GO:0005249(voltage-gated potassium channel activity);GO:0005261(cation channel activity);GO:0005267(potassium channel activity);GO:0005515(protein binding);GO:0030955(potassium ion binding)	GO:0005887(integral to plasma membrane);GO:0008076(voltage-gated potassium channel complex);GO:0016020(membrane);GO:0016021(integral to membrane)	4.00857	15.7584	3.93118	1.97496	*
M200006961	M200006961	ENSMUSG00000004098	NM_016919	53867	Col5a3	procollagen, type V, alpha 3 [Source:MarkerSymbol;Acc:MGI:1858212]	GO:0006817(phosphate transport);GO:0007155(cell adhesion);GO:0007160(cell-matrix adhesion);GO:0030198(extracellular matrix organization and biogenesis)	GO:0005198(structural molecule activity);GO:0005201(extracellular matrix structural constituent);GO:0008201(heparin binding)	GO:0005578(proteinaceous extracellular matrix);GO:0005581(collagen);GO:0005588(collagen type V);GO:0005615(extracellular space);GO:0005737(cytoplasm)	7.03983	27.5981	3.92028	1.97096	*
M200011815	M200011815	ENSMUSG00000037095	NM_029796	76905	Lrg1	leucine-rich alpha-2-glycoprotein 1 [Source:MarkerSymbol;Acc:MGI:1924155]	-	GO:0005515(protein binding)	GO:0005615(extracellular space)	9.78039	38.2596	3.91187	1.96786	*
M200004035	M200004035	-	NM_008176	14825	-	-	GO:0000074(regulation of progression through cell cycle);GO:0006954(inflammatory response);GO:0006955(immune response);GO:0009987(cellular process)	GO:0005125(cytokine activity);GO:0008009(chemokine activity);GO:0008083(growth factor activity)	GO:0005576(extracellular region);GO:0005615(extracellular space);GO:0005622(intracellular)	302.399	1181.72	3.90783	1.96637	*
M300000663	M300000663	ENSMUSG00000005339	NM_010184	14125	Fcer1a	Fc receptor, IgE, high affinity I, alpha polypeptide [Source:MarkerSymbol;Acc:MGI:95494]	GO:0000187(activation of MAPK activity);GO:0001812(positive regulation of type I hypersensitivity);GO:0001820(serotonin secretion);GO:0007165(signal transduction);GO:0007166(cell surface receptor linked signal transduction);GO:0007257(activation of JNK activity);GO:0019370(leukotriene biosynthetic process);GO:0043306(positive regulation of mast cell degranulation);GO:0045401(positive regulation o…	GO:0004872(receptor activity);GO:0019767(IgE receptor activity);GO:0019863(IgE binding)	GO:0005887(integral to plasma membrane);GO:0009897(external side of plasma membrane);GO:0016020(membrane);GO:0016021(integral to membrane);GO:0045121(lipid raft)	1.25067	4.88544	3.90626	1.96579	*
M200013734	M200013734	ENSMUSG00000053062	NM_023844	67374	Jam2	junction adhesion molecule 2 [Source:MarkerSymbol;Acc:MGI:1933820]	-	-	GO:0005615(extracellular space);GO:0005923(tight junction);GO:0016020(membrane);GO:0016021(integral to membrane)	15.5366	60.6459	3.90342	1.96474	*
M200007885	M200007885	ENSMUSG00000041782	NM_133664	16763	Lad1	ladinin [Source:MarkerSymbol;Acc:MGI:109343]	-	-	GO:0005578(proteinaceous extracellular matrix);GO:0005604(basement membrane)	9.9511	38.6994	3.88895	1.95938	*
M200013811	M200013811	ENSMUSG00000032259	NM_010077	13489	Drd2	dopamine receptor 2 [Source:MarkerSymbol;Acc:MGI:94924]	GO:0007165(signal transduction);GO:0007186(G-protein coupled receptor protein signaling pathway);GO:0007195(dopamine receptor, adenylate cyclase inhibiting pathway);GO:0042493(response to drug)	GO:0001584(rhodopsin-like receptor activity);GO:0001591(dopamine D2 receptor-like receptor activity);GO:0004871(signal transducer activity);GO:0004872(receptor activity);GO:0004930(G-protein coupled receptor activity);GO:0004935(adrenoceptor activity);GO:0004952(dopamine receptor activity);GO:0004983(neuropeptide Y receptor activity);GO:0035240(dopamine binding)	GO:0016020(membrane);GO:0016021(integral to membrane)	2.87702	11.1596	3.87887	1.95564	*
M200009485	M200009485	ENSMUSG00000031906	NM_021491	58994	Smpd3	sphingomyelin phosphodiesterase 3, neutral [Source:MarkerSymbol;Acc:MGI:1927578]	GO:0006684(sphingomyelin metabolic process);GO:0006950(response to stress);GO:0007049(cell cycle);GO:0007165(signal transduction);GO:0007275(multicellular organismal development);GO:0030072(peptide hormone secretion)	GO:0000287(magnesium ion binding);GO:0004767(sphingomyelin phosphodiesterase activity);GO:0016787(hydrolase activity);GO:0046872(metal ion binding)	GO:0000137(Golgi cis cisterna);GO:0005794(Golgi apparatus);GO:0016020(membrane);GO:0016021(integral to membrane)	1.52436	5.87974	3.85718	1.94755	*
M200009623	M200009623	ENSMUSG00000041534	NM_015745	19661	Rbp3	retinol binding protein 3, interstitial [Source:MarkerSymbol;Acc:MGI:97878]	GO:0006508(proteolysis);GO:0006629(lipid metabolic process);GO:0006810(transport);GO:0007601(visual perception)	GO:0005501(retinoid binding);GO:0005504(fatty acid binding);GO:0008233(peptidase activity);GO:0008236(serine-type peptidase activity);GO:0016918(retinal binding)	GO:0005578(proteinaceous extracellular matrix);GO:0005615(extracellular space)	97.277	374.292	3.8477	1.94399	*
M200009906	M200009906	ENSMUSG00000021415	NM_025750	-	4933417A18Rik	RIKEN cDNA 4933417A18 gene [Source:MarkerSymbol;Acc:MGI:1914011]	-	-	-	20.6411	78.9543	3.82511	1.9355	*
M200005350	M200005350	ENSMUSG00000063558	NM_009676	11761	Aox1	aldehyde oxidase 1 [Source:MarkerSymbol;Acc:MGI:88035]	GO:0006118(electron transport)	GO:0004031(aldehyde oxidase activity);GO:0005506(iron ion binding);GO:0009055(electron carrier activity);GO:0016491(oxidoreductase activity);GO:0030151(molybdenum ion binding);GO:0046872(metal ion binding);GO:0051287(NAD binding);GO:0051536(iron-sulfur cluster binding);GO:0051537(2 iron, 2 sulfur cluster binding)	-	5.58431	21.2962	3.81357	1.93114	*
M200004227	M200004227	ENSMUSG00000020388	NM_019417	30794	Pdlim4	PDZ and LIM domain 4 [Source:MarkerSymbol;Acc:MGI:1353470]	GO:0007242(intracellular signaling cascade)	GO:0005515(protein binding);GO:0008270(zinc ion binding);GO:0046872(metal ion binding)	-	29.2932	111.505	3.80652	1.92847	*
M200001506	M200001506	ENSMUSG00000028125	NM_007378	11304	Abca4	ATP-binding cassette, sub-family A (ABC1), member 4 [Source:MarkerSymbol;Acc:MGI:109424]	GO:0006649(phospholipid transfer to membrane);GO:0006810(transport);GO:0007601(visual perception);GO:0045494(photoreceptor cell maintenance);GO:0050896(response to stimulus)	GO:0000166(nucleotide binding);GO:0004012(phospholipid-translocating ATPase activity);GO:0005524(ATP binding);GO:0005548(phospholipid transporter activity);GO:0016887(ATPase activity);GO:0017111(nucleoside-triphosphatase activity);GO:0042626(ATPase activity, coupled to transmembrane movement of substances)	GO:0005887(integral to plasma membrane);GO:0016020(membrane);GO:0016021(integral to membrane)	25.0756	95.3407	3.80213	1.92681	*
M200001721	M200001721	-	NM_008357	16168	-	-	GO:0001866(NK T cell proliferation);GO:0006955(immune response);GO:0042102(positive regulation of T cell proliferation);GO:0045062(extrathymic T cell selection);GO:0045580(regulation of T cell differentiation);GO:0048535(lymph node development);GO:0050691(regulation of antiviral response by host);GO:0050778(positive regulation of immune response)	GO:0005125(cytokine activity);GO:0005126(hematopoietin/interferon-class (D200(domain) cytokine receptor binding);GO:0005515(protein binding)	GO:0005576(extracellular region);GO:0005615(extracellular space)	60.0392	227.257	3.78514	1.92035	*
M300020187	M300020187	ENSMUSG00000049436	-	22268	Upk1b	uroplakin 1B [Source:MarkerSymbol;Acc:MGI:98912]	GO:0030855(epithelial cell differentiation)	-	GO:0016020(membrane);GO:0016021(integral to membrane)	9.592	36.2722	3.78151	1.91896	*
M400001726	M400001726	-	-	-	-	-	-	-	-	413.073	1556.33	3.76769	1.91368	*
M200008489	M200008489	ENSMUSG00000025739	NM_022422	64337	Gng13	guanine nucleotide binding protein 13, gamma [Source:MarkerSymbol;Acc:MGI:1925616]	GO:0007165(signal transduction);GO:0007186(G-protein coupled receptor protein signaling pathway);GO:0007200(G-protein signaling, coupled to IP3 second messenger (phospholipase C activating));GO:0050909(sensory perception of taste)	GO:0003924(GTPase activity);GO:0004871(signal transducer activity)	GO:0005834(heterotrimeric G-protein complex);GO:0016020(membrane)	1.2331	4.64428	3.76634	1.91316	*
M200013794	M200013794	ENSMUSG00000030116	NM_015776	-	Mfap5	microfibrillar associated protein 5 [Source:MarkerSymbol;Acc:MGI:1354387]	GO:0008150(biological_process)	GO:0030023(extracellular matrix constituent conferring elasticity)	GO:0001527(microfibril);GO:0005578(proteinaceous extracellular matrix);GO:0005615(extracellular space)	69.7158	260.465	3.7361	1.90153	*
M200006955	M200006955	ENSMUSG00000005994	NM_031202	-	Tyrp1	tyrosinase-related protein 1 [Source:MarkerSymbol;Acc:MGI:98881]	GO:0006582(melanin metabolic process);GO:0006583(melanin biosynthetic process from tyrosine);GO:0008152(metabolic process);GO:0030318(melanocyte differentiation);GO:0032438(melanosome organization and biogenesis);GO:0043438(acetoacetic acid metabolic process);GO:0043473(pigmentation)	GO:0004497(monooxygenase activity);GO:0005198(structural molecule activity);GO:0005507(copper ion binding);GO:0005515(protein binding);GO:0016491(oxidoreductase activity);GO:0042803(protein homodimerization activity);GO:0046872(metal ion binding);GO:0046982(protein heterodimerization activity)	GO:0016020(membrane);GO:0016021(integral to membrane);GO:0042470(melanosome)	10.9969	40.7853	3.7088	1.89095	*
M400000785	M400000785	ENSMUSG00000024972	NM_019516	-	Lgals12	lectin, galactose binding, soluble 12 [Source:MarkerSymbol;Acc:MGI:1929094]	GO:0006915(apoptosis);GO:0008629(induction of apoptosis by intracellular signals)	GO:0005529(sugar binding);GO:0030395(lactose binding)	GO:0005634(nucleus);GO:0005739(mitochondrion)	2.24433	8.29206	3.69467	1.88545	*
M400010929	M400010929	-	NM_009378	21824	-	-	GO:0007565(pregnancy);GO:0007596(blood coagulation);GO:0009790(embryonic development);GO:0050819(negative regulation of coagulation)	GO:0004872(receptor activity);GO:0004888(transmembrane receptor activity);GO:0005509(calcium ion binding);GO:0005515(protein binding);GO:0005529(sugar binding)	GO:0005615(extracellular space);GO:0005886(plasma membrane);GO:0016020(membrane);GO:0016021(integral to membrane)	15.9463	58.899	3.69358	1.88502	*
M200000418	M200000418	-	NM_009447	22145	-	-	GO:0007017(microtubule-based process);GO:0007018(microtubule-based movement);GO:0051258(protein polymerization)	GO:0000166(nucleotide binding);GO:0003924(GTPase activity);GO:0005198(structural molecule activity);GO:0005200(structural constituent of cytoskeleton);GO:0005525(GTP binding)	GO:0005874(microtubule);GO:0043234(protein complex)	746.143	2746.84	3.68138	1.88025	*
M200006040	M200006040	-	-	-	-	-	-	-	-	6.54317	23.9509	3.66044	1.87202	*
M200000417	M200000417	ENSMUSG00000035000	NM_010074	13482	Dpp4	dipeptidylpeptidase 4 [Source:MarkerSymbol;Acc:MGI:94919]	GO:0006508(proteolysis)	GO:0004177(aminopeptidase activity);GO:0004252(serine-type endopeptidase activity);GO:0004274(dipeptidyl-peptidase IV activity);GO:0004287(prolyl oligopeptidase activity);GO:0008233(peptidase activity);GO:0008236(serine-type peptidase activity);GO:0016787(hydrolase activity)	GO:0016020(membrane);GO:0016021(integral to membrane);GO:0046581(intercellular canaliculus)	20.7091	75.7354	3.6571	1.8707	*
M200002131	M200002131	ENSMUSG00000028780	NM_013657	-	Sema3c	sema domain, immunoglobulin domain (Ig), short basic domain, secreted, (semaphorin) 3C [Source:MarkerSymbol;Acc:MGI:107557]	GO:0007169(transmembrane receptor protein tyrosine kinase signaling pathway);GO:0007275(multicellular organismal development);GO:0007399(nervous system development);GO:0030154(cell differentiation)	GO:0030215(semaphorin receptor binding)	GO:0005615(extracellular space)	10.1064	36.6707	3.62845	1.85935	*
M300000974	M300000974	ENSMUSG00000008658	NM_021477;NM_183188	-	A2bp1	ataxin 2 binding protein 1 [Source:MarkerSymbol;Acc:MGI:1926224]	-	GO:0000166(nucleotide binding);GO:0003676(nucleic acid binding);GO:0003723(RNA binding)	-	52.2606	189.157	3.6195	1.85579	*
M200016091	M200016091	ENSMUSG00000026347	XM_129450	72160	Tmem163	transmembrane protein 163 [Source:MarkerSymbol;Acc:MGI:1919410]	-	-	GO:0016020(membrane);GO:0016021(integral to membrane)	19.4243	70.2841	3.61835	1.85533	*
M200002466	M200002466	ENSMUSG00000045545	NM_016958	16664	Krt14	keratin 14 [Source:MarkerSymbol;Acc:MGI:96688]	GO:0000902(cell morphogenesis);GO:0007010(cytoskeleton organization and biogenesis);GO:0008544(epidermis development)	GO:0005198(structural molecule activity);GO:0005200(structural constituent of cytoskeleton)	GO:0005882(intermediate filament);GO:0045095(keratin filament)	5.19029	18.6698	3.59707	1.84682	*
M400003013	M400003013	-	NM_183289	70571	-	-	-	-	-	1.54171	5.53865	3.59254	1.845	*
M300000338	M300000338	ENSMUSG00000002831	NM_020568	57435	S3-12	plasma membrane associated protein, S3-12 [Source:MarkerSymbol;Acc:MGI:1929709]	-	-	GO:0005886(plasma membrane)	5.31062	19.0657	3.59011	1.84403	*
M200001262	M200001262	ENSMUSG00000021950	NM_013473	11752	Anxa8	annexin A8 [Source:MarkerSymbol;Acc:MGI:1201374]	GO:0007596(blood coagulation)	GO:0005509(calcium ion binding);GO:0005544(calcium-dependent phospholipid binding)	-	3.51146	12.5505	3.57414	1.8376	*
M300006375	M300006375	ENSMUSG00000028933	NM_020570	57434	Xrcc2	X-ray repair complementing defective repair in Chinese hamster cells 2 [Source:MarkerSymbol;Acc:MGI:1927345]	GO:0006259(DNA metabolic process);GO:0006281(DNA repair);GO:0006310(DNA recombination);GO:0006974(response to DNA damage stimulus);GO:0010165(response to X-ray)	GO:0003677(DNA binding);GO:0005524(ATP binding);GO:0008094(DNA-dependent ATPase activity)	GO:0005634(nucleus)	281.053	1002.81	3.56805	1.83514	*
M400001526	M400001526	ENSMUSG00000033044	XM_126127	-	Dhrs7c	dehydrogenase/reductase (SDR family) member 7C [Source:MarkerSymbol;Acc:MGI:1915710]	GO:0008152(metabolic process)	GO:0016491(oxidoreductase activity)	-	243.422	860.964	3.53692	1.82249	*
M200000191	M200000191	ENSMUSG00000036256	NM_008048	-	Igfbp7	insulin-like growth factor binding protein 7 [Source:MarkerSymbol;Acc:MGI:1352480]	GO:0001558(regulation of cell growth);GO:0008152(metabolic process)	GO:0005520(insulin-like growth factor binding);GO:0016491(oxidoreductase activity);GO:0019838(growth factor binding)	GO:0005576(extracellular region)	255.794	903.462	3.53199	1.82048	*
M200004676	M200004676	ENSMUSG00000040703	NM_028775	-	Cyp2s1	cytochrome P450, family 2, subfamily s, polypeptide 1 [Source:MarkerSymbol;Acc:MGI:1921384]	GO:0006118(electron transport)	GO:0004497(monooxygenase activity);GO:0005506(iron ion binding);GO:0016491(oxidoreductase activity);GO:0016712(oxidoreductase activity, acting on paired donors, with incorporation or reduction of molecular oxygen, reduced flavin or flavopr);GO:0020037(heme binding);GO:0046872(metal ion binding);GO:0050381(unspecific monooxygenase activity)	GO:0005783(endoplasmic reticulum);GO:0005792(microsome);GO:0016020(membrane);GO:0016021(integral to membrane)	4.40237	15.5463	3.53136	1.82022	*
M200009792	M200009792	ENSMUSG00000031230	NM_030614	80903	Fgf16	fibroblast growth factor 16 [Source:MarkerSymbol;Acc:MGI:1931627]	GO:0007165(signal transduction);GO:0007267(cell-cell signaling);GO:0008152(metabolic process);GO:0009266(response to temperature stimulus)	GO:0008083(growth factor activity)	GO:0005615(extracellular space)	12.179	42.6586	3.50265	1.80845	*
M300000141	M300000141	ENSMUSG00000001020	-	20198	S100a4	S100 calcium binding protein A4 [Source:MarkerSymbol;Acc:MGI:1330282]	-	GO:0005509(calcium ion binding);GO:0005515(protein binding)	-	9.71254	34.0153	3.5022	1.80826	*
M200012824	M200012824	ENSMUSG00000022868	NM_013465	11625	Ahsg	alpha-2-HS-glycoprotein [Source:MarkerSymbol;Acc:MGI:107189]	GO:0001503(ossification);GO:0006907(pinocytosis);GO:0006953(acute-phase response);GO:0030502(negative regulation of bone mineralization);GO:0046627(negative regulation of insulin receptor signaling pathway);GO:0050727(regulation of inflammatory response);GO:0050766(positive regulation of phagocytosis)	GO:0004869(cysteine protease inhibitor activity);GO:0019210(kinase inhibitor activity)	GO:0005615(extracellular space)	25.7782	90.1421	3.49683	1.80605	*
M200009338	M200009338	ENSMUSG00000001211	NM_053014	-	Agpat3	1-acylglycerol-3-phosphate O-acyltransferase 3 [Source:MarkerSymbol;Acc:MGI:1336186]	GO:0008152(metabolic process);GO:0008654(phospholipid biosynthetic process)	GO:0003841(1(acylglycerol-3(phosphate O-acyltransferase activity);GO:0008415(acyltransferase activity);GO:0016740(transferase activity)	GO:0016020(membrane);GO:0016021(integral to membrane)	222.61	778.15	3.49558	1.80553	*
M300016282	M300016282	ENSMUSG00000045314	NM_175270	78088	Ankrd56	ankyrin repeat domain 56 [Source:MarkerSymbol;Acc:MGI:1925338]	GO:0006355(regulation of transcription, DNA-dependent)	GO:0003677(DNA binding);GO:0003700(transcription factor activity)	-	1.33608	4.64428	3.47604	1.79745	*
M200003674	M200003674	ENSMUSG00000030717	NM_019738	56312	Nupr1	nuclear protein 1 [Source:MarkerSymbol;Acc:MGI:1891834]	GO:0016049(cell growth)	-	GO:0005634(nucleus)	8.42762	29.2868	3.4751	1.79705	*
M200009793	M200009793	ENSMUSG00000029158	NM_023784	75581	Yipf7	Yip1 domain family, member 7 [Source:MarkerSymbol;Acc:MGI:1922831]	-	-	GO:0016021(integral to membrane)	158.819	551.213	3.47069	1.79522	*
M400003645	M400003645	ENSMUSG00000073948;ENSMUSG00000050085	NM_147083	259087	Olfr622	olfactory receptor 622 [Source:MarkerSymbol;Acc:MGI:3030456]	GO:0007165(signal transduction);GO:0007186(G-protein coupled receptor protein signaling pathway);GO:0007608(sensory perception of smell);GO:0050896(response to stimulus)	GO:0004871(signal transducer activity);GO:0004872(receptor activity);GO:0004930(G-protein coupled receptor activity);GO:0004984(olfactory receptor activity)	GO:0016020(membrane);GO:0016021(integral to membrane)	2.20942	7.66784	3.47053	1.79515	*
M200002893	M200002893	ENSMUSG00000031461	NM_008664	17930	Myom2	myomesin 2 [Source:MarkerSymbol;Acc:MGI:1328358]	GO:0006936(muscle contraction);GO:0006941(striated muscle contraction);GO:0007517(muscle development)	GO:0005200(structural constituent of cytoskeleton);GO:0008307(structural constituent of muscle)	GO:0005856(cytoskeleton);GO:0005863(striated muscle thick filament)	348.454	1208.57	3.46838	1.79426	*
M300020987	M300020987	ENSMUSG00000050281	NM_147098	259102	Olfr630	olfactory receptor 630 [Source:MarkerSymbol;Acc:MGI:3030464]	GO:0007165(signal transduction);GO:0007186(G-protein coupled receptor protein signaling pathway);GO:0007608(sensory perception of smell);GO:0050896(response to stimulus)	GO:0004871(signal transducer activity);GO:0004872(receptor activity);GO:0004930(G-protein coupled receptor activity);GO:0004984(olfactory receptor activity)	GO:0016020(membrane);GO:0016021(integral to membrane)	1.43895	4.98473	3.46414	1.7925	*
M200014174	M200014174	ENSMUSG00000030621	-	109264	Me3	malic enzyme 3, NADP(+)-dependent, mitochondrial [Source:MarkerSymbol;Acc:MGI:1916679]	GO:0006090(pyruvate metabolic process);GO:0006108(malate metabolic process);GO:0006118(electron transport);GO:0006800(oxygen and reactive oxygen species metabolic process);GO:0009060(aerobic respiration)	GO:0004470(malic enzyme activity);GO:0004473(malate dehydrogenase (oxaloacetate-decarboxylating) (NADP+) activity);GO:0016491(oxidoreductase activity);GO:0016616(oxidoreductase activity, acting on the CH-OH group of donors, NAD or NADP as acceptor);GO:0046872(metal ion binding);GO:0048037(cofactor binding);GO:0051287(NAD binding)	GO:0005739(mitochondrion)	71.1715	246.44	3.46261	1.79186	*
M400011252	M400011252	ENSMUSG00000031849	NM_016685	-	Comp	cartilage oligomeric matrix protein [Source:MarkerSymbol;Acc:MGI:88469]	GO:0007155(cell adhesion)	GO:0005509(calcium ion binding);GO:0005515(protein binding)	GO:0005576(extracellular region);GO:0005615(extracellular space)	11.1505	38.5136	3.45398	1.78826	*
M200005310	M200005310	ENSMUSG00000019810	-	-	Fuca2	fucosidase, alpha-L- 2, plasma [Source:MarkerSymbol;Acc:MGI:1914098]	-	-	-	220.502	757.968	3.43746	1.78134	*
M400002882	M400002882	-	NM_175391	666661	-	-	-	-	-	4.40248	15.1214	3.43475	1.7802	*
M200000311	M200000311	-	NM_021274	100045000	-	-	GO:0006118(electron transport);GO:0006935(chemotaxis);GO:0006954(inflammatory response);GO:0006955(immune response)	GO:0005125(cytokine activity);GO:0008009(chemokine activity);GO:0009055(electron carrier activity)	GO:0005576(extracellular region);GO:0005615(extracellular space)	22.97	78.6011	3.4219	1.7748	*
M400015921	M400015921	-	-	-	-	-	-	-	-	1.52425	5.21237	3.41962	1.77384	*
M200011933	M200011933	ENSMUSG00000030747	NM_026384	67800	Dgat2	diacylglycerol O-acyltransferase 2 [Source:MarkerSymbol;Acc:MGI:1915050]	GO:0006071(glycerol metabolic process);GO:0006629(lipid metabolic process);GO:0008610(lipid biosynthetic process);GO:0019432(triacylglycerol biosynthetic process)	GO:0003846(2(acylglycerol O-acyltransferase activity);GO:0004144(diacylglycerol O-acyltransferase activity);GO:0008415(acyltransferase activity);GO:0016740(transferase activity)	GO:0005624(membrane fraction);GO:0005783(endoplasmic reticulum);GO:0016020(membrane);GO:0016021(integral to membrane)	64.988	220.857	3.39843	1.76487	*
M200003799	M200003799	ENSMUSG00000022129	NM_010024	100045667	Dct	dopachrome tautomerase [Source:MarkerSymbol;Acc:MGI:102563]	GO:0006583(melanin biosynthetic process from tyrosine);GO:0008152(metabolic process);GO:0042438(melanin biosynthetic process);GO:0048066(pigmentation during development);GO:0048468(cell development)	GO:0004167(dopachrome isomerase activity);GO:0005198(structural molecule activity);GO:0008270(zinc ion binding);GO:0016491(oxidoreductase activity);GO:0016853(isomerase activity);GO:0046872(metal ion binding)	GO:0005615(extracellular space);GO:0005792(microsome);GO:0005829(cytosol);GO:0016020(membrane);GO:0016021(integral to membrane);GO:0042470(melanosome)	14.747	50.0824	3.39609	1.76388	*
M200000255	M200000255	ENSMUSG00000003283	NM_010407	15162	Hck	hemopoietic cell kinase [Source:MarkerSymbol;Acc:MGI:96052]	GO:0006468(protein amino acid phosphorylation);GO:0007242(intracellular signaling cascade)	GO:0000166(nucleotide binding);GO:0004672(protein kinase activity);GO:0004674(protein serine/threonine kinase activity);GO:0004713(protein-tyrosine kinase activity);GO:0005515(protein binding);GO:0005524(ATP binding);GO:0016301(kinase activity);GO:0016740(transferase activity)	GO:0016020(membrane)	76.7551	259.66	3.38297	1.75829	*
M400012433	M400012433	ENSMUSG00000070509	NM_177740	-	Rgma	RGM domain family, member A [Source:MarkerSymbol;Acc:MGI:2679262]	GO:0001843(neural tube closure)	GO:0003674(molecular_function);GO:0048503(GPI anchor binding)	GO:0009986(cell surface);GO:0016020(membrane)	49.3494	166.925	3.38251	1.75809	*
M200007913	M200007913	ENSMUSG00000038891	NM_008865	18776	Csh2	chorionic somatomammotropin hormone 2 [Source:MarkerSymbol;Acc:MGI:97607]	-	GO:0005179(hormone activity)	GO:0005576(extracellular region);GO:0005615(extracellular space)	5.75524	19.4075	3.37214	1.75367	*
M400000587	M400000587	ENSMUSG00000075602	NM_010738	110454	Ly6a	lymphocyte antigen 6 complex, locus A [Source:MarkerSymbol;Acc:MGI:107527]	-	GO:0048503(GPI anchor binding)	GO:0009897(external side of plasma membrane);GO:0016020(membrane)	26.3103	88.3952	3.35971	1.74834	*
M400006445	M400006445	-	-	-	-	-	-	-	-	32.7343	109.647	3.34962	1.744	*
M200014433	M200014433	ENSMUSG00000002500	NM_025425	66211	Rpl3l	ribosomal protein L3-like [Source:MarkerSymbol;Acc:MGI:1913461]	-	-	-	18.704	62.6461	3.34934	1.74388	*
M300012901	M300012901	ENSMUSG00000040855	NM_178256	-	Reps2	RALBP1 associated Eps domain containing protein 2 [Source:MarkerSymbol;Acc:MGI:2663511]	-	GO:0005509(calcium ion binding);GO:0005515(protein binding)	-	1.5416	5.1556	3.34432	1.74172	*
M400002598	M400002598	ENSMUSG00000042246	NM_172476	100047391	Tmc7	transmembrane channel-like gene family 7 [Source:MarkerSymbol;Acc:MGI:2443317]	-	-	GO:0016021(integral to membrane)	5.65249	18.8975	3.34321	1.74124	*
M200002673	M200002673	-	NM_007734	12828	-	-	-	-	-	2.41504	8.06442	3.33924	1.73952	*
M200003650	M200003650	ENSMUSG00000004655	NM_007472	11826	Aqp1	aquaporin 1 [Source:MarkerSymbol;Acc:MGI:103201]	-	-	-	94.0055	313.466	3.33454	1.73749	*
M200001596	M200001596	ENSMUSG00000063157	NM_009972	12991	Csn2	casein beta [Source:MarkerSymbol;Acc:MGI:88541]	GO:0006810(transport)	GO:0005215(transporter activity)	GO:0005576(extracellular region);GO:0005615(extracellular space)	27.7503	92.4009	3.32973	1.73541	*
M300004830	M300004830	ENSMUSG00000025885	NM_201600	-	Myo5b	myosin Vb [Source:MarkerSymbol;Acc:MGI:106598]	GO:0007010(cytoskeleton organization and biogenesis)	GO:0000166(nucleotide binding);GO:0003774(motor activity);GO:0003779(actin binding);GO:0005516(calmodulin binding);GO:0005524(ATP binding)	GO:0005856(cytoskeleton);GO:0016459(myosin complex)	6.73156	22.3318	3.31748	1.73009	*
M300006414	M300006414	ENSMUSG00000028989	-	654812	Angptl7	angiopoietin-like 7 [Source:MarkerSymbol;Acc:MGI:3605801]	GO:0007165(signal transduction)	GO:0005102(receptor binding)	-	6.35478	20.9976	3.30422	1.72431	*
M400011174	M400011174	-	NM_011880	-	-	-	GO:0007186(G-protein coupled receptor protein signaling pathway);GO:0007242(intracellular signaling cascade);GO:0009968(negative regulation of signal transduction)	GO:0004871(signal transducer activity);GO:0005096(GTPase activator activity);GO:0005515(protein binding)	GO:0005634(nucleus);GO:0005834(heterotrimeric G-protein complex);GO:0005886(plasma membrane)	1.52425	5.02733	3.29822	1.72169	*
M200006861	M200006861	ENSMUSG00000023039	NM_033073	110310	Krt7	keratin 7 [Source:MarkerSymbol;Acc:MGI:96704]	GO:0007010(cytoskeleton organization and biogenesis)	GO:0005198(structural molecule activity);GO:0005200(structural constituent of cytoskeleton);GO:0005515(protein binding)	GO:0005882(intermediate filament)	15.8279	52.1129	3.29248	1.71917	*
M200001736	M200001736	ENSMUSG00000037625	NM_008770	18417	Cldn11	claudin 11 [Source:MarkerSymbol;Acc:MGI:106925]	GO:0007155(cell adhesion);GO:0007283(spermatogenesis);GO:0008366(axon ensheathment);GO:0016338(calcium-independent cell-cell adhesion)	GO:0005198(structural molecule activity);GO:0005515(protein binding);GO:0042802(identical protein binding)	GO:0005887(integral to plasma membrane);GO:0005923(tight junction);GO:0016020(membrane);GO:0016021(integral to membrane)	12.3672	40.6867	3.28987	1.71803	*
M400003541	M400003541	ENSMUSG00000033972	-	100044279	6330416L07Rik	RIKEN cDNA 6330416L07 gene [Source:MarkerSymbol;Acc:MGI:2442394]	GO:0006355(regulation of transcription, DNA-dependent)	GO:0003676(nucleic acid binding);GO:0008270(zinc ion binding);GO:0046872(metal ion binding)	GO:0005622(intracellular)	878.939	2885.82	3.2833	1.71515	*
M400004844	M400004844	ENSMUSG00000074064	NM_019966	56690	Mlycd	malonyl-CoA decarboxylase [Source:MarkerSymbol;Acc:MGI:1928485]	GO:0006084(acetyl-CoA metabolic process);GO:0006605(protein targeting);GO:0006631(fatty acid metabolic process);GO:0006633(fatty acid biosynthetic process);GO:0006637(acyl-CoA metabolic process);GO:0008610(lipid biosynthetic process)	GO:0004492(methylmalonyl-CoA decarboxylase activity);GO:0016829(lyase activity);GO:0016831(carboxy-lyase activity);GO:0050080(malonyl-CoA decarboxylase activity)	GO:0005737(cytoplasm);GO:0005739(mitochondrion);GO:0005777(peroxisome)	125.558	412.224	3.28312	1.71507	*
M200008133	M200008133	ENSMUSG00000023224	NM_009776	12258	Serping1	serine (or cysteine) peptidase inhibitor, clade G, member 1 [Source:MarkerSymbol;Acc:MGI:894696]	GO:0006955(immune response);GO:0006956(complement activation);GO:0006958(complement activation, classical pathway);GO:0007596(blood coagulation);GO:0045087(innate immune response)	GO:0004866(endopeptidase inhibitor activity);GO:0004867(serine-type endopeptidase inhibitor activity)	GO:0005615(extracellular space)	44.7747	146.513	3.27222	1.71027	*
M400011711	M400011711	ENSMUSG00000066850	NM_030738	81013	V1rd6	vomeronasal 1 receptor, D6 [Source:MarkerSymbol;Acc:MGI:3033475]	GO:0007165(signal transduction);GO:0007186(G-protein coupled receptor protein signaling pathway)	GO:0001584(rhodopsin-like receptor activity);GO:0004871(signal transducer activity);GO:0004872(receptor activity);GO:0004930(G-protein coupled receptor activity);GO:0016503(pheromone receptor activity)	GO:0016020(membrane);GO:0016021(integral to membrane)	1.43884	4.7004	3.2668	1.70788	*
M300006479	M300006479	ENSMUSG00000029082	NM_009763	-	Bst1	bone marrow stromal cell antigen 1 [Source:MarkerSymbol;Acc:MGI:105370]	GO:0006952(defense response)	GO:0003953(NAD+ nucleosidase activity);GO:0016787(hydrolase activity);GO:0048503(GPI anchor binding)	GO:0005615(extracellular space);GO:0005886(plasma membrane);GO:0016020(membrane)	2.31229	7.55374	3.26678	1.70787	*
M200000410	M200000410	ENSMUSG00000001865	NM_007753	12873	Cpa3	carboxypeptidase A3, mast cell [Source:MarkerSymbol;Acc:MGI:88479]	GO:0006508(proteolysis)	GO:0004180(carboxypeptidase activity);GO:0004182(carboxypeptidase A activity);GO:0008233(peptidase activity);GO:0008237(metallopeptidase activity);GO:0008270(zinc ion binding);GO:0016787(hydrolase activity);GO:0046872(metal ion binding)	GO:0005615(extracellular space)	33.5027	109.393	3.26519	1.70717	*
M400005747	M400005747	ENSMUSG00000026365;ENSMUSG00000057037	-	214403	Cfhr1	complement factor H-related 1 [Source:MarkerSymbol;Acc:MGI:2138169]	-	-	-	16.7341	54.1834	3.2379	1.69506	*
M300013932	M300013932	-	-	27528	-	-	GO:0017015(regulation of transforming growth factor beta receptor signaling pathway)	GO:0005515(protein binding)	-	538.761	1743.9	3.23687	1.6946	*
M300010115	M300010115	ENSMUSG00000035849	NM_172946	268481	Krt222	keratin 222 [Source:MarkerSymbol;Acc:MGI:2442728]	-	GO:0005198(structural molecule activity)	GO:0005882(intermediate filament)	2.72365	8.80209	3.23173	1.69231	*
M200006102	M200006102	ENSMUSG00000034842	NM_181728	109979	Art3	ADP-ribosyltransferase 3 [Source:MarkerSymbol;Acc:MGI:1202729]	GO:0006471(protein amino acid ADP-ribosylation)	GO:0003956(NAD(P)+-protein-arginine ADP-ribosyltransferase activity);GO:0016740(transferase activity);GO:0016757(transferase activity, transferring glycosyl groups);GO:0048503(GPI anchor binding)	GO:0005615(extracellular space);GO:0016020(membrane)	276.913	888.755	3.20951	1.68235	*
M400001380	M400001380	ENSMUSG00000031517	NM_153581	234267	Gpm6a	glycoprotein m6a [Source:MarkerSymbol;Acc:MGI:107671]	-	-	GO:0009986(cell surface);GO:0016020(membrane);GO:0016021(integral to membrane)	7.91339	25.356	3.20419	1.67996	*
M300005000	M300005000	ENSMUSG00000026241	NM_010933	18159	Nppc	natriuretic peptide precursor type C [Source:MarkerSymbol;Acc:MGI:97369]	-	-	-	2.6558	8.49071	3.19704	1.67674	*
M400002975	M400002975	ENSMUSG00000067591;ENSMUSG00000072718	NM_010648	16634	Klra3	killer cell lectin-like receptor, subfamily A, member 3 [Source:MarkerSymbol;Acc:MGI:101905]	GO:0006952(defense response)	GO:0004872(receptor activity);GO:0005529(sugar binding)	GO:0005886(plasma membrane)	11.9558	38.2156	3.19642	1.67646	*
M200003692	M200003692	ENSMUSG00000031613	NM_008278	-	Hpgd	hydroxyprostaglandin dehydrogenase 15 (NAD) [Source:MarkerSymbol;Acc:MGI:108085]	GO:0006629(lipid metabolic process);GO:0006631(fatty acid metabolic process);GO:0006693(prostaglandin metabolic process);GO:0007179(transforming growth factor beta receptor signaling pathway);GO:0007565(pregnancy);GO:0007567(parturition);GO:0008152(metabolic process);GO:0019372(lipoxygenase pathway);GO:0045786(negative regulation of progression through cell cycle)	GO:0003824(catalytic activity);GO:0004667(prostaglandin-D synthase activity);GO:0004957(prostaglandin E receptor activity);GO:0009055(electron carrier activity);GO:0016404(15(hydroxyprostaglandin dehydrogenase (NAD+) activity);GO:0016491(oxidoreductase activity);GO:0042803(protein homodimerization activity);GO:0051287(NAD binding)	GO:0005829(cytosol)	12.9149	41.238	3.19307	1.67494	*
M200004537	M200004537	ENSMUSG00000011305	NM_025874	66968	2310076L09Rik	RIKEN cDNA 2310076L09 gene [Source:MarkerSymbol;Acc:MGI:1914218]	-	-	-	59.4218	189.736	3.19304	1.67493	*
M300017275	M300017275	ENSMUSG00000046361	XM_487719	100046169	2810416G20Rik	RIKEN cDNA 2810416G20 gene [Source:MarkerSymbol;Acc:MGI:1914374]	-	-	-	18.2263	58.1904	3.19266	1.67476	*
M200013325	M200013325	ENSMUSG00000044646	NM_145356	207259	Zbtb7c	zinc finger and BTB domain containing 7C [Source:MarkerSymbol;Acc:MGI:2443302]	GO:0006350(transcription);GO:0006355(regulation of transcription, DNA-dependent)	GO:0003676(nucleic acid binding);GO:0005515(protein binding);GO:0008270(zinc ion binding);GO:0046872(metal ion binding)	GO:0005622(intracellular)	590.621	1885.15	3.19181	1.67437	*
M400012626	M400012626	ENSMUSG00000075177;ENSMUSG00000075178	NM_207135	-	Olfr1084	olfactory receptor 1084 [Source:MarkerSymbol;Acc:MGI:3030918]	GO:0007165(signal transduction);GO:0007186(G-protein coupled receptor protein signaling pathway);GO:0007608(sensory perception of smell);GO:0050896(response to stimulus)	GO:0004871(signal transducer activity);GO:0004872(receptor activity);GO:0004930(G-protein coupled receptor activity);GO:0004984(olfactory receptor activity)	GO:0016020(membrane);GO:0016021(integral to membrane)	3.97355	12.6498	3.18351	1.67062	*
M200009225	M200009225	ENSMUSG00000024806	XM_129166	77836	Mlana	melan-A [Source:MarkerSymbol;Acc:MGI:108454]	-	-	-	9.5067	30.2393	3.18084	1.66941	*
M300010216	M300010216	ENSMUSG00000036040	XM_130065	77794	Adamtsl2	ADAMTS-like 2 [Source:MarkerSymbol;Acc:MGI:1925044]	GO:0008150(biological_process)	GO:0003674(molecular_function);GO:0004222(metalloendopeptidase activity);GO:0008233(peptidase activity)	GO:0005575(cellular_component);GO:0031012(extracellular matrix)	7.70777	24.4887	3.17714	1.66773	*
M200009806	M200009806	ENSMUSG00000039079	NM_133202	170732	Trhr2	thyrotropin releasing hormone receptor 2 [Source:MarkerSymbol;Acc:MGI:2177284]	GO:0007165(signal transduction);GO:0007186(G-protein coupled receptor protein signaling pathway);GO:0007200(G-protein signaling, coupled to IP3 second messenger (phospholipase C activating))	GO:0001584(rhodopsin-like receptor activity);GO:0001615(thyrotropin releasing hormone and secretagogue-like receptors activity);GO:0004871(signal transducer activity);GO:0004872(receptor activity);GO:0004930(G-protein coupled receptor activity);GO:0004983(neuropeptide Y receptor activity);GO:0004997(thyrotropin-releasing hormone receptor activity);GO:0005515(protein binding)	GO:0005887(integral to plasma membrane);GO:0016020(membrane);GO:0016021(integral to membrane)	1.62701	5.12661	3.15094	1.65578	*
M200005513	M200005513	-	NM_026436	67893	-	-	-	-	-	15.2962	48.0661	3.14236	1.65185	*
M200002189	M200002189	ENSMUSG00000037362	NM_010930	-	Nov	nephroblastoma overexpressed gene [Source:MarkerSymbol;Acc:MGI:109185]	GO:0001558(regulation of cell growth)	GO:0005520(insulin-like growth factor binding);GO:0008083(growth factor activity)	GO:0005576(extracellular region)	37.924	119.129	3.14125	1.65134	*
M200002499	M200002499	ENSMUSG00000031808	NM_011977	26457	Slc27a1	solute carrier family 27 (fatty acid transporter), member 1 [Source:MarkerSymbol;Acc:MGI:1347098]	GO:0001676(long-chain fatty acid metabolic process);GO:0006629(lipid metabolic process);GO:0006631(fatty acid metabolic process);GO:0006810(transport);GO:0006869(lipid transport);GO:0008152(metabolic process)	GO:0000166(nucleotide binding);GO:0003824(catalytic activity);GO:0004467(long-chain-fatty-acid-CoA ligase activity);GO:0005215(transporter activity);GO:0016874(ligase activity)	GO:0005886(plasma membrane);GO:0016020(membrane);GO:0016021(integral to membrane);GO:0031410(cytoplasmic vesicle)	22.6788	71.123	3.13611	1.64897	*
M200004348	M200004348	ENSMUSG00000054206	NM_008504	16904	Gzmm	granzyme M (lymphocyte met-ase 1) [Source:MarkerSymbol;Acc:MGI:99549]	GO:0006508(proteolysis);GO:0019835(cytolysis)	GO:0004175(endopeptidase activity);GO:0004252(serine-type endopeptidase activity);GO:0004263(chymotrypsin activity);GO:0004295(trypsin activity);GO:0005515(protein binding);GO:0008233(peptidase activity);GO:0016787(hydrolase activity)	GO:0005615(extracellular space)	9.48935	29.6125	3.1206	1.64182	*
M300006218	M300006218	ENSMUSG00000028664	NM_010142	-	Ephb2	Eph receptor B2 [Source:MarkerSymbol;Acc:MGI:99611]	GO:0006468(protein amino acid phosphorylation);GO:0007169(transmembrane receptor protein tyrosine kinase signaling pathway);GO:0007411(axon guidance);GO:0007612(learning);GO:0009887(organ morphogenesis);GO:0048168(regulation of neuronal synaptic plasticity);GO:0048170(positive regulation of long-term neuronal synaptic plasticity);GO:0050770(regulation of axonogenesis)	GO:0000166(nucleotide binding);GO:0004672(protein kinase activity);GO:0004674(protein serine/threonine kinase activity);GO:0004713(protein-tyrosine kinase activity);GO:0004872(receptor activity);GO:0005003(ephrin receptor activity);GO:0005005(transmembrane-ephrin receptor activity);GO:0005102(receptor binding);GO:0005515(protein binding);GO:0005524(ATP binding);GO:0008046(axon guidance receptor a…	GO:0005887(integral to plasma membrane);GO:0016020(membrane);GO:0016021(integral to membrane);GO:0045202(synapse)	554.7	1723.43	3.10697	1.63551	*
M300006129	M300006129	-	-	-	-	-	GO:0006511(ubiquitin-dependent protein catabolic process);GO:0006810(transport)	GO:0004221(ubiquitin thiolesterase activity);GO:0005215(transporter activity);GO:0008233(peptidase activity)	GO:0016020(membrane)	524.442	1625.95	3.10034	1.63243	*
M400006074	M400006074	ENSMUSG00000057802	-	-	ENSMUSG00000057802	predicted gene, ENSMUSG00000057802 [Source:MarkerSymbol;Acc:MGI:3641798]	-	-	-	11.8704	36.7538	3.09627	1.63053	*
M300001039	M300001039	ENSMUSG00000009378	NM_172838	240638	Slc16a12	solute carrier family 16 (monocarboxylic acid transporters), member 12 [Source:MarkerSymbol;Acc:MGI:2147716]	GO:0006810(transport)	GO:0005215(transporter activity)	GO:0016020(membrane);GO:0016021(integral to membrane)	7.07474	21.8765	3.0922	1.62863	*
M200005344	M200005344	ENSMUSG00000028383	NM_024255	-	Hsdl2	hydroxysteroid dehydrogenase like 2 [Source:MarkerSymbol;Acc:MGI:1919729]	GO:0008152(metabolic process);GO:0016068(type I hypersensitivity)	GO:0005498(sterol carrier activity);GO:0016491(oxidoreductase activity)	GO:0005739(mitochondrion)	410.038	1264.23	3.08319	1.62443	*
M300003006	M300003006	ENSMUSG00000021919	NM_009891	12647	Chat	choline acetyltransferase [Source:MarkerSymbol;Acc:MGI:88392]	GO:0007268(synaptic transmission);GO:0007274(neuromuscular synaptic transmission);GO:0007517(muscle development);GO:0007529(establishment of synaptic specificity at neuromuscular junction);GO:0007622(rhythmic behavior);GO:0007628(adult walking behavior);GO:0016358(dendrite development);GO:0030182(neuron differentiation);GO:0042136(neurotransmitter biosynthetic process);GO:0043179(rhythmic excitat…	GO:0004102(choline O-acetyltransferase activity);GO:0008415(acyltransferase activity);GO:0016740(transferase activity)	GO:0043025(cell soma)	42.8419	131.781	3.07598	1.62104	*
M300004478	M300004478	ENSMUSG00000054843	XM_484817	-	Atrnl1	attractin like 1 [Source:MarkerSymbol;Acc:MGI:2147749]	GO:0007186(G-protein coupled receptor protein signaling pathway);GO:0007275(multicellular organismal development)	GO:0004872(receptor activity);GO:0005515(protein binding);GO:0005529(sugar binding)	GO:0005575(cellular_component);GO:0016020(membrane)	23.1253	71.1062	3.07483	1.62051	*
M200011877	M200011877	ENSMUSG00000009621	NM_009500	-	Vav2	Vav2 oncogene [Source:MarkerSymbol;Acc:MGI:102718]	GO:0007242(intracellular signaling cascade);GO:0007264(small GTPase mediated signal transduction);GO:0016477(cell migration);GO:0030031(cell projection biogenesis);GO:0030032(lamellipodium biogenesis);GO:0035023(regulation of Rho protein signal transduction);GO:0043552(positive regulation of phosphoinositide 3(kinase activity)	GO:0005085(guanyl-nucleotide exchange factor activity);GO:0005089(Rho guanyl-nucleotide exchange factor activity);GO:0005154(epidermal growth factor receptor binding);GO:0008270(zinc ion binding);GO:0019992(diacylglycerol binding);GO:0046872(metal ion binding)	GO:0005622(intracellular);GO:0005737(cytoplasm);GO:0005886(plasma membrane)	2.03848	6.26215	3.07197	1.61916	*
M200001322	M200001322	ENSMUSG00000035896	NM_011271	19752	Rnase1	ribonuclease, RNase A family, 1 (pancreatic) [Source:MarkerSymbol;Acc:MGI:97919]	-	GO:0003676(nucleic acid binding);GO:0004518(nuclease activity);GO:0004519(endonuclease activity);GO:0004522(pancreatic ribonuclease activity);GO:0016787(hydrolase activity)	GO:0005615(extracellular space)	4.11122	12.622	3.07015	1.61831	*
M300004708	M300004708	ENSMUSG00000025588	NM_008673	17960	Nat1	N-acetyltransferase 1 (arylamine N-acetyltransferase) [Source:MarkerSymbol;Acc:MGI:97279]	GO:0008152(metabolic process)	GO:0004060(arylamine N-acetyltransferase activity);GO:0008415(acyltransferase activity);GO:0016407(acetyltransferase activity);GO:0016740(transferase activity)	-	1.35354	4.14777	3.06439	1.6156	*
M200004080	M200004080	ENSMUSG00000047797	NM_008124	-	Gjb1	gap junction membrane channel protein beta 1 [Source:MarkerSymbol;Acc:MGI:95719]	GO:0007154(cell communication);GO:0007267(cell-cell signaling)	GO:0005243(gap-junction forming channel activity);GO:0015285(connexon channel activity)	GO:0005615(extracellular space);GO:0005886(plasma membrane);GO:0005921(gap junction);GO:0005922(connexon complex);GO:0016020(membrane);GO:0016021(integral to membrane)	3.44362	10.5064	3.05097	1.60927	*
M400005532	M400005532	-	XM_286464	66323	-	-	-	-	-	1.25067	3.80667	3.04371	1.60583	*
M400011193	M400011193	ENSMUSG00000053279	NM_013467	11668	Aldh1a1	aldehyde dehydrogenase family 1, subfamily A1 [Source:MarkerSymbol;Acc:MGI:1353450]	GO:0002072(optic cup morphogenesis involved in camera-type eye development);GO:0008152(metabolic process);GO:0042573(retinoic acid metabolic process);GO:0043065(positive regulation of apoptosis);GO:0048048(embryonic eye morphogenesis)	GO:0001758(retinal dehydrogenase activity);GO:0004028(3(chloroallyl aldehyde dehydrogenase activity);GO:0016491(oxidoreductase activity)	-	7.03972	21.3652	3.03495	1.60167	*
M400000043	M400000043	ENSMUSG00000001802	XM_488021	-	Lrp3	low density lipoprotein receptor-related protein 3 [Source:MarkerSymbol;Acc:MGI:3584516]	-	-	-	3.11778	9.45466	3.0325	1.60051	*
M200013288	M200013288	ENSMUSG00000046345	NM_183283	69576	2310010M20Rik	RIKEN cDNA 2310010M20 gene [Source:MarkerSymbol;Acc:MGI:1916826]	-	-	-	4.2142	12.7781	3.03215	1.60034	*
M400000430	M400000430	ENSMUSG00000020953	NM_007728	12810	Coch	coagulation factor C homolog (Limulus polyphemus) [Source:MarkerSymbol;Acc:MGI:1278313]	-	-	-	3.4087	10.3232	3.02848	1.59859	*
M200006872	M200006872	ENSMUSG00000006205	NM_019564	56213	Htra1	HtrA serine peptidase 1 [Source:MarkerSymbol;Acc:MGI:1929076]	GO:0001558(regulation of cell growth);GO:0006508(proteolysis);GO:0030512(negative regulation of transforming growth factor beta receptor signaling pathway);GO:0030514(negative regulation of BMP signaling pathway)	GO:0004252(serine-type endopeptidase activity);GO:0004263(chymotrypsin activity);GO:0005515(protein binding);GO:0005520(insulin-like growth factor binding);GO:0008233(peptidase activity);GO:0016787(hydrolase activity);GO:0019838(growth factor binding)	GO:0005576(extracellular region);GO:0005615(extracellular space)	193.164	584.344	3.02512	1.59699	*
M400002910	M400002910	ENSMUSG00000072876	-	-	-	-	GO:0007018(microtubule-based movement)	GO:0003777(microtubule motor activity);GO:0005524(ATP binding)	GO:0005875(microtubule associated complex)	12.4179	37.5638	3.02498	1.59693	*
M300003143	M300003143	ENSMUSG00000022210	-	28200	Dhrs4	dehydrogenase/reductase (SDR family) member 4 [Source:MarkerSymbol;Acc:MGI:90169]	GO:0008152(metabolic process);GO:0042574(retinal metabolic process)	GO:0001758(retinal dehydrogenase activity);GO:0004090(carbonyl reductase (NADPH) activity);GO:0016491(oxidoreductase activity)	GO:0005739(mitochondrion);GO:0005777(peroxisome)	507.052	1530.45	3.01832	1.59375	*
M300008987	M300008987	ENSMUSG00000033863	NM_010638	70273	Klf9	Kruppel-like factor 9 [Source:MarkerSymbol;Acc:MGI:1333856]	-	-	-	43.199	130.371	3.01791	1.59355	*
M400004695	M400004695	ENSMUSG00000054072;ENSMUSG00000073555	NM_021792	-	Iigp1	interferon inducible GTPase 1 [Source:MarkerSymbol;Acc:MGI:1926259]	GO:0019221(cytokine and chemokine mediated signaling pathway)	GO:0000166(nucleotide binding);GO:0003924(GTPase activity);GO:0005525(GTP binding);GO:0016787(hydrolase activity);GO:0019003(GDP binding);GO:0042802(identical protein binding)	GO:0005575(cellular_component);GO:0005783(endoplasmic reticulum);GO:0016020(membrane)	28.0742	84.5663	3.01224	1.59084	*
M400011429	M400011429	ENSMUSG00000055172	NM_023143	50909	C1r	complement component 1, r subcomponent [Source:MarkerSymbol;Acc:MGI:1355313]	GO:0006508(proteolysis);GO:0006955(immune response);GO:0006956(complement activation);GO:0006958(complement activation, classical pathway);GO:0045087(innate immune response)	GO:0003815(complement component C1r activity);GO:0003816(complement component C1s activity);GO:0004252(serine-type endopeptidase activity);GO:0004263(chymotrypsin activity);GO:0004295(trypsin activity);GO:0005509(calcium ion binding);GO:0008233(peptidase activity);GO:0016787(hydrolase activity)	GO:0005576(extracellular region);GO:0005615(extracellular space)	12.1792	36.6256	3.00723	1.58844	*
M300004987	M300004987	ENSMUSG00000026205	NM_194333	-	Slc23a3	solute carrier family 23 (nucleobase transporters), member 3 [Source:MarkerSymbol;Acc:MGI:104516]	GO:0006810(transport);GO:0008150(biological_process)	GO:0003674(molecular_function);GO:0005215(transporter activity)	GO:0005575(cellular_component);GO:0016020(membrane)	11.4591	34.2836	2.99182	1.58103	*
M400014566	M400014566	ENSMUSG00000031517	NM_153581	234267	Gpm6a	glycoprotein m6a [Source:MarkerSymbol;Acc:MGI:107671]	-	-	GO:0009986(cell surface);GO:0016020(membrane);GO:0016021(integral to membrane)	34.5151	103.106	2.98726	1.57882	*
M400008600	M400008600	ENSMUSG00000070392	NM_013549	-	Hist2h3c2	histone cluster 2, H3c2 [Source:MarkerSymbol;Acc:MGI:2448357]	GO:0006334(nucleosome assembly);GO:0007001(chromosome organization and biogenesis (sensu Eukaryota))	GO:0003677(DNA binding)	GO:0000786(nucleosome);GO:0005634(nucleus);GO:0005694(chromosome)	82.4437	246.12	2.98531	1.57788	*
M300000158	M300000158	ENSMUSG00000067653	NM_153502	78321	Ankrd39	ankyrin repeat domain 23 [Source:MarkerSymbol;Acc:MGI:1925571]	GO:0006631(fatty acid metabolic process)	GO:0003674(molecular_function)	GO:0005634(nucleus);GO:0031674(I band)	20.7091	61.7086	2.97978	1.5752	*
M400011053	M400011053	ENSMUSG00000061769	NM_010651	-	Klra6	killer cell lectin-like receptor, subfamily A, member 6 [Source:MarkerSymbol;Acc:MGI:101902]	-	GO:0004872(receptor activity);GO:0005529(sugar binding)	GO:0005886(plasma membrane)	27.8185	82.8503	2.97825	1.57446	*
M300002118	M300002118	ENSMUSG00000020297	-	18197	Nsg2	neuron specific gene family member 2 [Source:MarkerSymbol;Acc:MGI:1202070]	-	-	-	6.2518	18.5969	2.97466	1.57272	*
M400000206	M400000206	ENSMUSG00000014164	XM_354754	627648	Klhl3	-	-	-	-	6.86923	20.4289	2.97398	1.57239	*
M300003651	M300003651	ENSMUSG00000023046	NM_008344	16012	Igfbp6	insulin-like growth factor binding protein 6 [Source:MarkerSymbol;Acc:MGI:96441]	GO:0001558(regulation of cell growth)	GO:0005520(insulin-like growth factor binding);GO:0019838(growth factor binding)	GO:0005576(extracellular region);GO:0005615(extracellular space)	289.428	860.523	2.97318	1.57201	*
M300004857	M300004857	ENSMUSG00000025946	NM_139270	213527	Pthr2	parathyroid hormone receptor 2 [Source:MarkerSymbol;Acc:MGI:2180917]	GO:0007165(signal transduction);GO:0007186(G-protein coupled receptor protein signaling pathway)	GO:0004871(signal transducer activity);GO:0004872(receptor activity);GO:0004930(G-protein coupled receptor activity)	GO:0016020(membrane);GO:0016021(integral to membrane)	1.64458	4.88609	2.97103	1.57096	*
M400008943	M400008943	-	XM_135671	-	-	-	GO:0030655(beta-lactam antibiotic catabolic process);GO:0046677(response to antibiotic)	GO:0005515(protein binding);GO:0008270(zinc ion binding);GO:0008800(beta-lactamase activity)	-	3.97355	11.7837	2.96554	1.56829	*
M200003336	M200003336	ENSMUSG00000025934	NM_010356	14859	Gsta3	glutathione S-transferase, alpha 3 [Source:MarkerSymbol;Acc:MGI:95856]	GO:0008152(metabolic process)	GO:0004364(glutathione transferase activity);GO:0016740(transferase activity)	-	2.32963	6.90118	2.96235	1.56674	*
M300002624	M300002624	ENSMUSG00000021213	NM_013777;NM_013778	27384	Akr1c13	aldo-keto reductase family 1, member C13 [Source:MarkerSymbol;Acc:MGI:1351662]	GO:0006805(xenobiotic metabolic process)	GO:0004033(aldo-keto reductase activity);GO:0016491(oxidoreductase activity)	-	4.94964	14.5236	2.93427	1.553	*
M300001256	M300001256	ENSMUSG00000050440	NM_032541	84506	Hamp1	hepcidin antimicrobial peptide 1 [Source:MarkerSymbol;Acc:MGI:1933533]	GO:0006879(iron ion homeostasis);GO:0042742(defense response to bacterium);GO:0050832(defense response to fungus)	GO:0005179(hormone activity)	GO:0005576(extracellular region);GO:0005615(extracellular space)	1.43884	4.2039	2.92173	1.54682	*
M200011929	M200011929	ENSMUSG00000033355	-	67775	Rtp4	receptor transporter protein 4 [Source:MarkerSymbol;Acc:MGI:1915025]	-	-	GO:0016020(membrane);GO:0016021(integral to membrane)	245.137	714.042	2.91283	1.54242	*
M400013940	M400013940	-	-	65098	-	-	-	-	-	1.35343	3.9343	2.90692	1.53949	*
M300003418	M300003418	ENSMUSG00000055782	NM_011994	26874	Abcd2	ATP-binding cassette, sub-family D (ALD), member 2 [Source:MarkerSymbol;Acc:MGI:1349467]	GO:0006810(transport)	GO:0000166(nucleotide binding);GO:0005515(protein binding);GO:0005524(ATP binding);GO:0016887(ATPase activity);GO:0017111(nucleoside-triphosphatase activity);GO:0042626(ATPase activity, coupled to transmembrane movement of substances)	GO:0005777(peroxisome);GO:0016020(membrane);GO:0016021(integral to membrane)	2.20931	6.4182	2.90508	1.53858	*
M400008440	M400008440	ENSMUSG00000063842	NM_146562	258555	Olfr862	olfactory receptor 862 [Source:MarkerSymbol;Acc:MGI:3030696]	GO:0007165(signal transduction);GO:0007186(G-protein coupled receptor protein signaling pathway);GO:0007608(sensory perception of smell);GO:0050896(response to stimulus)	GO:0004871(signal transducer activity);GO:0004872(receptor activity);GO:0004930(G-protein coupled receptor activity);GO:0004984(olfactory receptor activity)	GO:0016020(membrane);GO:0016021(integral to membrane)	18.7394	54.4272	2.90443	1.53825	*
M400011125	M400011125	ENSMUSG00000001020	NM_011311	-	S100a4	S100 calcium binding protein A4 [Source:MarkerSymbol;Acc:MGI:1330282]	-	GO:0005509(calcium ion binding);GO:0005515(protein binding)	-	9.00992	26.0911	2.89582	1.53397	*
M300002638	M300002638	ENSMUSG00000021228	NM_134246	-	Acot3	acyl-CoA thioesterase 3 [Source:MarkerSymbol;Acc:MGI:2159619]	GO:0000038(very-long-chain fatty acid metabolic process);GO:0001676(long-chain fatty acid metabolic process);GO:0006629(lipid metabolic process);GO:0006637(acyl-CoA metabolic process)	GO:0004759(serine esterase activity);GO:0016290(palmitoyl-CoA hydrolase activity);GO:0016291(acyl-CoA thioesterase activity);GO:0016787(hydrolase activity)	GO:0005777(peroxisome);GO:0005829(cytosol)	2.7063	7.82325	2.89075	1.53144	*
M300004405	M300004405	ENSMUSG00000024978	NM_008149	-	Gpam	glycerol-3-phosphate acyltransferase, mitochondrial [Source:MarkerSymbol;Acc:MGI:109162]	GO:0006631(fatty acid metabolic process);GO:0008152(metabolic process);GO:0008654(phospholipid biosynthetic process);GO:0040018(positive regulation of body size);GO:0044255(cellular lipid metabolic process)	GO:0004366(glycerol-3(phosphate O-acyltransferase activity);GO:0008415(acyltransferase activity);GO:0016740(transferase activity)	GO:0005739(mitochondrion);GO:0005743(mitochondrial inner membrane);GO:0016020(membrane);GO:0016021(integral to membrane)	7.14259	20.6005	2.88417	1.52816	*
M200002070	M200002070	-	NM_009140	20310	-	-	GO:0006935(chemotaxis);GO:0006954(inflammatory response);GO:0006955(immune response);GO:0007165(signal transduction)	GO:0005125(cytokine activity);GO:0008009(chemokine activity)	GO:0005576(extracellular region);GO:0005615(extracellular space)	62.931	181.053	2.877	1.52457	*
M400011310	M400011310	ENSMUSG00000006649	NM_019459	-	Nphs1	nephrosis 1 homolog, nephrin (human) [Source:MarkerSymbol;Acc:MGI:1859637]	GO:0000165(MAPKKK cascade);GO:0007155(cell adhesion);GO:0007254(JNK cascade)	GO:0005515(protein binding)	GO:0005615(extracellular space);GO:0005887(integral to plasma membrane);GO:0016020(membrane);GO:0016021(integral to membrane)	1.35332	3.89179	2.87574	1.52393	*
M300007770	M300007770	ENSMUSG00000031543	NM_031158	-	Ank1	ankyrin 1, erythroid [Source:MarkerSymbol;Acc:MGI:88024]	GO:0007165(signal transduction);GO:0015672(monovalent inorganic cation transport);GO:0045199(maintenance of epithelial cell polarity)	GO:0005200(structural constituent of cytoskeleton);GO:0005515(protein binding);GO:0008093(cytoskeletal adaptor activity);GO:0019899(enzyme binding);GO:0030507(spectrin binding)	GO:0005856(cytoskeleton);GO:0016020(membrane);GO:0016323(basolateral plasma membrane)	33.9838	97.4672	2.86805	1.52007	*
M400011047	M400011047	ENSMUSG00000070427	NM_010531	16068	Il18bp	interleukin 18 binding protein [Source:MarkerSymbol;Acc:MGI:1333800]	GO:0042088(T-helper 1 type immune response)	GO:0042007(interleukin-18 binding);GO:0048019(receptor antagonist activity)	GO:0005576(extracellular region);GO:0005615(extracellular space)	2.5683	7.35574	2.86405	1.51806	*
M200014210	M200014210	ENSMUSG00000023259	NM_134420	171429	Slc26a6	solute carrier family 26, member 6 [Source:MarkerSymbol;Acc:MGI:2159728]	GO:0006810(transport);GO:0006821(chloride transport);GO:0008272(sulfate transport);GO:0015701(bicarbonate transport);GO:0015724(formate transport)	GO:0005215(transporter activity);GO:0008271(sulfate porter activity);GO:0015108(chloride transporter activity);GO:0015380(anion exchanger activity);GO:0015499(formate transporter activity)	GO:0005624(membrane fraction);GO:0005887(integral to plasma membrane);GO:0016020(membrane)	6.91962	19.7905	2.86006	1.51605	*
M200000795	M200000795	ENSMUSG00000024372	NM_013484	12263	C2	complement component 2 (within H-2S) [Source:MarkerSymbol;Acc:MGI:88226]	GO:0006508(proteolysis);GO:0006955(immune response);GO:0006956(complement activation);GO:0006958(complement activation, classical pathway);GO:0045087(innate immune response)	GO:0003813(classical-complement-pathway C3/C5 convertase activity);GO:0004252(serine-type endopeptidase activity);GO:0008233(peptidase activity);GO:0016787(hydrolase activity)	GO:0005576(extracellular region);GO:0005615(extracellular space)	6.93719	19.819	2.85692	1.51446	*
M400005686	M400005686	ENSMUSG00000073812	NM_206975	-	Ifna14	predicted gene, OTTMUSG00000007655 [Source:MarkerSymbol;Acc:MGI:3649418]	-	-	-	6.23456	17.7903	2.85349	1.51273	*
M200010242	M200010242	ENSMUSG00000031194	XM_135884	70936	4931400O07Rik	RIKEN cDNA 4931400O07 gene [Source:MarkerSymbol;Acc:MGI:1918186]	-	-	-	3.0148	8.56222	2.84006	1.50592	*
M300013559	M300013559	ENSMUSG00000063430	-	320916	C530024P05Rik	RIKEN cDNA C530024P05 gene [Source:MarkerSymbol;Acc:MGI:2445030]	-	-	-	53.4091	151.484	2.8363	1.50401	*
M200004731	M200004731	ENSMUSG00000020865	XM_358306	-	Abcc3	ATP-binding cassette, sub-family C (CFTR/MRP), member 3 [Source:MarkerSymbol;Acc:MGI:1923658]	GO:0006810(transport);GO:0015722(canalicular bile acid transport)	GO:0000166(nucleotide binding);GO:0005215(transporter activity);GO:0005524(ATP binding);GO:0016887(ATPase activity);GO:0042626(ATPase activity, coupled to transmembrane movement of substances)	GO:0005887(integral to plasma membrane)	1.62712	4.60039	2.82732	1.49943	*
M400012594	M400012594	ENSMUSG00000068245	NM_199015	-	D14Ertd668e	Activated spleen cDNA, RIKEN full-length enriched library, clone:F830031K02 product:PHD finger protein 11, full insert sequence. [Source:Uniprot/SPTREMBL;Acc:Q3U0T6]	-	GO:0005515(protein binding);GO:0008270(zinc ion binding)	-	4.47032	12.6356	2.82655	1.49904	*
M200000558	M200000558	ENSMUSG00000017002	NM_011414	20568	Slpi	secretory leukocyte peptidase inhibitor [Source:MarkerSymbol;Acc:MGI:109297]	-	GO:0004866(endopeptidase inhibitor activity);GO:0004867(serine-type endopeptidase inhibitor activity);GO:0008233(peptidase activity)	GO:0005615(extracellular space)	187.138	527.716	2.81994	1.49566	*
M200014047	M200014047	ENSMUSG00000032523	NM_029095	74770	Gup1	Gup1, glycerol uptake/transporter homolog (yeast) [Source:MarkerSymbol;Acc:MGI:1922020]	GO:0008150(biological_process)	GO:0003824(catalytic activity)	GO:0005737(cytoplasm);GO:0016020(membrane);GO:0016021(integral to membrane)	147.227	414.523	2.81554	1.49341	*
M200000710	M200000710	ENSMUSG00000028713	NM_007823	13120	Cyp4b1	cytochrome P450, family 4, subfamily b, polypeptide 1 [Source:MarkerSymbol;Acc:MGI:103225]	GO:0006118(electron transport)	GO:0004497(monooxygenase activity);GO:0005506(iron ion binding);GO:0016491(oxidoreductase activity);GO:0020037(heme binding);GO:0046872(metal ion binding);GO:0050381(unspecific monooxygenase activity)	GO:0005615(extracellular space);GO:0005783(endoplasmic reticulum);GO:0005792(microsome);GO:0016020(membrane)	13.4639	37.8901	2.8142	1.49273	*
M400001115	M400001115	ENSMUSG00000028773	NM_010174	100047867	Fabp3	fatty acid binding protein 3, muscle and heart [Source:MarkerSymbol;Acc:MGI:95476]	GO:0006656(phosphatidylcholine biosynthetic process);GO:0006810(transport)	GO:0005488(binding);GO:0008289(lipid binding)	-	12912.9	36339	2.81417	1.49271	*
M400012391	M400012391	-	NM_177219	-	-	-	GO:0006810(transport);GO:0007264(small GTPase mediated signal transduction);GO:0015031(protein transport)	GO:0000166(nucleotide binding);GO:0005525(GTP binding)	GO:0005622(intracellular);GO:0016020(membrane);GO:0016023(cytoplasmic membrane-bound vesicle)	1.62712	4.55916	2.80198	1.48645	*
M300014871	M300014871	ENSMUSG00000043811	NM_022982	65079	Rtn4r	reticulon 4 receptor [Source:MarkerSymbol;Acc:MGI:2136886]	GO:0007409(axonogenesis)	GO:0004872(receptor activity);GO:0005515(protein binding);GO:0048503(GPI anchor binding)	GO:0005615(extracellular space);GO:0005886(plasma membrane);GO:0016020(membrane)	1.60966	4.50239	2.7971	1.48393	*
M400012648	M400012648	-	NM_207536	-	-	-	GO:0007165(signal transduction);GO:0007186(G-protein coupled receptor protein signaling pathway)	GO:0001584(rhodopsin-like receptor activity);GO:0004871(signal transducer activity);GO:0004872(receptor activity);GO:0004930(G-protein coupled receptor activity)	GO:0016020(membrane);GO:0016021(integral to membrane)	20.2626	56.6113	2.79388	1.48227	*
M300011208	M300011208	ENSMUSG00000037902	NM_007547	-	Sirpa	signal-regulatory protein alpha [Source:MarkerSymbol;Acc:MGI:108563]	GO:0006910(phagocytosis, recognition);GO:0006911(phagocytosis, engulfment);GO:0006928(cell motility);GO:0007010(cytoskeleton organization and biogenesis);GO:0007015(actin filament organization);GO:0007160(cell-matrix adhesion);GO:0050766(positive regulation of phagocytosis)	GO:0004872(receptor activity);GO:0005515(protein binding);GO:0045309(protein phosphorylated amino acid binding)	GO:0005615(extracellular space);GO:0005887(integral to plasma membrane);GO:0016020(membrane);GO:0016021(integral to membrane)	56.0137	155.969	2.78449	1.47741	*
M400011714	M400011714	ENSMUSG00000049382	NM_031170	-	Krt8	keratin 8 [Source:MarkerSymbol;Acc:MGI:96705]	-	-	-	14.3373	39.8781	2.78141	1.47582	*
M200000665	M200000665	ENSMUSG00000057092	NM_008557	17178	Fxyd3	FXYD domain-containing ion transport regulator 3 [Source:MarkerSymbol;Acc:MGI:107497]	GO:0006810(transport);GO:0006811(ion transport)	GO:0005216(ion channel activity);GO:0005254(chloride channel activity);GO:0031404(chloride ion binding)	GO:0005615(extracellular space);GO:0016020(membrane);GO:0016021(integral to membrane)	2.68874	7.45502	2.77268	1.47128	*
M400006833	M400006833	ENSMUSG00000069833	NM_175108	-	Ahnak	AHNAK nucleoprotein (desmoyokin) [Source:MarkerSymbol;Acc:MGI:1316648]	-	-	-	17.8658	49.4189	2.76611	1.46786	*
M200000166	M200000166	ENSMUSG00000024526	NM_007702	12683	Cidea	cell death-inducing DNA fragmentation factor, alpha subunit-like effector A [Source:MarkerSymbol;Acc:MGI:1270845]	GO:0006629(lipid metabolic process);GO:0006915(apoptosis)	GO:0005515(protein binding)	GO:0005622(intracellular);GO:0005739(mitochondrion);GO:0005740(mitochondrial envelope)	330.834	914.979	2.76567	1.46763	*
M200013827	M200013827	ENSMUSG00000020892	NM_011786	23801	Aloxe3	arachidonate lipoxygenase 3 [Source:MarkerSymbol;Acc:MGI:1345140]	GO:0006118(electron transport);GO:0006691(leukotriene metabolic process);GO:0008152(metabolic process);GO:0019370(leukotriene biosynthetic process)	GO:0003824(catalytic activity);GO:0005506(iron ion binding);GO:0016165(lipoxygenase activity);GO:0016491(oxidoreductase activity);GO:0016702(oxidoreductase activity, acting on single donors with incorporation of molecular oxygen, incorporation of two atoms of oxygen);GO:0046872(metal ion binding)	-	1.35343	3.73509	2.75973	1.46452	*
M300013221	M300013221	ENSMUSG00000041559	NM_021355	14264	Fmod	fibromodulin [Source:MarkerSymbol;Acc:MGI:1328364]	-	GO:0005515(protein binding)	GO:0005578(proteinaceous extracellular matrix);GO:0005615(extracellular space)	5.20786	14.3102	2.74781	1.45828	*
M300011603	M300011603	ENSMUSG00000038527	NM_181344	232371	C1rl	complement component 1, r subcomponent-like [Source:MarkerSymbol;Acc:MGI:2660692]	GO:0006508(proteolysis);GO:0008150(biological_process)	GO:0003674(molecular_function);GO:0004252(serine-type endopeptidase activity);GO:0005509(calcium ion binding);GO:0008233(peptidase activity);GO:0016787(hydrolase activity);GO:0046872(metal ion binding)	GO:0005615(extracellular space)	1.72988	4.72874	2.73357	1.45079	*
M400003561	M400003561	-	XM_142110	-	-	-	-	GO:0003676(nucleic acid binding)	-	1.33586	3.64933	2.73182	1.44986	*
M300000722	M300000722	ENSMUSG00000005803	NM_021507	-	Sqrdl	sulfide quinone reductase-like (yeast) [Source:MarkerSymbol;Acc:MGI:1929899]	-	GO:0016491(oxidoreductase activity)	GO:0005739(mitochondrion);GO:0005743(mitochondrial inner membrane)	7.22834	19.706	2.72622	1.4469	*
M300008625	M300008625	ENSMUSG00000033177	NM_172455	208171	Tmprss7	transmembrane serine protease 7 [Source:MarkerSymbol;Acc:MGI:2686594]	GO:0006508(proteolysis)	GO:0004252(serine-type endopeptidase activity);GO:0008233(peptidase activity);GO:0016787(hydrolase activity)	GO:0016020(membrane);GO:0016021(integral to membrane)	2.63801	7.18551	2.72383	1.44564	*
M300004923	M300004923	ENSMUSG00000026070	NM_008365	16182	Il18r1	interleukin 18 receptor 1 [Source:MarkerSymbol;Acc:MGI:105383]	GO:0007166(cell surface receptor linked signal transduction)	GO:0004872(receptor activity);GO:0004888(transmembrane receptor activity);GO:0004907(interleukin receptor activity)	GO:0005615(extracellular space);GO:0005887(integral to plasma membrane);GO:0016020(membrane);GO:0016021(integral to membrane)	1.33597	3.63645	2.72195	1.44464	*
M400004013	M400004013	ENSMUSG00000039145	-	227541	Camk1d	calcium/calmodulin-dependent protein kinase ID [Source:MarkerSymbol;Acc:MGI:2442190]	GO:0006468(protein amino acid phosphorylation);GO:0042981(regulation of apoptosis)	GO:0000166(nucleotide binding);GO:0003824(catalytic activity);GO:0004672(protein kinase activity);GO:0004674(protein serine/threonine kinase activity);GO:0004685(calcium- and calmodulin-dependent protein kinase activity);GO:0005509(calcium ion binding);GO:0005516(calmodulin binding);GO:0005524(ATP binding);GO:0016301(kinase activity);GO:0016740(transferase activity)	GO:0005634(nucleus);GO:0005737(cytoplasm)	4.47043	12.1532	2.71858	1.44285	*
M200012803	M200012803	ENSMUSG00000051599	NM_053127	93873	Pcdhb2	protocadherin beta 2 [Source:MarkerSymbol;Acc:MGI:2136735]	GO:0007156(homophilic cell adhesion)	GO:0005509(calcium ion binding)	GO:0005615(extracellular space);GO:0016020(membrane);GO:0016021(integral to membrane)	5.08753	13.8143	2.71532	1.44112	*
M300015723	M300015723	ENSMUSG00000044724	NM_206973	269053	Gpr152	G protein-coupled receptor 152 [Source:MarkerSymbol;Acc:MGI:2685519]	GO:0007165(signal transduction);GO:0007186(G-protein coupled receptor protein signaling pathway)	GO:0001584(rhodopsin-like receptor activity);GO:0004871(signal transducer activity);GO:0004872(receptor activity);GO:0004930(G-protein coupled receptor activity)	GO:0016020(membrane);GO:0016021(integral to membrane)	65.0194	176.38	2.71273	1.43975	*
M400003663	M400003663	ENSMUSG00000050222	NM_145837	239114	Il17d	interleukin 17D [Source:MarkerSymbol;Acc:MGI:2446510]	GO:0006954(inflammatory response)	GO:0005125(cytokine activity)	GO:0005576(extracellular region)	2.72365	7.38352	2.71089	1.43877	*
M400008940	M400008940	ENSMUSG00000061068	NM_010779	17227	Mcpt4	mast cell protease 4 [Source:MarkerSymbol;Acc:MGI:96940]	GO:0006508(proteolysis)	GO:0004252(serine-type endopeptidase activity);GO:0008233(peptidase activity);GO:0016787(hydrolase activity)	GO:0005575(cellular_component);GO:0005615(extracellular space)	8.32486	22.5588	2.70981	1.43819	*
M400003228	M400003228	ENSMUSG00000046934	NM_027945	71832	Csl	citrate synthase like [Source:MarkerSymbol;Acc:MGI:1919082]	GO:0006099(tricarboxylic acid cycle)	GO:0004108(citrate (Si)-synthase activity)	GO:0005615(extracellular space);GO:0005737(cytoplasm);GO:0005739(mitochondrion)	14.97	40.5023	2.70556	1.43593	*
M200012667	M200012667	ENSMUSG00000028086	NM_080428	-	Fbxw7	F-box and WD-40 domain protein 7, archipelago homolog (Drosophila) [Source:MarkerSymbol;Acc:MGI:1354695]	GO:0006512(ubiquitin cycle);GO:0007219(Notch signaling pathway);GO:0016567(protein ubiquitination)	GO:0003700(transcription factor activity);GO:0005515(protein binding)	GO:0005634(nucleus);GO:0005737(cytoplasm);GO:0005783(endoplasmic reticulum);GO:0005794(Golgi apparatus)	43.4061	117.299	2.70237	1.43423	*
M200015268	M200015268	ENSMUSG00000047654	NM_032004	83984	Tssk6	testis-specific serine kinase 6 [Source:MarkerSymbol;Acc:MGI:2148775]	GO:0006468(protein amino acid phosphorylation);GO:0007275(multicellular organismal development);GO:0007283(spermatogenesis);GO:0030154(cell differentiation);GO:0035092(sperm chromatin condensation)	GO:0000166(nucleotide binding);GO:0000287(magnesium ion binding);GO:0004672(protein kinase activity);GO:0004674(protein serine/threonine kinase activity);GO:0004713(protein-tyrosine kinase activity);GO:0005524(ATP binding);GO:0016301(kinase activity);GO:0016740(transferase activity);GO:0046872(metal ion binding)	-	11.3233	30.5926	2.70174	1.43389	*
M200004804	M200004804	ENSMUSG00000030401	NM_013648	20167	Rtn2	reticulon 2 (Z-band associated protein) [Source:MarkerSymbol;Acc:MGI:107612]	-	GO:0003674(molecular_function)	GO:0005783(endoplasmic reticulum);GO:0016020(membrane);GO:0016021(integral to membrane)	190.376	512.632	2.69273	1.42907	*
M400006728	M400006728	ENSMUSG00000059256;ENSMUSG00000022156;ENSMUSG00000040284	NM_010372	14941	Gzmd	granzyme D [Source:MarkerSymbol;Acc:MGI:109255]	GO:0006508(proteolysis);GO:0019835(cytolysis)	GO:0004252(serine-type endopeptidase activity);GO:0008233(peptidase activity);GO:0016787(hydrolase activity)	GO:0005615(extracellular space)	4.09376	11.017	2.69118	1.42824	*
M400001913	M400001913	ENSMUSG00000036585	NM_010197	14164	Fgf1	fibroblast growth factor 1 [Source:MarkerSymbol;Acc:MGI:95515]	GO:0000074(regulation of progression through cell cycle);GO:0001525(angiogenesis);GO:0001759(induction of an organ);GO:0007165(signal transduction);GO:0007275(multicellular organismal development);GO:0008283(cell proliferation);GO:0030154(cell differentiation);GO:0030324(lung development)	GO:0005104(fibroblast growth factor receptor binding);GO:0005515(protein binding);GO:0008083(growth factor activity);GO:0008201(heparin binding)	GO:0005578(proteinaceous extracellular matrix);GO:0005615(extracellular space)	91.0239	244.882	2.69031	1.42777	*
M200004880	M200004880	ENSMUSG00000028223	NM_026172	-	Decr1	2,4-dienoyl CoA reductase 1, mitochondrial [Source:MarkerSymbol;Acc:MGI:1914710]	GO:0008152(metabolic process)	GO:0008670(2,4(dienoyl-CoA reductase (NADPH) activity);GO:0016491(oxidoreductase activity)	GO:0005739(mitochondrion)	127.595	343.152	2.68938	1.42728	*
M400003298	M400003298	ENSMUSG00000073904;ENSMUSG00000047348	-	-	Gvin1	GTPase, very large interferon inducible 1 [Source:MarkerSymbol;Acc:MGI:1921808]	-	-	-	1.14791	3.08188	2.68477	1.4248	*
M400003083	M400003083	ENSMUSG00000045868	NM_029000	74558	Gvin1	GTPase, very large interferon inducible 1 [Source:MarkerSymbol;Acc:MGI:1921808]	-	-	-	2.67106	7.17069	2.68459	1.4247	*
M300015277	M300015277	ENSMUSG00000044249	NM_001001444	75400	Defb29	defensin beta 29 [Source:MarkerSymbol;Acc:MGI:1922650]	GO:0006952(defense response);GO:0042742(defense response to bacterium)	-	-	8.15393	21.8771	2.68302	1.42386	*
M200006592	M200006592	ENSMUSG00000032602	NM_020520	57279	Slc25a20	solute carrier family 25 (mitochondrial carnitine/acylcarnitine translocase), member 20 [Source:MarkerSymbol;Acc:MGI:1928738]	GO:0006810(transport)	GO:0005215(transporter activity);GO:0005488(binding)	GO:0005739(mitochondrion);GO:0005743(mitochondrial inner membrane);GO:0016020(membrane);GO:0016021(integral to membrane);GO:0019866(organelle inner membrane)	345.36	925.534	2.67991	1.42218	*
M400011629	M400011629	ENSMUSG00000050876	NM_028157	-	-	RIKEN cDNA 1700013B16 gene (1700013B16Rik), mRNA [Source:RefSeq_dna;Acc:NM_028157]	-	-	-	2.24422	6.00746	2.67686	1.42054	*
M300004684	M300004684	ENSMUSG00000025537	NM_011079	18682	Phkg1	phosphorylase kinase gamma 1 [Source:MarkerSymbol;Acc:MGI:97579]	GO:0005975(carbohydrate metabolic process);GO:0005977(glycogen metabolic process);GO:0005978(glycogen biosynthetic process);GO:0006468(protein amino acid phosphorylation)	GO:0000166(nucleotide binding);GO:0004672(protein kinase activity);GO:0004674(protein serine/threonine kinase activity);GO:0004713(protein-tyrosine kinase activity);GO:0005516(calmodulin binding);GO:0005524(ATP binding);GO:0016301(kinase activity);GO:0016740(transferase activity)	GO:0005964(phosphorylase kinase complex)	5.08765	13.6151	2.6761	1.42013	*
M300000493	M300000493	ENSMUSG00000003949	NM_172563	217082	Hlf	hepatic leukemia factor [Source:MarkerSymbol;Acc:MGI:96108]	GO:0006350(transcription);GO:0006355(regulation of transcription, DNA-dependent);GO:0048511(rhythmic process)	GO:0003677(DNA binding);GO:0003700(transcription factor activity);GO:0043565(sequence-specific DNA binding);GO:0046983(protein dimerization activity)	GO:0005634(nucleus)	11.168	29.8826	2.67575	1.41994	*
M200014180	M200014180	ENSMUSG00000028167	NM_027208	-	Bdh2	3-hydroxybutyrate dehydrogenase, type 2 [Source:MarkerSymbol;Acc:MGI:1917022]	GO:0006635(fatty acid beta-oxidation);GO:0008150(biological_process);GO:0008152(metabolic process)	GO:0003674(molecular_function);GO:0003858(3(hydroxybutyrate dehydrogenase activity);GO:0016491(oxidoreductase activity);GO:0051287(NAD binding)	GO:0005575(cellular_component);GO:0005737(cytoplasm)	5.25825	14.0393	2.66996	1.41682	*
M400007307	M400007307	ENSMUSG00000069609;ENSMUSG00000069608;ENSMUSG00000069607;ENSMUSG00000069610	NM_199201	100046110	-	-	GO:0008150(biological_process)	GO:0003674(molecular_function)	GO:0005575(cellular_component)	1.55905	4.1613	2.66912	1.41636	*
M200015105	M200015105	ENSMUSG00000029659	NM_027519	-	6330406I15Rik	RIKEN cDNA 6330406I15 gene [Source:MarkerSymbol;Acc:MGI:1917967]	-	-	-	8.53027	22.7573	2.66784	1.41567	*
M400014553	M400014553	-	-	-	-	-	-	-	-	12.8293	34.1998	2.66575	1.41454	*
M200008843	M200008843	ENSMUSG00000001225	NM_021353	13487	Slc26a3	solute carrier family 26, member 3 [Source:MarkerSymbol;Acc:MGI:107181]	GO:0006810(transport);GO:0008272(sulfate transport)	GO:0005215(transporter activity);GO:0008271(sulfate porter activity);GO:0015297(antiporter activity);GO:0015380(anion exchanger activity);GO:0031404(chloride ion binding)	GO:0005887(integral to plasma membrane);GO:0016020(membrane);GO:0016021(integral to membrane)	1.64447	4.37477	2.6603	1.41159	*
M400003099	M400003099	ENSMUSG00000046000	XM_357489	97243	C80008	expressed sequence C80008 [Source:MarkerSymbol;Acc:MGI:2141314]	GO:0008152(metabolic process)	GO:0008080(N-acetyltransferase activity);GO:0016740(transferase activity)	-	220.003	585.03	2.65919	1.41099	*
M200006251	M200006251	ENSMUSG00000018796	NM_007981	-	Acsl1	acyl-CoA synthetase long-chain family member 1 [Source:MarkerSymbol;Acc:MGI:102797]	GO:0006629(lipid metabolic process);GO:0006631(fatty acid metabolic process);GO:0008152(metabolic process)	GO:0000287(magnesium ion binding);GO:0003824(catalytic activity);GO:0004467(long-chain-fatty-acid-CoA ligase activity);GO:0016874(ligase activity)	GO:0005739(mitochondrion);GO:0005777(peroxisome);GO:0016020(membrane);GO:0016021(integral to membrane)	355.761	945.662	2.65814	1.41042	*
M200007646	M200007646	ENSMUSG00000020576	-	-	4933425L03Rik	RIKEN cDNA 4933425L03 gene [Source:MarkerSymbol;Acc:MGI:1918419]	-	-	-	1.74722	4.61529	2.6415	1.40136	*
M200002898	M200002898	ENSMUSG00000022415	NM_009303	20972	Syngr1	synaptogyrin 1 [Source:MarkerSymbol;Acc:MGI:1328323]	GO:0006605(protein targeting)	-	GO:0008021(synaptic vesicle);GO:0016020(membrane);GO:0016021(integral to membrane);GO:0045202(synapse)	302.33	796.847	2.63569	1.39818	*
M200015151	M200015151	ENSMUSG00000034532	NM_015795	50759	Fbxo16	F-box protein 16 [Source:MarkerSymbol;Acc:MGI:1354706]	GO:0006512(ubiquitin cycle)	-	-	708.448	1864.92	2.63241	1.39638	*
M400007358	M400007358	-	-	-	-	-	-	-	-	28.6917	75.4795	2.63071	1.39545	*
M400012947	M400012947	ENSMUSG00000028517	-	67916	Ppap2b	phosphatidic acid phosphatase type 2B [Source:MarkerSymbol;Acc:MGI:1915166]	GO:0001568(blood vessel development);GO:0006644(phospholipid metabolic process);GO:0007275(multicellular organismal development);GO:0010003(gastrulation (sensu Mammalia));GO:0030111(regulation of Wnt receptor signaling pathway)	GO:0008195(phosphatidate phosphatase activity);GO:0016787(hydrolase activity);GO:0042577(lipid phosphatase activity)	GO:0005783(endoplasmic reticulum);GO:0016020(membrane);GO:0016021(integral to membrane)	88.0601	231.624	2.63029	1.39522	*
M200000752	M200000752	ENSMUSG00000019929	NM_007833	13179	Dcn	decorin [Source:MarkerSymbol;Acc:MGI:94872]	-	-	-	600.018	1577.4	2.62892	1.39447	*
M400005506	M400005506	ENSMUSG00000056427	XM_203363	20564	Slit3	slit homolog 3 (Drosophila) [Source:MarkerSymbol;Acc:MGI:1315202]	GO:0007275(multicellular organismal development);GO:0007399(nervous system development);GO:0007411(axon guidance);GO:0009887(organ morphogenesis);GO:0030154(cell differentiation)	GO:0005102(receptor binding);GO:0005509(calcium ion binding);GO:0005515(protein binding)	GO:0005615(extracellular space)	21.8231	57.3528	2.62808	1.39401	*
M200001471	M200001471	ENSMUSG00000025488	NM_007751	12869	Cox8b	cytochrome c oxidase, subunit VIIIb [Source:MarkerSymbol;Acc:MGI:105958]	GO:0006118(electron transport)	GO:0004129(cytochrome-c oxidase activity);GO:0016491(oxidoreductase activity)	GO:0005739(mitochondrion);GO:0016020(membrane);GO:0016021(integral to membrane)	3533.21	9249.16	2.61778	1.38834	*
M200015603	M200015603	ENSMUSG00000045008	NM_172419	74530	9030612E09Rik	RIKEN cDNA 9030612E09 gene [Source:MarkerSymbol;Acc:MGI:1921780]	-	-	-	4.5733	11.9688	2.61711	1.38797	*
M300009758	M300009758	ENSMUSG00000035187	NM_144955	18096	Nkx6-1	NK6 transcription factor related, locus 1 (Drosophila) [Source:MarkerSymbol;Acc:MGI:1206039]	GO:0006355(regulation of transcription, DNA-dependent);GO:0007275(multicellular organismal development);GO:0030154(cell differentiation);GO:0031018(endocrine pancreas development);GO:0045449(regulation of transcription);GO:0045686(negative regulation of glial cell differentiation);GO:0045687(positive regulation of glial cell differentiation)	GO:0003677(DNA binding);GO:0003700(transcription factor activity);GO:0043565(sequence-specific DNA binding)	GO:0005634(nucleus)	1.55916	4.07554	2.61393	1.38622	*
M200001601	M200001601	ENSMUSG00000023289	NM_009299	20939	Sva	seminal vesicle antigen [Source:MarkerSymbol;Acc:MGI:102785]	-	-	GO:0005576(extracellular region);GO:0005615(extracellular space)	1.25045	3.26757	2.61312	1.38577	*
M300021932	M300021932	ENSMUSG00000063687	NM_053130	93876	Pcdhb5	protocadherin beta 5 [Source:MarkerSymbol;Acc:MGI:2136739]	GO:0007156(homophilic cell adhesion)	GO:0005509(calcium ion binding)	GO:0016020(membrane);GO:0016021(integral to membrane)	1.81551	4.74356	2.61279	1.38559	*
M300015342	M300015342	ENSMUSG00000044317	NM_175668	-	Gpr4	G protein-coupled receptor 4 [Source:MarkerSymbol;Acc:MGI:2441992]	GO:0007165(signal transduction);GO:0007186(G-protein coupled receptor protein signaling pathway)	GO:0001584(rhodopsin-like receptor activity);GO:0004871(signal transducer activity);GO:0004872(receptor activity);GO:0004930(G-protein coupled receptor activity)	GO:0005887(integral to plasma membrane);GO:0016020(membrane);GO:0016021(integral to membrane)	4.48789	11.7135	2.61002	1.38406	*
M200009193	M200009193	ENSMUSG00000034783	NM_144943	246278	Cd207	CD 207 antigen [Source:MarkerSymbol;Acc:MGI:2180021]	-	GO:0005529(sugar binding)	GO:0005887(integral to plasma membrane);GO:0016020(membrane);GO:0016021(integral to membrane)	1.6269	4.23224	2.60142	1.3793	*
M400014306	M400014306	-	-	-	-	-	-	-	-	2.31218	6.00746	2.59818	1.3775	*
M200014014	M200014014	ENSMUSG00000030785	NM_009943	12862	Cox6a2	cytochrome c oxidase, subunit VI a, polypeptide 2 [Source:MarkerSymbol;Acc:MGI:104649]	GO:0006118(electron transport)	GO:0004129(cytochrome-c oxidase activity);GO:0016491(oxidoreductase activity)	GO:0005615(extracellular space);GO:0005739(mitochondrion);GO:0005740(mitochondrial envelope);GO:0016020(membrane)	2933.06	7619.31	2.59774	1.37725	*
M400004482	M400004482	ENSMUSG00000053475	NM_009398	100044927	Tnfaip6	tumor necrosis factor alpha induced protein 6 [Source:MarkerSymbol;Acc:MGI:1195266]	GO:0007155(cell adhesion)	GO:0005515(protein binding);GO:0005540(hyaluronic acid binding)	GO:0005615(extracellular space)	30.9367	80.3317	2.59665	1.37665	*
M300001091	M300001091	ENSMUSG00000010122	NM_026183	-	1300013J15Rik	RIKEN cDNA 1300013J15 gene [Source:MarkerSymbol;Acc:MGI:1914723]	-	-	-	53.4234	138.709	2.5964	1.37652	*
M300010234	M300010234	ENSMUSG00000036095	-	-	Dgkb	diacylglycerol kinase, beta [Source:MarkerSymbol;Acc:MGI:2442474]	GO:0006118(electron transport);GO:0007205(protein kinase C activation);GO:0007242(intracellular signaling cascade)	GO:0004143(diacylglycerol kinase activity);GO:0005509(calcium ion binding);GO:0008270(zinc ion binding);GO:0009055(electron carrier activity);GO:0016301(kinase activity);GO:0016740(transferase activity);GO:0019992(diacylglycerol binding);GO:0020037(heme binding);GO:0046872(metal ion binding)	GO:0005886(plasma membrane)	55.8413	144.753	2.59222	1.37419	*
M200007890	M200007890	ENSMUSG00000022215	NM_026808	68680	1110028A07Rik	RIKEN cDNA 1110028A07 gene [Source:MarkerSymbol;Acc:MGI:1915930]	-	-	GO:0005615(extracellular space);GO:0016021(integral to membrane)	614.374	1591.61	2.59061	1.37329	*
M400019064	M400019064	-	-	-	-	-	-	-	-	9.98635	25.8512	2.58866	1.3722	*
M200001826	M200001826	ENSMUSG00000032578	NM_009895	12700	Cish	cytokine inducible SH2-containing protein [Source:MarkerSymbol;Acc:MGI:103159]	GO:0001558(regulation of cell growth);GO:0007205(protein kinase C activation);GO:0007242(intracellular signaling cascade);GO:0009968(negative regulation of signal transduction)	GO:0005515(protein binding)	GO:0005886(plasma membrane)	118.634	306.777	2.58592	1.37067	*
M400004032	M400004032	ENSMUSG00000052188	-	-	ENSMUSG00000052188	predicted gene, ENSMUSG00000052188 [Source:MarkerSymbol;Acc:MGI:3641621]	-	-	-	5.53194	14.2818	2.5817	1.36832	*
M300004765	M300004765	ENSMUSG00000025784	NM_011606	21922	Clec3b	C-type lectin domain family 3, member b [Source:MarkerSymbol;Acc:MGI:104540]	GO:0001501(skeletal development)	GO:0005509(calcium ion binding);GO:0005529(sugar binding)	GO:0005578(proteinaceous extracellular matrix);GO:0005615(extracellular space)	17.3185	44.6736	2.57953	1.36711	*
M400008188	M400008188	ENSMUSG00000073912;ENSMUSG00000073911	NM_147044	259046	Olfr679	olfactory receptor 679 [Source:MarkerSymbol;Acc:MGI:3030513]	GO:0007165(signal transduction);GO:0007186(G-protein coupled receptor protein signaling pathway);GO:0007608(sensory perception of smell);GO:0050896(response to stimulus)	GO:0004871(signal transducer activity);GO:0004872(receptor activity);GO:0004930(G-protein coupled receptor activity);GO:0004984(olfactory receptor activity)	GO:0016020(membrane);GO:0016021(integral to membrane)	51.8511	133.634	2.57727	1.36584	*
M300013307	M300013307	ENSMUSG00000041703	NM_022987	676464	Zic5	zinc finger protein of the cerebellum 5 [Source:MarkerSymbol;Acc:MGI:1929518]	-	-	-	2.84397	7.32804	2.57669	1.36552	*
M300010458	M300010458	ENSMUSG00000036596	NM_153107	242939	Cpz	carboxypeptidase Z [Source:MarkerSymbol;Acc:MGI:88487]	GO:0006508(proteolysis);GO:0016055(Wnt receptor signaling pathway);GO:0016485(protein processing)	GO:0004180(carboxypeptidase activity);GO:0004181(metallocarboxypeptidase activity);GO:0004182(carboxypeptidase A activity);GO:0008233(peptidase activity);GO:0008237(metallopeptidase activity);GO:0008270(zinc ion binding);GO:0016787(hydrolase activity);GO:0046872(metal ion binding)	GO:0005578(proteinaceous extracellular matrix)	3.30584	8.5048	2.57266	1.36326	*
M400009476	M400009476	-	XM_145393	101434	-	-	GO:0008150(biological_process)	GO:0003674(molecular_function)	GO:0005575(cellular_component)	6.45776	16.596	2.56994	1.36173	*
M400010743	M400010743	ENSMUSG00000027559	NM_007606	-	Car3	carbonic anhydrase 3 [Source:MarkerSymbol;Acc:MGI:88270]	GO:0006730(one-carbon compound metabolic process)	GO:0004089(carbonate dehydratase activity);GO:0008270(zinc ion binding);GO:0016151(nickel ion binding);GO:0016829(lyase activity);GO:0046872(metal ion binding)	-	6.56062	16.7812	2.55786	1.35494	*
M300016312	M300016312	-	XM_354881	72277	-	-	-	-	-	2.80906	7.18487	2.55775	1.35487	*
M400005984	M400005984	ENSMUSG00000057589	NM_183176;XM_487380	-	-	-	-	-	-	9.48924	24.2489	2.55541	1.35355	*
M400004411	M400004411	ENSMUSG00000053279	-	11668	Aldh1a1	aldehyde dehydrogenase family 1, subfamily A1 [Source:MarkerSymbol;Acc:MGI:1353450]	GO:0002072(optic cup morphogenesis involved in camera-type eye development);GO:0008152(metabolic process);GO:0042573(retinoic acid metabolic process);GO:0043065(positive regulation of apoptosis);GO:0048048(embryonic eye morphogenesis)	GO:0001758(retinal dehydrogenase activity);GO:0004028(3(chloroallyl aldehyde dehydrogenase activity);GO:0016491(oxidoreductase activity)	-	4.5228	11.5574	2.55537	1.35353	*
M400012023	M400012023	ENSMUSG00000075145	NM_146643	258636	Olfr1155	olfactory receptor 1155 [Source:MarkerSymbol;Acc:MGI:3030989]	GO:0007165(signal transduction);GO:0007186(G-protein coupled receptor protein signaling pathway);GO:0007608(sensory perception of smell);GO:0050896(response to stimulus)	GO:0004871(signal transducer activity);GO:0004872(receptor activity);GO:0004930(G-protein coupled receptor activity);GO:0004984(olfactory receptor activity)	GO:0016020(membrane);GO:0016021(integral to membrane)	4.19674	10.7204	2.55446	1.35302	*
M400008020	M400008020	ENSMUSG00000062878	-	257905	Olfr298	olfactory receptor 298 [Source:MarkerSymbol;Acc:MGI:3030132]	GO:0007165(signal transduction);GO:0007186(G-protein coupled receptor protein signaling pathway);GO:0007608(sensory perception of smell);GO:0050896(response to stimulus)	GO:0004871(signal transducer activity);GO:0004872(receptor activity);GO:0004930(G-protein coupled receptor activity);GO:0004984(olfactory receptor activity)	GO:0016020(membrane);GO:0016021(integral to membrane)	99.2991	252.739	2.54523	1.34779	*
M200003125	M200003125	ENSMUSG00000053469	NM_009375	21819	Tg	thyroglobulin [Source:MarkerSymbol;Acc:MGI:98733]	GO:0006590(thyroid hormone generation);GO:0042446(hormone biosynthetic process)	GO:0004759(serine esterase activity);GO:0005179(hormone activity)	GO:0005615(extracellular space)	24.8388	63.2155	2.54503	1.34768	*
M400015377	M400015377	-	-	-	-	-	-	-	-	2.26168	5.75203	2.54326	1.34668	*
M200008601	M200008601	ENSMUSG00000029123	NM_022416	64293	Stk32b	serine/threonine kinase 32B [Source:MarkerSymbol;Acc:MGI:1927552]	GO:0006468(protein amino acid phosphorylation)	GO:0000166(nucleotide binding);GO:0000287(magnesium ion binding);GO:0004672(protein kinase activity);GO:0004674(protein serine/threonine kinase activity);GO:0004713(protein-tyrosine kinase activity);GO:0005524(ATP binding);GO:0016301(kinase activity);GO:0016740(transferase activity);GO:0046872(metal ion binding)	-	1.13012	2.87099	2.54043	1.34507	*
M400007818	M400007818	ENSMUSG00000062405	XM_141624	-	LOC674991	-	-	-	-	1.93573	4.91443	2.53881	1.34415	*
M200007335	M200007335	ENSMUSG00000054966	NM_028742	-	Ifltd1	intermediate filament tail domain containing 1 [Source:MarkerSymbol;Acc:MGI:1921321]	-	-	-	19.4919	49.4743	2.5382	1.3438	*
M200002258	M200002258	ENSMUSG00000038172	XM_131465	69863	1810054D07Rik	RIKEN cDNA 1810054D07 gene [Source:MarkerSymbol;Acc:MGI:1917113]	-	-	-	3.20297	8.10831	2.5315	1.33999	*
M400001076	M400001076	ENSMUSG00000028268	NM_018734	55932	Gbp3	guanylate nucleotide binding protein 3 [Source:MarkerSymbol;Acc:MGI:1926263]	GO:0006955(immune response)	GO:0000166(nucleotide binding);GO:0003924(GTPase activity);GO:0005525(GTP binding)	GO:0005829(cytosol)	6.11599	15.4734	2.53	1.33914	*
M300021708	M300021708	ENSMUSG00000051051	NM_146518	258511	Olfr523	olfactory receptor 523 [Source:MarkerSymbol;Acc:MGI:3030357]	GO:0007165(signal transduction);GO:0007186(G-protein coupled receptor protein signaling pathway);GO:0007608(sensory perception of smell);GO:0050896(response to stimulus)	GO:0004871(signal transducer activity);GO:0004872(receptor activity);GO:0004930(G-protein coupled receptor activity);GO:0004984(olfactory receptor activity)	GO:0016020(membrane);GO:0016021(integral to membrane)	1.72976	4.37477	2.52911	1.33863	*
M200016100	M200016100	ENSMUSG00000014158	NM_022017	-	Trpv4	transient receptor potential cation channel, subfamily V, member 4 [Source:MarkerSymbol;Acc:MGI:1926945]	GO:0006810(transport);GO:0006811(ion transport);GO:0006812(cation transport);GO:0006816(calcium ion transport);GO:0006874(calcium ion homeostasis);GO:0006884(regulation of cell volume);GO:0006970(response to osmotic stress);GO:0007231(osmosensory signaling pathway);GO:0009612(response to mechanical stimulus);GO:0030103(vasopressin secretion);GO:0042538(hyperosmotic salinity response);GO:0047484(r…	GO:0004872(receptor activity);GO:0005034(osmosensor activity);GO:0005216(ion channel activity);GO:0005261(cation channel activity);GO:0005262(calcium channel activity);GO:0005509(calcium ion binding);GO:0005515(protein binding);GO:0005516(calmodulin binding);GO:0042802(identical protein binding)	GO:0005886(plasma membrane);GO:0016020(membrane);GO:0016021(integral to membrane)	4.47032	11.3027	2.5284	1.33822	*
M200000650	M200000650	ENSMUSG00000042340	NM_007795	13019	Ctf1	cardiotrophin 1 [Source:MarkerSymbol;Acc:MGI:105115]	GO:0048666(neuron development)	GO:0005125(cytokine activity)	GO:0005615(extracellular space)	13.9085	35.1645	2.52827	1.33815	*
M300007192	M300007192	ENSMUSG00000030402	NM_177691	232941	C79127	expressed sequence C79127 [Source:MarkerSymbol;Acc:MGI:2142330]	-	GO:0003824(catalytic activity)	-	2.12378	5.36907	2.52807	1.33804	*
M400010840	M400010840	ENSMUSG00000021363	NM_008547	-	Mak	male germ cell-associated kinase [Source:MarkerSymbol;Acc:MGI:96913]	GO:0006468(protein amino acid phosphorylation)	GO:0000166(nucleotide binding);GO:0004672(protein kinase activity);GO:0004674(protein serine/threonine kinase activity);GO:0005524(ATP binding);GO:0016301(kinase activity);GO:0016740(transferase activity)	-	1.43884	3.63709	2.5278	1.33788	*
M200012732	M200012732	ENSMUSG00000023088	-	17250	Abcc1	ATP-binding cassette, sub-family C (CFTR/MRP), member 1 [Source:MarkerSymbol;Acc:MGI:102676]	GO:0006810(transport)	GO:0000166(nucleotide binding);GO:0005215(transporter activity);GO:0005524(ATP binding);GO:0016887(ATPase activity);GO:0017111(nucleoside-triphosphatase activity);GO:0042626(ATPase activity, coupled to transmembrane movement of substances)	GO:0005887(integral to plasma membrane);GO:0016020(membrane);GO:0016021(integral to membrane)	11.597	29.3145	2.52777	1.33786	*
M200005938	M200005938	ENSMUSG00000036249	NM_030243	71684	0610033I05Rik	RIKEN cDNA 0610033I05 gene [Source:MarkerSymbol;Acc:MGI:1918934]	-	GO:0000166(nucleotide binding);GO:0003676(nucleic acid binding);GO:0003723(RNA binding)	-	241.075	609.306	2.52746	1.33769	*
M200001921	M200001921	ENSMUSG00000026639	NM_008484	-	Lamb3	laminin, beta 3 [Source:MarkerSymbol;Acc:MGI:99915]	GO:0006118(electron transport);GO:0007155(cell adhesion)	GO:0005201(extracellular matrix structural constituent);GO:0005515(protein binding);GO:0009055(electron carrier activity);GO:0020037(heme binding)	GO:0005578(proteinaceous extracellular matrix);GO:0005604(basement membrane);GO:0005605(basal lamina)	42.8574	108.314	2.52731	1.3376	*
M300020239	M300020239	ENSMUSG00000049491	NM_172258	215332	Slc36a3	solute carrier family 36 (proton/amino acid symporter), member 3 [Source:MarkerSymbol;Acc:MGI:2665001]	-	-	-	1.13046	2.85489	2.52543	1.33653	*
M400007670	M400007670	ENSMUSG00000062077	NM_021447	-	Trim54	tripartite motif-containing 54 [Source:MarkerSymbol;Acc:MGI:1889623]	GO:0007026(negative regulation of microtubule depolymerization);GO:0007275(multicellular organismal development);GO:0030154(cell differentiation)	GO:0005515(protein binding);GO:0008017(microtubule binding);GO:0008270(zinc ion binding);GO:0046872(metal ion binding)	GO:0005622(intracellular);GO:0005856(cytoskeleton);GO:0005874(microtubule);GO:0005875(microtubule associated complex)	10.774	27.2002	2.52461	1.33606	*
M400000586	M400000586	ENSMUSG00000022583	-	17071	Ly6f	lymphocyte antigen 6 complex, locus F [Source:MarkerSymbol;Acc:MGI:109441]	GO:0006952(defense response)	GO:0048503(GPI anchor binding)	GO:0005615(extracellular space);GO:0005886(plasma membrane);GO:0016020(membrane)	4.96721	12.5376	2.52407	1.33575	*
M400001148	M400001148	ENSMUSG00000029219;ENSMUSG00000060204	NM_173403	231290	Slc10a4	solute carrier family 10 (sodium/bile acid cotransporter family), member 4 [Source:MarkerSymbol;Acc:MGI:3606480]	GO:0006810(transport);GO:0006811(ion transport);GO:0006814(sodium ion transport)	GO:0008508(bile acid:sodium symporter activity);GO:0015293(symporter activity);GO:0031402(sodium ion binding)	GO:0016020(membrane);GO:0016021(integral to membrane)	3.97355	10.024	2.52269	1.33496	*
M300005995	M300005995	ENSMUSG00000028207	NM_133723	65973	Asph	aspartate-beta-hydroxylase [Source:MarkerSymbol;Acc:MGI:1914186]	GO:0018193(peptidyl-amino acid modification)	GO:0004597(peptide-aspartate beta-dioxygenase activity);GO:0005488(binding);GO:0005506(iron ion binding);GO:0016491(oxidoreductase activity);GO:0016702(oxidoreductase activity, acting on single donors with incorporation of molecular oxygen, incorporation of two atoms of oxygen)	GO:0005783(endoplasmic reticulum);GO:0016020(membrane);GO:0016021(integral to membrane);GO:0030176(integral to endoplasmic reticulum membrane)	32.2878	81.3983	2.52102	1.33401	*
M300001504	M300001504	ENSMUSG00000016262	NM_198247	214791	Sertad4	SERTA domain containing 4 [Source:MarkerSymbol;Acc:MGI:2443496]	-	-	-	1.98623	4.9989	2.51678	1.33158	*
M300015237	M300015237	ENSMUSG00000044206	NM_177789	278180	Vsig4	V-set and immunoglobulin domain containing 4 [Source:MarkerSymbol;Acc:MGI:2679720]	-	-	-	1.93573	4.87063	2.51618	1.33123	*
M200006998	M200006998	ENSMUSG00000028037	NM_133871	99899	Ifi44	interferon-induced protein 44 [Source:MarkerSymbol;Acc:MGI:2443016]	-	-	-	2.03848	5.12661	2.51492	1.33051	*
M300000072	M300000072	ENSMUSG00000007476	NM_177725	-	Phyhd1	phytanoyl-CoA dioxygenase domain containing 1 [Source:MarkerSymbol;Acc:MGI:3612860]	-	GO:0016702(oxidoreductase activity, acting on single donors with incorporation of molecular oxygen, incorporation of two atoms of oxygen)	-	132.733	332.986	2.50868	1.32693	*
M200000352	M200000352	ENSMUSG00000040181	NM_010231	14261	Fmo1	flavin containing monooxygenase 1 [Source:MarkerSymbol;Acc:MGI:1310002]	GO:0006118(electron transport);GO:0006810(transport)	GO:0004497(monooxygenase activity);GO:0004499(dimethylaniline monooxygenase (N-oxide-forming) activity);GO:0005215(transporter activity);GO:0015036(disulfide oxidoreductase activity);GO:0016491(oxidoreductase activity);GO:0050660(FAD binding);GO:0050661(NADP binding)	GO:0005783(endoplasmic reticulum);GO:0005792(microsome);GO:0016020(membrane);GO:0016021(integral to membrane);GO:0031227(intrinsic to endoplasmic reticulum membrane)	13.6173	34.1134	2.50516	1.3249	*
M300005419	M300005419	ENSMUSG00000026986	NM_080462	-	Hnmt	histamine N-methyltransferase [Source:MarkerSymbol;Acc:MGI:2153181]	GO:0001505(regulation of neurotransmitter levels)	GO:0008168(methyltransferase activity);GO:0008170(N-methyltransferase activity);GO:0016740(transferase activity);GO:0046539(histamine N-methyltransferase activity)	GO:0005575(cellular_component)	17.5223	43.8522	2.50265	1.32346	*
M200000961	M200000961	ENSMUSG00000003665	NM_008215	15116	Has1	hyaluronan synthase1 [Source:MarkerSymbol;Acc:MGI:106590]	GO:0007186(G-protein coupled receptor protein signaling pathway);GO:0009058(biosynthetic process)	GO:0001584(rhodopsin-like receptor activity);GO:0005506(iron ion binding);GO:0016491(oxidoreductase activity);GO:0016740(transferase activity);GO:0016757(transferase activity, transferring glycosyl groups);GO:0050501(hyaluronan synthase activity)	GO:0005615(extracellular space);GO:0016020(membrane);GO:0016021(integral to membrane)	68.4312	171.144	2.50097	1.32249	*
M400007858	M400007858	ENSMUSG00000062497	NM_146490	258483	Olfr1411	olfactory receptor 1411 [Source:MarkerSymbol;Acc:MGI:3031245]	GO:0007165(signal transduction);GO:0007186(G-protein coupled receptor protein signaling pathway);GO:0007608(sensory perception of smell);GO:0050896(response to stimulus)	GO:0004871(signal transducer activity);GO:0004872(receptor activity);GO:0004930(G-protein coupled receptor activity);GO:0004984(olfactory receptor activity)	GO:0016020(membrane);GO:0016021(integral to membrane)	1.8154	4.53082	2.49577	1.31948	*
M400003686	M400003686	ENSMUSG00000050425	NM_175531	243979	Mrgprb2	MAS-related GPR, member B2 [Source:MarkerSymbol;Acc:MGI:2441674]	GO:0007165(signal transduction);GO:0007186(G-protein coupled receptor protein signaling pathway)	GO:0001584(rhodopsin-like receptor activity);GO:0004871(signal transducer activity);GO:0004872(receptor activity);GO:0004930(G-protein coupled receptor activity)	GO:0016020(membrane);GO:0016021(integral to membrane)	2.00357	4.99825	2.49467	1.31885	*
M300000303	M300000303	ENSMUSG00000002346	XM_134226	-	Slc25a42	solute carrier family 25, member 42 [Source:MarkerSymbol;Acc:MGI:1920345]	GO:0006810(transport)	GO:0005488(binding)	GO:0005743(mitochondrial inner membrane);GO:0016020(membrane);GO:0016021(integral to membrane)	5.70474	14.2122	2.4913	1.3169	*
M300014210	M300014210	ENSMUSG00000043126	NM_177297	-	D830039M14Rik	RIKEN cDNA D830039M14 gene [Source:MarkerSymbol;Acc:MGI:2445111]	-	-	-	5.96087	14.8499	2.49123	1.31686	*
M200000230	M200000230	ENSMUSG00000024371	NM_008198	14962	Cfb	complement factor B [Source:MarkerSymbol;Acc:MGI:105975]	GO:0006508(proteolysis);GO:0006955(immune response);GO:0006956(complement activation);GO:0006957(complement activation, alternative pathway);GO:0008283(cell proliferation);GO:0045087(innate immune response)	GO:0003812(alternative-complement-pathway C3/C5 convertase activity);GO:0004252(serine-type endopeptidase activity);GO:0004263(chymotrypsin activity);GO:0004295(trypsin activity);GO:0008233(peptidase activity);GO:0016787(hydrolase activity)	GO:0005576(extracellular region)	2.29472	5.70887	2.48783	1.31489	*
M400005385	M400005385	ENSMUSG00000056035	NM_007818	13112	Cyp3a11	cytochrome P450, family 3, subfamily a, polypeptide 11 [Source:MarkerSymbol;Acc:MGI:88609]	-	-	-	2.10644	5.24007	2.48764	1.31478	*
M200012186	M200012186	ENSMUSG00000029072	NM_031872	83771	Tas1r3	taste receptor, type 1, member 3 [Source:MarkerSymbol;Acc:MGI:1933547]	GO:0007165(signal transduction);GO:0007186(G-protein coupled receptor protein signaling pathway);GO:0050896(response to stimulus);GO:0050916(sensory perception of sweet taste);GO:0050917(sensory perception of umami taste)	GO:0004871(signal transducer activity);GO:0004872(receptor activity);GO:0004930(G-protein coupled receptor activity);GO:0008067(metabotropic glutamate, GABA-B-like receptor activity);GO:0008527(taste receptor activity)	GO:0005615(extracellular space);GO:0005887(integral to plasma membrane);GO:0016020(membrane);GO:0016021(integral to membrane)	2.53548	6.30595	2.48708	1.31446	*
M200006133	M200006133	ENSMUSG00000027346	NM_027096;NM_028802	-	Prei4	preimplantation protein 4 [Source:MarkerSymbol;Acc:MGI:104898]	GO:0005975(carbohydrate metabolic process);GO:0006071(glycerol metabolic process)	GO:0003824(catalytic activity);GO:0008889(glycerophosphodiester phosphodiesterase activity);GO:0016787(hydrolase activity);GO:0030246(carbohydrate binding)	-	37.941	94.2619	2.48443	1.31292	*
M400007601	M400007601	ENSMUSG00000061928	NM_181682	225256	Dsg1b	desmoglein 1 beta [Source:MarkerSymbol;Acc:MGI:2664357]	GO:0007155(cell adhesion);GO:0007156(homophilic cell adhesion)	GO:0005509(calcium ion binding);GO:0005515(protein binding)	GO:0005856(cytoskeleton);GO:0016020(membrane);GO:0016021(integral to membrane);GO:0030057(desmosome)	2.44996	6.07775	2.48076	1.31078	*
M400015010	M400015010	-	-	-	-	-	-	-	-	1.8154	4.50175	2.47975	1.3102	*
M400011412	M400011412	ENSMUSG00000011267	NM_022409	-	Zfp296	zinc finger protein 296 [Source:MarkerSymbol;Acc:MGI:1926956]	-	GO:0003676(nucleic acid binding);GO:0008270(zinc ion binding);GO:0046872(metal ion binding)	GO:0005622(intracellular)	5.63481	13.9723	2.47965	1.31014	*
M200005069	M200005069	ENSMUSG00000030108	NM_144512	14412	Slc6a13	solute carrier family 6 (neurotransmitter transporter, GABA), member 13 [Source:MarkerSymbol;Acc:MGI:95629]	GO:0006810(transport);GO:0006836(neurotransmitter transport)	GO:0005328(neurotransmitter:sodium symporter activity);GO:0005332(gamma-aminobutyric acid:sodium symporter activity);GO:0015293(symporter activity)	GO:0005887(integral to plasma membrane);GO:0016020(membrane);GO:0016021(integral to membrane)	5.44653	13.5029	2.47917	1.30986	*
M300012030	M300012030	ENSMUSG00000039217	NM_008360	16173	Il18	interleukin 18 [Source:MarkerSymbol;Acc:MGI:107936]	GO:0001525(angiogenesis);GO:0006955(immune response);GO:0008625(induction of apoptosis via death domain receptors);GO:0030155(regulation of cell adhesion);GO:0030431(sleep);GO:0042033(chemokine biosynthetic process);GO:0042088(T-helper 1 type immune response);GO:0042094(interleukin-2 biosynthetic process);GO:0042095(interferon-gamma biosynthetic process);GO:0042104(positive regulation of activate…	GO:0005125(cytokine activity);GO:0005149(interleukin-1 receptor binding)	GO:0005576(extracellular region);GO:0005615(extracellular space)	6.98955	17.3189	2.47782	1.30907	*
M300010692	M300010692	ENSMUSG00000037016	NM_172862	242022	Frem2	Fras1 related extracellular matrix protein 2 [Source:MarkerSymbol;Acc:MGI:2444465]	GO:0002009(morphogenesis of an epithelium);GO:0007154(cell communication);GO:0007155(cell adhesion);GO:0007156(homophilic cell adhesion);GO:0007275(multicellular organismal development)	GO:0005509(calcium ion binding);GO:0005515(protein binding);GO:0046872(metal ion binding)	GO:0005578(proteinaceous extracellular matrix);GO:0016020(membrane);GO:0016021(integral to membrane)	17.8986	44.3486	2.47777	1.30904	*
M200008550	M200008550	ENSMUSG00000032511	NM_021544	20271	Scn5a	sodium channel, voltage-gated, type V, alpha [Source:MarkerSymbol;Acc:MGI:98251]	GO:0006810(transport);GO:0006811(ion transport);GO:0006812(cation transport);GO:0006814(sodium ion transport)	GO:0005216(ion channel activity);GO:0005244(voltage-gated ion channel activity);GO:0005248(voltage-gated sodium channel activity);GO:0005261(cation channel activity);GO:0005272(sodium channel activity)	GO:0001518(voltage-gated sodium channel complex);GO:0016020(membrane);GO:0016021(integral to membrane)	16.9905	42.0202	2.47316	1.30636	*
M400003176	M400003176	ENSMUSG00000046493	NM_147071	259074	Olfr1352	olfactory receptor 1352 [Source:MarkerSymbol;Acc:MGI:3031186]	GO:0007165(signal transduction);GO:0007186(G-protein coupled receptor protein signaling pathway);GO:0007608(sensory perception of smell);GO:0050896(response to stimulus)	GO:0004871(signal transducer activity);GO:0004872(receptor activity);GO:0004930(G-protein coupled receptor activity);GO:0004984(olfactory receptor activity)	GO:0016020(membrane);GO:0016021(integral to membrane)	1.60966	3.9769	2.47064	1.30488	*
M200008671	M200008671	ENSMUSG00000047129	XM_354556	76640	1700113H08Rik	RIKEN cDNA 1700113H08 gene [Source:MarkerSymbol;Acc:MGI:1923890]	-	-	-	1.5416	3.80603	2.46889	1.30386	*
M400008638	M400008638	ENSMUSG00000067653	-	-	Ankrd39	ankyrin repeat domain 23 [Source:MarkerSymbol;Acc:MGI:1925571]	-	-	-	72.7825	179.575	2.46728	1.30292	*
M200000109	M200000109	ENSMUSG00000022105	NM_009029	19645	Rb1	retinoblastoma 1 [Source:MarkerSymbol;Acc:MGI:97874]	GO:0000074(regulation of progression through cell cycle);GO:0000082(G1/S transition of mitotic cell cycle);GO:0000122(negative regulation of transcription from RNA polymerase II promoter);GO:0006350(transcription);GO:0006355(regulation of transcription, DNA-dependent);GO:0006469(negative regulation of protein kinase activity);GO:0007049(cell cycle);GO:0007050(cell cycle arrest);GO:0008285(negativ…	GO:0003677(DNA binding);GO:0005515(protein binding);GO:0008134(transcription factor binding);GO:0016564(transcriptional repressor activity);GO:0019900(kinase binding)	GO:0005634(nucleus);GO:0005667(transcription factor complex);GO:0005819(spindle);GO:0016605(PML body)	99.8622	246.353	2.46693	1.30271	*
M300013383	M300013383	ENSMUSG00000041842	XM_130991	229474	6330505N24Rik	RIKEN cDNA 6330505N24 gene [Source:MarkerSymbol;Acc:MGI:2684972]	GO:0016043(cellular component organization and biogenesis);GO:0030036(actin cytoskeleton organization and biogenesis)	GO:0003779(actin binding)	-	1.14758	2.82719	2.46361	1.30078	*
M200003916	M200003916	ENSMUSG00000021219	NM_015812	50779	Rgs6	regulator of G-protein signaling 6 [Source:MarkerSymbol;Acc:MGI:1354730]	-	-	-	13.1382	32.295	2.45811	1.29755	*
M200010716	M200010716	ENSMUSG00000020548	-	-	1700086D15Rik	RIKEN cDNA 1700086D15 gene [Source:MarkerSymbol;Acc:MGI:1921532]	-	-	GO:0005615(extracellular space)	11.3738	27.9262	2.45531	1.29591	*
M300006598	M300006598	ENSMUSG00000034438	NM_008620	-	BC057170	cDNA sequence BC057170 [Source:MarkerSymbol;Acc:MGI:3605620]	GO:0006955(immune response)	GO:0003924(GTPase activity);GO:0005525(GTP binding)	-	2.53526	6.22084	2.45373	1.29498	*
M400008089	M400008089	ENSMUSG00000073769;ENSMUSG00000073770	NM_207157	-	Olfr1333	olfactory receptor 1333 [Source:MarkerSymbol;Acc:MGI:3031167]	GO:0007165(signal transduction);GO:0007186(G-protein coupled receptor protein signaling pathway);GO:0007608(sensory perception of smell);GO:0050896(response to stimulus)	GO:0004871(signal transducer activity);GO:0004872(receptor activity);GO:0004930(G-protein coupled receptor activity);GO:0004984(olfactory receptor activity)	GO:0016020(membrane);GO:0016021(integral to membrane)	1.42149	3.48039	2.4484	1.29184	*
M400012075	M400012075	ENSMUSG00000045066	NM_146805	-	Olfr907	olfactory receptor 907 [Source:MarkerSymbol;Acc:MGI:3030741]	GO:0007165(signal transduction);GO:0007186(G-protein coupled receptor protein signaling pathway);GO:0007608(sensory perception of smell);GO:0050896(response to stimulus)	GO:0004871(signal transducer activity);GO:0004872(receptor activity);GO:0004930(G-protein coupled receptor activity);GO:0004984(olfactory receptor activity)	GO:0016020(membrane);GO:0016021(integral to membrane)	1.35343	3.31081	2.44624	1.29057	*
M200001418	M200001418	ENSMUSG00000017344	NM_011707	22370	Vtn	vitronectin [Source:MarkerSymbol;Acc:MGI:98940]	GO:0007155(cell adhesion);GO:0007160(cell-matrix adhesion)	GO:0005515(protein binding);GO:0008201(heparin binding)	GO:0005578(proteinaceous extracellular matrix);GO:0005615(extracellular space)	7.725	18.8955	2.44602	1.29044	*
M300018892	M300018892	ENSMUSG00000048070	NM_178656	193003	A530088H08Rik	RIKEN cDNA A530088H08 gene [Source:MarkerSymbol;Acc:MGI:2443635]	-	-	-	11.2709	27.5548	2.44477	1.2897	*
M400008002	M400008002	ENSMUSG00000031877;ENSMUSG00000031884;ENSMUSG00000050097;ENSMUSG00000061825	-	-	-	similar to carboxylesterase 2 (LOC667754), mRNA [Source:RefSeq_dna;Acc:XR_002069]	-	-	-	1.79783	4.38894	2.44124	1.28761	*
M200003102	M200003102	ENSMUSG00000051022	NM_010474	15476	Hs3st1	heparan sulfate (glucosamine) 3-O-sulfotransferase 1 [Source:MarkerSymbol;Acc:MGI:1201606]	-	GO:0008146(sulfotransferase activity);GO:0008467(heparin-glucosamine 3(O-sulfotransferase activity);GO:0016740(transferase activity)	GO:0005615(extracellular space)	11.6143	28.3506	2.441	1.28747	*
M200015592	M200015592	ENSMUSG00000045498	NM_053128	93874	Pcdhb3	protocadherin beta 3 [Source:MarkerSymbol;Acc:MGI:2136737]	GO:0007156(homophilic cell adhesion)	GO:0005509(calcium ion binding)	GO:0005615(extracellular space);GO:0016020(membrane);GO:0016021(integral to membrane)	2.41504	5.89327	2.44023	1.28702	*
M200006095	M200006095	ENSMUSG00000032246	NM_138304	75600	Calml4	calmodulin-like 4 [Source:MarkerSymbol;Acc:MGI:1922850]	-	GO:0005509(calcium ion binding)	-	2.2092	5.38195	2.43616	1.28461	*
M200015281	M200015281	ENSMUSG00000023000	NM_007857	13363	Dhh	desert hedgehog [Source:MarkerSymbol;Acc:MGI:94891]	GO:0006508(proteolysis);GO:0007154(cell communication);GO:0007267(cell-cell signaling);GO:0007275(multicellular organismal development);GO:0007389(pattern specification process);GO:0016539(intein-mediated protein splicing)	GO:0004871(signal transducer activity);GO:0005515(protein binding);GO:0008233(peptidase activity);GO:0016787(hydrolase activity)	GO:0005615(extracellular space);GO:0016020(membrane)	2.17451	5.29619	2.43558	1.28427	*
M200001895	M200001895	ENSMUSG00000004043	NM_011488	20850	Stat5a	signal transducer and activator of transcription 5A [Source:MarkerSymbol;Acc:MGI:103036]	GO:0001553(luteinization);GO:0001779(natural killer cell differentiation);GO:0006350(transcription);GO:0006355(regulation of transcription, DNA-dependent);GO:0007165(signal transduction);GO:0007242(intracellular signaling cascade);GO:0007259(JAK-STAT cascade);GO:0007565(pregnancy);GO:0007595(lactation);GO:0008284(positive regulation of cell proliferation);GO:0019218(regulation of steroid metaboli…	GO:0003677(DNA binding);GO:0003700(transcription factor activity);GO:0004871(signal transducer activity);GO:0005509(calcium ion binding);GO:0005515(protein binding)	GO:0005634(nucleus);GO:0005737(cytoplasm)	6.95431	16.9366	2.43541	1.28416	*
M400010916	M400010916	ENSMUSG00000067006	NM_009257	-	Serpinb5	serine (or cysteine) peptidase inhibitor, clade B, member 5 [Source:MarkerSymbol;Acc:MGI:109579]	-	GO:0004867(serine-type endopeptidase inhibitor activity)	-	9.98612	24.2914	2.43252	1.28245	*
M200000822	M200000822	ENSMUSG00000024391	NM_018816	55938	Apom	apolipoprotein M [Source:MarkerSymbol;Acc:MGI:1930124]	GO:0006810(transport);GO:0006869(lipid transport)	GO:0005319(lipid transporter activity);GO:0005488(binding)	GO:0005615(extracellular space)	1.57662	3.83502	2.43243	1.2824	*
M300015493	M300015493	ENSMUSG00000044476	XM_145186	232585	Gm467	gene model 467, (NCBI) [Source:MarkerSymbol;Acc:MGI:2685313]	-	-	-	1.35332	3.2811	2.42449	1.27768	*
M300003901	M300003901	ENSMUSG00000024076	XM_128764	74199	Vit	vitrin [Source:MarkerSymbol;Acc:MGI:1921449]	-	-	GO:0005615(extracellular space)	2.24422	5.43807	2.42315	1.27688	*
M300020122	M300020122	ENSMUSG00000049382	-	16691	Krt8	keratin 8 [Source:MarkerSymbol;Acc:MGI:96705]	GO:0000904(cellular morphogenesis during differentiation);GO:0006468(protein amino acid phosphorylation);GO:0007010(cytoskeleton organization and biogenesis);GO:0007275(multicellular organismal development);GO:0051707(response to other organism)	GO:0004672(protein kinase activity);GO:0005198(structural molecule activity);GO:0005200(structural constituent of cytoskeleton);GO:0005524(ATP binding)	GO:0005882(intermediate filament);GO:0030018(Z disc);GO:0042383(sarcolemma)	16.7362	40.5462	2.42266	1.27659	*
M200002834	M200002834	ENSMUSG00000054342	NM_008433	16534	Kcnn4	potassium intermediate/small conductance calcium-activated channel, subfamily N, member 4 [Source:MarkerSymbol;Acc:MGI:1277957]	GO:0006810(transport);GO:0006811(ion transport);GO:0006813(potassium ion transport);GO:0046541(saliva secretion);GO:0050714(positive regulation of protein secretion)	GO:0005216(ion channel activity);GO:0005249(voltage-gated potassium channel activity);GO:0005267(potassium channel activity);GO:0005516(calmodulin binding);GO:0015269(calcium-activated potassium channel activity)	GO:0005887(integral to plasma membrane);GO:0008076(voltage-gated potassium channel complex);GO:0016020(membrane);GO:0016021(integral to membrane)	2.53526	6.12027	2.41406	1.27146	*
M200003282	M200003282	ENSMUSG00000023341	NM_013606	17858	Mx2	myxovirus (influenza virus) resistance 2 [Source:MarkerSymbol;Acc:MGI:97244]	GO:0006952(defense response);GO:0006955(immune response);GO:0009615(response to virus);GO:0045087(innate immune response)	GO:0000166(nucleotide binding);GO:0003924(GTPase activity);GO:0005525(GTP binding)	GO:0005737(cytoplasm)	2.87702	6.94434	2.41373	1.27126	*
M300000129	M300000129	ENSMUSG00000000889	NM_138942	13166	Dbh	dopamine beta hydroxylase [Source:MarkerSymbol;Acc:MGI:94864]	GO:0001816(cytokine production);GO:0001974(blood vessel remodeling);GO:0001975(response to amphetamine);GO:0002443(leukocyte mediated immunity);GO:0006548(histidine catabolic process);GO:0006584(catecholamine metabolic process);GO:0007613(memory);GO:0007626(locomotory behavior);GO:0008306(associative learning);GO:0008542(visual learning);GO:0042127(regulation of cell proliferation);GO:0042309(hom…	GO:0004497(monooxygenase activity);GO:0004500(dopamine beta-monooxygenase activity);GO:0005507(copper ion binding);GO:0016491(oxidoreductase activity);GO:0031418(L-ascorbic acid binding);GO:0046872(metal ion binding)	GO:0016020(membrane)	37.272	89.9454	2.41322	1.27096	*
M200000108	M200000108	ENSMUSG00000027559	-	12350	Car3	carbonic anhydrase 3 [Source:MarkerSymbol;Acc:MGI:88270]	GO:0006730(one-carbon compound metabolic process)	GO:0004089(carbonate dehydratase activity);GO:0008270(zinc ion binding);GO:0016151(nickel ion binding);GO:0016829(lyase activity);GO:0046872(metal ion binding)	-	11.7678	28.3937	2.41283	1.27073	*
M400000918	M400000918	ENSMUSG00000026365	NM_009888	-	Cfh	complement component factor h [Source:MarkerSymbol;Acc:MGI:88385]	GO:0006955(immune response);GO:0006956(complement activation);GO:0006957(complement activation, alternative pathway);GO:0045087(innate immune response)	-	-	41.5396	100.137	2.41065	1.26942	*
M400002766	M400002766	ENSMUSG00000043549	-	-	4932442L08Rik	RIKEN cDNA 4932442L08 gene [Source:MarkerSymbol;Acc:MGI:1921682]	-	-	-	1.60966	3.87826	2.40936	1.26865	*
M300000704	M300000704	ENSMUSG00000005628	NM_016712	50874	Tmod4	tropomodulin 4 [Source:MarkerSymbol;Acc:MGI:1355285]	-	GO:0003779(actin binding);GO:0005523(tropomyosin binding)	GO:0005856(cytoskeleton)	11.3387	27.3008	2.40776	1.26769	*
M300012214	M300012214	ENSMUSG00000039508	XM_194722	270711	4732454E20Rik	RIKEN cDNA 4732454E20 gene [Source:MarkerSymbol;Acc:MGI:2685489]	-	-	GO:0016020(membrane);GO:0016021(integral to membrane)	1007.84	2423.49	2.40464	1.26582	*
M400001962	M400001962	-	NM_009576	-	-	-	-	-	-	1.45629	3.49457	2.39963	1.26281	*
M200007748	M200007748	ENSMUSG00000020057	NM_027878	71712	1200002N14Rik	RIKEN cDNA 1200002N14 gene [Source:MarkerSymbol;Acc:MGI:1918962]	-	GO:0003676(nucleic acid binding)	-	5.17283	12.3944	2.39606	1.26066	*
M400011615	M400011615	-	NM_027639	-	-	-	-	-	-	2.92916	7.00047	2.38992	1.25696	*
M400005012	M400005012	ENSMUSG00000055010	NM_207251	-	A830031A19Rik	RIKEN cDNA A830031A19 gene [Source:MarkerSymbol;Acc:MGI:2685508]	-	-	-	1.43873	3.43844	2.38992	1.25696	*
M400013609	M400013609	ENSMUSG00000037016	-	242022	Frem2	Fras1 related extracellular matrix protein 2 [Source:MarkerSymbol;Acc:MGI:2444465]	GO:0002009(morphogenesis of an epithelium);GO:0007154(cell communication);GO:0007155(cell adhesion);GO:0007156(homophilic cell adhesion);GO:0007275(multicellular organismal development)	GO:0005509(calcium ion binding);GO:0005515(protein binding);GO:0046872(metal ion binding)	GO:0005578(proteinaceous extracellular matrix);GO:0016020(membrane);GO:0016021(integral to membrane)	24.0997	57.5636	2.38856	1.25614	*
M200002989	M200002989	ENSMUSG00000027840	NM_009520	22414	Wnt2b	wingless related MMTV integration site 2b [Source:MarkerSymbol;Acc:MGI:1261834]	GO:0006457(protein folding);GO:0007165(signal transduction);GO:0007223(Wnt receptor signaling pathway, calcium modulating pathway);GO:0007267(cell-cell signaling);GO:0007275(multicellular organismal development);GO:0009887(organ morphogenesis);GO:0016055(Wnt receptor signaling pathway)	GO:0004871(signal transducer activity);GO:0005102(receptor binding)	GO:0005576(extracellular region)	4.2995	10.2665	2.38784	1.2557	*
M300000550	M300000550	ENSMUSG00000004359	NM_011461	20728	Spic	Spi-C transcription factor (Spi-1/PU.1 related) [Source:MarkerSymbol;Acc:MGI:1341168]	GO:0006350(transcription);GO:0006355(regulation of transcription, DNA-dependent)	GO:0003677(DNA binding);GO:0003700(transcription factor activity);GO:0043565(sequence-specific DNA binding)	GO:0005634(nucleus);GO:0005667(transcription factor complex)	1.67762	4.0046	2.38707	1.25524	*
M300004674	M300004674	ENSMUSG00000025515	-	-	Muc2	mucin 2 [Source:MarkerSymbol;Acc:MGI:1339364]	GO:0006118(electron transport);GO:0006915(apoptosis);GO:0006917(induction of apoptosis);GO:0008285(negative regulation of cell proliferation);GO:0030336(negative regulation of cell migration)	GO:0005507(copper ion binding);GO:0005515(protein binding);GO:0009055(electron carrier activity)	GO:0005578(proteinaceous extracellular matrix)	109.646	261.708	2.38685	1.25511	*
M400005515	M400005515	ENSMUSG00000056457;ENSMUSG00000055360;ENSMUSG00000062551	NM_011118;NM_011954;NM_031191	-	Mrpplf3	mitogen regulated protein, proliferin 3 [Source:MarkerSymbol;Acc:MGI:1347041]	-	-	-	8.78684	20.9409	2.38321	1.25291	*
M200002912	M200002912	ENSMUSG00000025279	NM_007870	13421	Dnase1l3	deoxyribonuclease 1-like 3 [Source:MarkerSymbol;Acc:MGI:1314633]	GO:0006308(DNA catabolic process);GO:0006309(DNA fragmentation during apoptosis);GO:0006915(apoptosis)	GO:0004518(nuclease activity);GO:0004519(endonuclease activity);GO:0004536(deoxyribonuclease activity);GO:0005509(calcium ion binding);GO:0016787(hydrolase activity)	GO:0005615(extracellular space);GO:0005634(nucleus)	1.33597	3.18117	2.38116	1.25167	*
M200015251	M200015251	ENSMUSG00000023439	NM_013530	14695	Gnb3	guanine nucleotide binding protein, beta 3 [Source:MarkerSymbol;Acc:MGI:95785]	GO:0007165(signal transduction);GO:0007186(G-protein coupled receptor protein signaling pathway)	GO:0003924(GTPase activity);GO:0003993(acid phosphatase activity);GO:0004871(signal transducer activity);GO:0005083(small GTPase regulator activity)	GO:0005834(heterotrimeric G-protein complex)	6.5256	15.5185	2.3781	1.24981	*
M400008751	M400008751	ENSMUSG00000048852	-	-	Tgtp	T-cell specific GTPase [Source:MarkerSymbol;Acc:MGI:98734]	GO:0006955(immune response);GO:0009615(response to virus)	GO:0003924(GTPase activity);GO:0005525(GTP binding)	GO:0005575(cellular_component);GO:0005622(intracellular)	2.98	7.08558	2.37771	1.24957	*
M300013916	M300013916	ENSMUSG00000042816	NM_181543	240239	Gpr151	G protein-coupled receptor 151 [Source:MarkerSymbol;Acc:MGI:2441887]	GO:0007165(signal transduction);GO:0007186(G-protein coupled receptor protein signaling pathway)	GO:0001584(rhodopsin-like receptor activity);GO:0004871(signal transducer activity);GO:0004872(receptor activity);GO:0004930(G-protein coupled receptor activity)	GO:0016020(membrane);GO:0016021(integral to membrane)	6.93707	16.4703	2.37425	1.24747	*
M200000398	M200000398	ENSMUSG00000028407	-	-	2010003O02Rik	RIKEN cDNA 2010003O02 gene [Source:MarkerSymbol;Acc:MGI:1913684]	-	-	-	14.9524	35.4481	2.37072	1.24533	*
M200006739	M200006739	ENSMUSG00000046879	NM_008326	-	Irgm	immunity-related GTPase family, M [Source:MarkerSymbol;Acc:MGI:107567]	GO:0006952(defense response)	-	GO:0005783(endoplasmic reticulum)	17.1298	40.5874	2.3694	1.24452	*
M400011765	M400011765	-	NM_053151	-	-	-	GO:0008150(biological_process)	GO:0003674(molecular_function);GO:0004872(receptor activity);GO:0005529(sugar binding)	GO:0005886(plasma membrane)	2.12378	5.02733	2.36716	1.24315	*
M300021732	M300021732	ENSMUSG00000051076	NM_178594	242122	Vtcn1	V-set domain containing T cell activation inhibitor 1 [Source:MarkerSymbol;Acc:MGI:3039619]	GO:0050868(negative regulation of T cell activation)	GO:0005102(receptor binding)	GO:0005575(cellular_component)	4.60788	10.9055	2.36671	1.24288	*
M400001933	M400001933	ENSMUSG00000036858	NM_011195	19208	NP_035325.1	pre T-cell antigen receptor alpha [Source:RefSeq_peptide;Acc:NP_035325]	-	-	GO:0005615(extracellular space)	50.5153	119.485	2.36533	1.24204	*
M400014728	M400014728	-	-	-	-	-	-	-	-	2.41504	5.70887	2.36388	1.24116	*
M400002847	M400002847	ENSMUSG00000044058;ENSMUSG00000029009	-	-	-	-	GO:0006555(methionine metabolic process);GO:0009086(methionine biosynthetic process)	GO:0003824(catalytic activity);GO:0004489(methylenetetrahydrofolate reductase (NADPH) activity);GO:0005515(protein binding);GO:0016491(oxidoreductase activity)	-	51.9347	122.75	2.36355	1.24095	*
M200002341	M200002341	ENSMUSG00000043518	NM_198409	-	Rai2	retinoic acid induced 2 [Source:MarkerSymbol;Acc:MGI:1344378]	-	-	-	9.60956	22.6574	2.3578	1.23744	*
M400007094	M400007094	ENSMUSG00000060114	-	258806	Olfr912	olfactory receptor 912 [Source:MarkerSymbol;Acc:MGI:3030746]	GO:0007165(signal transduction);GO:0007186(G-protein coupled receptor protein signaling pathway);GO:0007608(sensory perception of smell);GO:0050896(response to stimulus)	GO:0004871(signal transducer activity);GO:0004872(receptor activity);GO:0004930(G-protein coupled receptor activity);GO:0004984(olfactory receptor activity)	GO:0016020(membrane);GO:0016021(integral to membrane)	1.52425	3.59385	2.35778	1.23743	*
M200015455	M200015455	ENSMUSG00000038393	NM_023719;XM_485282	56338	Txnip	thioredoxin interacting protein [Source:MarkerSymbol;Acc:MGI:1889549]	GO:0006979(response to oxidative stress);GO:0030216(keratinocyte differentiation)	GO:0004857(enzyme inhibitor activity);GO:0005515(protein binding)	GO:0005737(cytoplasm)	851.947	2005.32	2.35381	1.235	*
M300002989	M300002989	ENSMUSG00000021898	-	142687	Asb14	ankyrin repeat and SOCS box-containing protein 14 [Source:MarkerSymbol;Acc:MGI:2655107]	GO:0007242(intracellular signaling cascade)	-	-	43.3561	102.009	2.35283	1.2344	*
M400002491	M400002491	ENSMUSG00000041301	NM_021050	12638	Cftr	cystic fibrosis transmembrane conductance regulator homolog [Source:MarkerSymbol;Acc:MGI:88388]	GO:0006810(transport);GO:0006811(ion transport)	GO:0000166(nucleotide binding);GO:0005216(ion channel activity);GO:0005254(chloride channel activity);GO:0005515(protein binding);GO:0005524(ATP binding);GO:0016887(ATPase activity);GO:0017111(nucleoside-triphosphatase activity);GO:0030165(PDZ domain binding);GO:0031404(chloride ion binding);GO:0042626(ATPase activity, coupled to transmembrane movement of substances)	GO:0016020(membrane);GO:0016021(integral to membrane);GO:0016324(apical plasma membrane)	35.4395	83.2992	2.35046	1.23295	*
M400000044	M400000044	ENSMUSG00000001804	NM_181564	16769	Dsg4	desmoglein 4 [Source:MarkerSymbol;Acc:MGI:2661061]	GO:0007155(cell adhesion);GO:0007156(homophilic cell adhesion);GO:0016337(cell-cell adhesion);GO:0030216(keratinocyte differentiation);GO:0042640(anagen)	GO:0005509(calcium ion binding);GO:0005515(protein binding)	GO:0005856(cytoskeleton);GO:0016020(membrane);GO:0016021(integral to membrane);GO:0030057(desmosome)	1.11267	2.61372	2.34906	1.23208	*
M200002066	M200002066	ENSMUSG00000042529	NM_010603	16515	Kcnj12	potassium inwardly-rectifying channel, subfamily J, member 12 [Source:MarkerSymbol;Acc:MGI:108495]	GO:0006810(transport);GO:0006811(ion transport);GO:0006813(potassium ion transport)	GO:0005216(ion channel activity);GO:0005242(inward rectifier potassium channel activity);GO:0005244(voltage-gated ion channel activity);GO:0005267(potassium channel activity);GO:0030955(potassium ion binding)	GO:0005887(integral to plasma membrane);GO:0016020(membrane);GO:0016021(integral to membrane)	57.382	134.687	2.34719	1.23093	*
M400009699	M400009699	ENSMUSG00000023165;ENSMUSG00000068219;ENSMUSG00000071816;ENSMUSG00000068218;ENSMUSG00000035371	NM_199064	385312	Ssxb10	synovial sarcoma, X member B, breakpoint 10 [Source:MarkerSymbol;Acc:MGI:2446779]	GO:0006355(regulation of transcription, DNA-dependent)	GO:0003676(nucleic acid binding)	GO:0005622(intracellular)	14.2521	33.4466	2.34678	1.23068	*
M200001342	M200001342	ENSMUSG00000059824	NM_016974	-	Dbp	D site albumin promoter binding protein [Source:MarkerSymbol;Acc:MGI:94866]	GO:0006350(transcription);GO:0006355(regulation of transcription, DNA-dependent);GO:0007623(circadian rhythm);GO:0048511(rhythmic process)	GO:0003677(DNA binding);GO:0003700(transcription factor activity);GO:0043565(sequence-specific DNA binding);GO:0046983(protein dimerization activity)	GO:0005634(nucleus)	49.3841	115.397	2.33673	1.22449	*
M300018847	M300018847	ENSMUSG00000048022	NM_177013	-	-	RIKEN cDNA 6332401O19 gene (6332401O19Rik), mRNA [Source:RefSeq_dna;Acc:NM_177013]	-	-	-	1.81551	4.23288	2.33151	1.22126	*
M200009641	M200009641	ENSMUSG00000022419	NM_145470	97998	Depdc6	DEP domain containing 6 [Source:MarkerSymbol;Acc:MGI:2146322]	GO:0007242(intracellular signaling cascade)	GO:0005515(protein binding)	-	7.72511	18.0012	2.33021	1.22046	*
M200003653	M200003653	ENSMUSG00000018574	-	13543	Acadvl	acyl-Coenzyme A dehydrogenase, very long chain [Source:MarkerSymbol;Acc:MGI:895149]	GO:0006118(electron transport);GO:0006629(lipid metabolic process);GO:0006631(fatty acid metabolic process);GO:0008152(metabolic process)	GO:0003995(acyl-CoA dehydrogenase activity);GO:0016491(oxidoreductase activity);GO:0016627(oxidoreductase activity, acting on the CH-CH group of donors);GO:0050660(FAD binding)	GO:0005739(mitochondrion)	2288	5331.12	2.33003	1.22035	*
M400005777	M400005777	-	-	-	-	-	-	-	-	1.23299	2.8697	2.32743	1.21874	*
M400007091	M400007091	ENSMUSG00000068431;ENSMUSG00000057903;ENSMUSG00000068433;ENSMUSG00000053815;ENSMUSG00000060108;ENSMUSG00000049601;ENSMUSG00000062237	NM_207133	258233	Olfr741	olfactory receptor 741 [Source:MarkerSymbol;Acc:MGI:3030575]	GO:0007165(signal transduction);GO:0007186(G-protein coupled receptor protein signaling pathway);GO:0007608(sensory perception of smell);GO:0050896(response to stimulus)	GO:0004871(signal transducer activity);GO:0004872(receptor activity);GO:0004930(G-protein coupled receptor activity);GO:0004984(olfactory receptor activity)	GO:0016020(membrane);GO:0016021(integral to membrane)	6.14926	14.2695	2.32053	1.21445	*
M300008230	M300008230	ENSMUSG00000032377	NM_178711	235527	Plscr4	phospholipid scramblase 4 [Source:MarkerSymbol;Acc:MGI:2143267]	-	GO:0005509(calcium ion binding)	GO:0016020(membrane);GO:0016021(integral to membrane)	5.29327	12.2809	2.32011	1.21419	*
M400003864	M400003864	ENSMUSG00000073948	NM_146756	258751	Olfr608	olfactory receptor 608 [Source:MarkerSymbol;Acc:MGI:3030442]	GO:0007165(signal transduction);GO:0007186(G-protein coupled receptor protein signaling pathway);GO:0007608(sensory perception of smell);GO:0050896(response to stimulus)	GO:0004871(signal transducer activity);GO:0004872(receptor activity);GO:0004930(G-protein coupled receptor activity);GO:0004984(olfactory receptor activity)	GO:0016020(membrane);GO:0016021(integral to membrane)	6.71388	15.5747	2.31977	1.21398	*
M400012466	M400012466	-	NM_178218	-	-	-	GO:0006334(nucleosome assembly);GO:0007001(chromosome organization and biogenesis (sensu Eukaryota))	GO:0003677(DNA binding)	GO:0000786(nucleosome);GO:0005634(nucleus);GO:0005694(chromosome)	1.95307	4.53009	2.31947	1.2138	*
M400004365	M400004365	ENSMUSG00000075602;ENSMUSG00000022586;ENSMUSG00000022584	NM_010741	100041546	Ly6c	lymphocyte antigen 6 complex, locus C [Source:MarkerSymbol;Acc:MGI:96882]	GO:0006952(defense response)	GO:0048503(GPI anchor binding)	GO:0005615(extracellular space);GO:0009897(external side of plasma membrane);GO:0016020(membrane)	45.6848	105.955	2.31926	1.21367	*
M400003499	M400003499	ENSMUSG00000049093	NM_144548	-	Il23r	interleukin 23 receptor [Source:MarkerSymbol;Acc:MGI:2181693]	GO:0002443(leukocyte mediated immunity);GO:0006954(inflammatory response);GO:0006955(immune response);GO:0007259(JAK-STAT cascade);GO:0019221(cytokine and chemokine mediated signaling pathway);GO:0045087(innate immune response)	GO:0004872(receptor activity);GO:0005515(protein binding);GO:0042019(interleukin-23 binding);GO:0042020(interleukin-23 receptor activity)	GO:0005887(integral to plasma membrane);GO:0016020(membrane);GO:0016021(integral to membrane)	1.26801	2.94	2.31858	1.21324	*
M400010847	M400010847	ENSMUSG00000032418	NM_008615	-	Mod1	malic enzyme, supernatant [Source:MarkerSymbol;Acc:MGI:97043]	GO:0006108(malate metabolic process);GO:0006741(NADP biosynthetic process);GO:0009725(response to hormone stimulus);GO:0009743(response to carbohydrate stimulus)	GO:0004470(malic enzyme activity);GO:0004471(malate dehydrogenase (decarboxylating) activity);GO:0004473(malate dehydrogenase (oxaloacetate-decarboxylating) (NADP+) activity);GO:0016491(oxidoreductase activity);GO:0016616(oxidoreductase activity, acting on the CH-OH group of donors, NAD or NADP as acceptor);GO:0030145(manganese ion binding);GO:0043531(ADP binding);GO:0046872(metal ion binding);GO…	GO:0005625(soluble fraction);GO:0005829(cytosol)	66.3741	153.484	2.31241	1.2094	*
M200004765	M200004765	ENSMUSG00000028270	NM_010260	14469	Gbp2	guanylate nucleotide binding protein 2 [Source:MarkerSymbol;Acc:MGI:102772]	GO:0006955(immune response)	GO:0000166(nucleotide binding);GO:0003924(GTPase activity);GO:0005525(GTP binding)	GO:0005575(cellular_component);GO:0016020(membrane)	9.76271	22.5723	2.31209	1.2092	*
M200015628	M200015628	ENSMUSG00000026315	NM_011459	-	Serpinb8	serine (or cysteine) peptdiase inhibitor, clade B, member 8 [Source:MarkerSymbol;Acc:MGI:894657]	-	GO:0004866(endopeptidase inhibitor activity);GO:0004867(serine-type endopeptidase inhibitor activity);GO:0008233(peptidase activity)	-	9.50658	21.9765	2.31172	1.20896	*
M400004300	M400004300	ENSMUSG00000027824;ENSMUSG00000074581;ENSMUSG00000043897;ENSMUSG00000052986;ENSMUSG00000068999	XM_142527	-	-	-	-	GO:0008067(metabotropic glutamate, GABA-B-like receptor activity)	GO:0016020(membrane)	3.80283	8.78921	2.31123	1.20866	*
M400004231	M400004231	ENSMUSG00000052736	NM_010653	-	Klrc2	killer cell lectin-like receptor subfamily C, member 2 [Source:MarkerSymbol;Acc:MGI:1336162]	-	-	-	6.56051	15.162	2.3111	1.20858	*
M400000139	M400000139	ENSMUSG00000007097	NM_178405	98660	Atp1a2	ATPase, Na+/K+ transporting, alpha 2 polypeptide [Source:MarkerSymbol;Acc:MGI:88106]	GO:0001504(neurotransmitter uptake);GO:0002026(cardiac inotropy);GO:0002087(neurological control of breathing);GO:0006810(transport);GO:0006811(ion transport);GO:0006812(cation transport);GO:0006813(potassium ion transport);GO:0006814(sodium ion transport);GO:0006937(regulation of muscle contraction);GO:0006940(regulation of smooth muscle contraction);GO:0006942(regulation of striated muscle cont…	GO:0000166(nucleotide binding);GO:0000287(magnesium ion binding);GO:0003824(catalytic activity);GO:0005391(sodium:potassium-exchanging ATPase activity);GO:0005515(protein binding);GO:0005524(ATP binding);GO:0015077(monovalent inorganic cation transporter activity);GO:0015662(ATPase activity, coupled to transmembrane movement of ions, phosphorylative mechanism);GO:0016787(hydrolase activity);GO:00…	GO:0005737(cytoplasm);GO:0005792(microsome);GO:0016020(membrane);GO:0016021(integral to membrane);GO:0042383(sarcolemma)	97.326	224.7	2.30874	1.2071	*
M300010702	M300010702	ENSMUSG00000037032	NM_009685	11785	Apbb1	amyloid beta (A4) precursor protein-binding, family B, member 1 [Source:MarkerSymbol;Acc:MGI:107765]	GO:0001764(neuron migration);GO:0007050(cell cycle arrest);GO:0007165(signal transduction);GO:0007411(axon guidance);GO:0008542(visual learning);GO:0030048(actin filament-based movement);GO:0030198(extracellular matrix organization and biogenesis);GO:0030308(negative regulation of cell growth);GO:0045449(regulation of transcription);GO:0045749(negative regulation of S phase of mitotic cell cycle)…	GO:0001540(beta-amyloid binding);GO:0005515(protein binding);GO:0008134(transcription factor binding);GO:0035035(histone acetyltransferase binding)	GO:0005634(nucleus);GO:0030027(lamellipodium);GO:0030426(growth cone);GO:0045202(synapse)	151.338	349.337	2.30833	1.20685	*
M300000346	M300000346	-	-	-	-	-	-	-	-	8.51292	19.65	2.30825	1.2068	*
M200005357	M200005357	ENSMUSG00000026961	NM_146117	227618	BC004853	cDNA sequence BC004853 [Source:MarkerSymbol;Acc:MGI:2385129]	-	GO:0005515(protein binding)	-	2.92939	6.75866	2.30719	1.20614	*
M400012256	M400012256	ENSMUSG00000020593	NM_172950	-	Lpin1	lipin 1 [Source:MarkerSymbol;Acc:MGI:1891340]	GO:0006629(lipid metabolic process);GO:0045598(regulation of fat cell differentiation)	GO:0003674(molecular_function)	GO:0005634(nucleus)	24.6662	56.8247	2.30375	1.20398	*
M400011380	M400011380	-	NM_021319	57757	-	-	GO:0006955(immune response);GO:0009253(peptidoglycan catabolic process);GO:0016045(detection of bacterium);GO:0045087(innate immune response);GO:0050830(defense response to Gram-positive bacterium)	GO:0005515(protein binding);GO:0008270(zinc ion binding);GO:0008745(N-acetylmuramoyl-L-alanine amidase activity);GO:0016019(peptidoglycan receptor activity);GO:0016787(hydrolase activity);GO:0046872(metal ion binding)	GO:0005622(intracellular);GO:0016020(membrane)	133.541	307.432	2.30216	1.20299	*
M300010155	M300010155	ENSMUSG00000035930	-	-	Chst4	carbohydrate (chondroitin 6/keratan) sulfotransferase 4 [Source:MarkerSymbol;Acc:MGI:1349479]	GO:0005975(carbohydrate metabolic process);GO:0006044(N-acetylglucosamine metabolic process);GO:0006790(sulfur metabolic process);GO:0006954(inflammatory response)	GO:0001517(N-acetylglucosamine 6(O-sulfotransferase activity);GO:0008146(sulfotransferase activity);GO:0016740(transferase activity)	GO:0005802(Golgi trans face);GO:0016020(membrane);GO:0016021(integral to membrane)	7.94808	18.2739	2.29916	1.20111	*
M200000773	M200000773	ENSMUSG00000002325	NM_008394	16391	Isgf3g	interferon dependent positive acting transcription factor 3 gamma [Source:MarkerSymbol;Acc:MGI:107587]	GO:0006350(transcription);GO:0006355(regulation of transcription, DNA-dependent);GO:0006955(immune response);GO:0045351(interferon type I biosynthetic process)	GO:0003677(DNA binding);GO:0003700(transcription factor activity);GO:0005515(protein binding)	GO:0005622(intracellular);GO:0005634(nucleus);GO:0005667(transcription factor complex)	23.7424	54.526	2.29657	1.19948	*
M200003760	M200003760	ENSMUSG00000037762	NM_025807	-	Slc16a9	solute carrier family 16 (monocarboxylic acid transporters), member 9 [Source:MarkerSymbol;Acc:MGI:1914109]	-	-	-	5.17295	11.8689	2.29442	1.19813	*
M200004298	M200004298	ENSMUSG00000024544	NM_172631	52662	D18Ertd653e	Uncharacterized protein C18orf1 homolog. [Source:Uniprot/SWISSPROT;Acc:Q8BWJ4]	-	-	GO:0016020(membrane);GO:0016021(integral to membrane)	38.6419	88.5803	2.29234	1.19682	*
M400002378	M400002378	ENSMUSG00000040485	XM_136373	240899	Lrrc52	leucine rich repeat containing 52 [Source:MarkerSymbol;Acc:MGI:1924118]	-	GO:0005515(protein binding)	GO:0016020(membrane);GO:0016021(integral to membrane)	3.13512	7.17134	2.28742	1.19372	*
M200004539	M200004539	ENSMUSG00000025171	NM_145500	226122	Ubtd1	ubiquitin domain containing 1 [Source:MarkerSymbol;Acc:MGI:2385092]	GO:0006464(protein modification)	-	-	54.1119	123.727	2.2865	1.19314	*
M400001274	M400001274	ENSMUSG00000030433	XM_355841	381836	Gm1079	-	GO:0006468(protein amino acid phosphorylation)	GO:0004674(protein serine/threonine kinase activity);GO:0005524(ATP binding)	-	4.26459	9.72546	2.28052	1.18936	*
M400005860	M400005860	ENSMUSG00000069293;ENSMUSG00000057299;ENSMUSG00000069290	NM_145845	252907	V1ri1	vomeronasal 1 receptor, I1 [Source:MarkerSymbol;Acc:MGI:2182260]	GO:0007186(G-protein coupled receptor protein signaling pathway);GO:0019236(response to pheromone)	GO:0001584(rhodopsin-like receptor activity);GO:0004872(receptor activity);GO:0005550(pheromone binding);GO:0016503(pheromone receptor activity)	GO:0005887(integral to plasma membrane);GO:0016021(integral to membrane)	1.16526	2.65696	2.28015	1.18913	*
M200015111	M200015111	ENSMUSG00000061959	NM_133660	13897	Es22	esterase 22 [Source:MarkerSymbol;Acc:MGI:95432]	-	GO:0004091(carboxylesterase activity);GO:0004759(serine esterase activity);GO:0016787(hydrolase activity)	GO:0005615(extracellular space);GO:0005783(endoplasmic reticulum)	4.23154	9.64163	2.27852	1.18809	*
M300002266	M300002266	ENSMUSG00000020600	NM_177802	328059	Slc7a15	solute carrier family 7 (cationic amino acid transporter, y+ system), member 15 [Source:MarkerSymbol;Acc:MGI:3045351]	GO:0006810(transport);GO:0006865(amino acid transport)	GO:0015171(amino acid transporter activity)	GO:0016020(membrane);GO:0016021(integral to membrane)	4.59076	10.4354	2.27314	1.18469	*
M400009660	M400009660	ENSMUSG00000056116;ENSMUSG00000073405;ENSMUSG00000073402;ENSMUSG00000067203;ENSMUSG00000073411;ENSMUSG00000067212	NM_010398	15040	C920025E04Rik	RIKEN cDNA C920025E04 gene [Source:MarkerSymbol;Acc:MGI:2442805]	GO:0002474(antigen processing and presentation of peptide antigen via MHC class I);GO:0006952(defense response);GO:0006955(immune response);GO:0019882(antigen processing and presentation)	-	GO:0016020(membrane);GO:0016021(integral to membrane);GO:0042612(MHC class I protein complex)	75.2295	170.714	2.26924	1.18221	*
M300014027	M300014027	ENSMUSG00000042940	NM_177792	-	-	RIKEN cDNA 9230106D20 gene (9230106D20Rik), mRNA [Source:RefSeq_dna;Acc:NM_177792]	-	-	-	8.92451	20.2451	2.26848	1.18173	*
M300007597	M300007597	ENSMUSG00000031174	-	-	Srpx	retinitis pigmentosa GTPase regulator [Source:MarkerSymbol;Acc:MGI:1344037]	-	-	-	1.33597	3.02576	2.26484	1.17941	*
M300021498	M300021498	ENSMUSG00000050830	NM_177033	319922	Vwc2	von Willebrand factor C domain containing 2 [Source:MarkerSymbol;Acc:MGI:2442987]	-	-	GO:0005615(extracellular space)	2.94673	6.6729	2.26451	1.1792	*
M200010457	M200010457	ENSMUSG00000028396	-	-	2310002L09Rik	RIKEN cDNA 2310002L09 gene [Source:MarkerSymbol;Acc:MGI:1916780]	-	-	-	17.3863	39.3661	2.26421	1.179	*
M300003157	M300003157	ENSMUSG00000022229	NM_138652	192113	Atp12a	ATPase, H+/K+ transporting, nongastric, alpha polypeptide [Source:MarkerSymbol;Acc:MGI:1926943]	GO:0006810(transport);GO:0006811(ion transport);GO:0006812(cation transport);GO:0006813(potassium ion transport);GO:0008152(metabolic process);GO:0015672(monovalent inorganic cation transport);GO:0015992(proton transport)	GO:0000166(nucleotide binding);GO:0000287(magnesium ion binding);GO:0003824(catalytic activity);GO:0005524(ATP binding);GO:0008900(hydrogen:potassium-exchanging ATPase activity);GO:0015077(monovalent inorganic cation transporter activity);GO:0015078(hydrogen ion transporter activity);GO:0015662(ATPase activity, coupled to transmembrane movement of ions, phosphorylative mechanism);GO:0016491(oxido…	GO:0016020(membrane);GO:0016021(integral to membrane)	55.9942	126.727	2.26321	1.17837	*
M300000452	M300000452	-	NM_007752	-	-	-	GO:0006810(transport);GO:0006811(ion transport);GO:0006825(copper ion transport);GO:0006826(iron ion transport)	GO:0004322(ferroxidase activity);GO:0005375(copper ion transporter activity);GO:0005507(copper ion binding);GO:0016491(oxidoreductase activity);GO:0046872(metal ion binding)	GO:0005615(extracellular space)	10.9621	24.8028	2.26259	1.17798	*
M300001229	M300001229	ENSMUSG00000013584	NM_009022	19378	Aldh1a2	aldehyde dehydrogenase family 1, subfamily A2 [Source:MarkerSymbol;Acc:MGI:107928]	GO:0003007(heart morphogenesis);GO:0008152(metabolic process);GO:0008284(positive regulation of cell proliferation);GO:0009855(determination of bilateral symmetry);GO:0009952(anterior/posterior pattern formation);GO:0009954(proximal/distal pattern formation);GO:0014032(neural crest cell development);GO:0016331(morphogenesis of embryonic epithelium);GO:0030182(neuron differentiation);GO:0030326(em…	GO:0001758(retinal dehydrogenase activity);GO:0004028(3(chloroallyl aldehyde dehydrogenase activity);GO:0016491(oxidoreductase activity)	-	33.3165	75.3801	2.26255	1.17795	*
M300019475	M300019475	ENSMUSG00000048696	NM_198615	-	Rkhd1	ring finger (C3HC4 type) and KH domain containing 1 [Source:MarkerSymbol;Acc:MGI:2681847]	-	-	-	600.639	1356.5	2.25842	1.17531	*
M400003960	M400003960	ENSMUSG00000051997	-	-	ENSMUSG00000051997	predicted gene, ENSMUSG00000051997 [Source:MarkerSymbol;Acc:MGI:3642845]	-	-	-	1.91827	4.33217	2.25837	1.17528	*
M300006839	M300006839	ENSMUSG00000029727	NM_007819	-	Cyp3a13	cytochrome P450, family 3, subfamily a, polypeptide 13 [Source:MarkerSymbol;Acc:MGI:88610]	GO:0006118(electron transport);GO:0006805(xenobiotic metabolic process)	GO:0004497(monooxygenase activity);GO:0005506(iron ion binding);GO:0016491(oxidoreductase activity);GO:0016712(oxidoreductase activity, acting on paired donors, with incorporation or reduction of molecular oxygen, reduced flavin or flavopr);GO:0020037(heme binding);GO:0046872(metal ion binding);GO:0050381(unspecific monooxygenase activity)	GO:0005624(membrane fraction);GO:0005783(endoplasmic reticulum);GO:0005792(microsome);GO:0016020(membrane)	3.03226	6.84506	2.25742	1.17467	*
M300007912	M300007912	ENSMUSG00000031805	NM_010589	-	Insl3	Janus kinase 3 [Source:MarkerSymbol;Acc:MGI:99928]	-	-	-	6.86923	15.4889	2.25483	1.17302	*
M400012890	M400012890	-	-	-	-	-	-	-	-	31.9615	72.0445	2.2541	1.17255	*
M200013484	M200013484	ENSMUSG00000021185	NM_145448	-	9030617O03Rik	RIKEN cDNA 9030617O03 gene [Source:MarkerSymbol;Acc:MGI:2444813]	-	-	GO:0005739(mitochondrion)	46.1973	104.109	2.25358	1.17222	*
M300013375	M300013375	ENSMUSG00000041828	NM_153145	-	Abca8a	ATP-binding cassette, sub-family A (ABC1), member 8a [Source:MarkerSymbol;Acc:MGI:2386846]	GO:0006810(transport)	GO:0000166(nucleotide binding);GO:0005524(ATP binding);GO:0016887(ATPase activity);GO:0017111(nucleoside-triphosphatase activity);GO:0042626(ATPase activity, coupled to transmembrane movement of substances)	GO:0016020(membrane);GO:0016021(integral to membrane)	20.5033	46.1921	2.25291	1.17179	*
M400007842	M400007842	ENSMUSG00000070327	-	-	O55132_MOUSE	-	-	-	-	22.5254	50.7344	2.25232	1.17141	*
M200003164	M200003164	ENSMUSG00000026675	NM_010476	-	Hsd17b7	hydroxysteroid (17-beta) dehydrogenase 7 [Source:MarkerSymbol;Acc:MGI:1330808]	GO:0006694(steroid biosynthetic process);GO:0006695(cholesterol biosynthetic process);GO:0008152(metabolic process);GO:0008610(lipid biosynthetic process)	GO:0000253(3(keto sterol reductase activity);GO:0004303(estradiol 17(beta-dehydrogenase activity);GO:0016491(oxidoreductase activity);GO:0050576(3(keto-steroid reductase activity)	GO:0005783(endoplasmic reticulum);GO:0016020(membrane);GO:0016021(integral to membrane)	102.996	231.594	2.24857	1.16901	*
M200009223	M200009223	ENSMUSG00000022243	NM_053077	-	Slc45a2	solute carrier family 45, member 2 [Source:MarkerSymbol;Acc:MGI:2153040]	GO:0006583(melanin biosynthetic process from tyrosine);GO:0007601(visual perception);GO:0048066(pigmentation during development);GO:0050896(response to stimulus)	-	GO:0016020(membrane);GO:0016021(integral to membrane)	3.63179	8.165	2.2482	1.16877	*
M400001589	M400001589	ENSMUSG00000033768	XM_111780	-	Nrxn2	neurexin II [Source:MarkerSymbol;Acc:MGI:1096362]	GO:0007268(synaptic transmission);GO:0007269(neurotransmitter secretion);GO:0007416(synaptogenesis)	GO:0005246(calcium channel regulator activity)	GO:0042734(presynaptic membrane)	138.109	310.198	2.24603	1.16738	*
M300000788	M300000788	ENSMUSG00000006362	NM_009824	12398	Cbfa2t3h	core-binding factor, runt domain, alpha subunit 2, translocated to, 3 homolog (human) [Source:MarkerSymbol;Acc:MGI:1338013]	GO:0006355(regulation of transcription, DNA-dependent);GO:0030851(granulocyte differentiation)	GO:0003700(transcription factor activity);GO:0008270(zinc ion binding)	GO:0005622(intracellular);GO:0005634(nucleus)	18.448	41.3656	2.24228	1.16497	*
M200014779	M200014779	ENSMUSG00000050844	-	-	1700020N01Rik	RIKEN cDNA 1700020N01 gene [Source:MarkerSymbol;Acc:MGI:1914942]	-	-	-	5.37857	12.0552	2.24135	1.16437	*
M200007327	M200007327	ENSMUSG00000031519	NM_029569	76294	Asb5	ankyrin repeat and SOCs box-containing protein 5 [Source:MarkerSymbol;Acc:MGI:1923544]	-	-	-	36.4856	81.7697	2.24115	1.16424	*
M200014023	M200014023	ENSMUSG00000001334	NM_027402	384061	Fndc5	fibronectin type III domain containing 5 [Source:MarkerSymbol;Acc:MGI:1917614]	GO:0006605(protein targeting)	GO:0005515(protein binding)	GO:0016021(integral to membrane)	393.286	878.881	2.23471	1.16009	*
M400006721	M400006721	-	XM_195647	-	-	-	GO:0007186(G-protein coupled receptor protein signaling pathway)	GO:0001584(rhodopsin-like receptor activity)	GO:0016021(integral to membrane)	1.11278	2.48665	2.23463	1.16004	*
M200008515	M200008515	ENSMUSG00000069763	NM_026433	67888	Tmem100	transmembrane protein 100 [Source:MarkerSymbol;Acc:MGI:1915138]	-	-	GO:0016020(membrane);GO:0016021(integral to membrane)	28.2801	63.0014	2.22777	1.1556	*
M400013929	M400013929	-	-	-	-	-	-	-	-	2.34709	5.22654	2.22682	1.15498	*
M400001924	M400001924	ENSMUSG00000073723;ENSMUSG00000036749;ENSMUSG00000073724	-	384077	Q7TPY4_MOUSE	-	-	-	-	33.7781	75.1415	2.22456	1.15352	*
M200008584	M200008584	ENSMUSG00000021799	NM_013887	30044	Opn4	opsin 4 (melanopsin) [Source:MarkerSymbol;Acc:MGI:1353425]	GO:0007165(signal transduction);GO:0007186(G-protein coupled receptor protein signaling pathway);GO:0007601(visual perception);GO:0007602(phototransduction);GO:0018298(protein-chromophore linkage);GO:0042752(regulation of circadian rhythm);GO:0048511(rhythmic process);GO:0050896(response to stimulus)	GO:0001584(rhodopsin-like receptor activity);GO:0004871(signal transducer activity);GO:0004872(receptor activity);GO:0004930(G-protein coupled receptor activity);GO:0005502(11(cis retinal binding);GO:0008020(G-protein coupled photoreceptor activity)	GO:0016020(membrane);GO:0016021(integral to membrane)	5.85789	13.0193	2.22252	1.1522	*
M300008852	M300008852	ENSMUSG00000033595	NM_145219	213469	Lgi3	leucine-rich repeat LGI family, member 3 [Source:MarkerSymbol;Acc:MGI:2182619]	-	GO:0005515(protein binding)	-	11.2883	25.0413	2.21835	1.14948	*
M200004633	M200004633	ENSMUSG00000022832	NM_030744	76378	Ropn1	ropporin, rhophilin associated protein 1 [Source:MarkerSymbol;Acc:MGI:1923628]	GO:0007165(signal transduction)	GO:0008603(cAMP-dependent protein kinase regulator activity);GO:0015288(porin activity)	GO:0016021(integral to membrane);GO:0019867(outer membrane)	5.91037	13.1044	2.21718	1.14873	*
M400003643	M400003643	ENSMUSG00000050064	NM_172863	242109	Gja5	gap junction membrane channel protein alpha 5 [Source:MarkerSymbol;Acc:MGI:95716]	-	GO:0003676(nucleic acid binding);GO:0008270(zinc ion binding);GO:0046872(metal ion binding)	GO:0005622(intracellular);GO:0005634(nucleus)	185.197	410.241	2.21516	1.14741	*
M400006380	M400006380	ENSMUSG00000020899	XM_111232	-	Pfas	phosphoribosylformylglycinamidine synthase (FGAR amidotransferase) [Source:MarkerSymbol;Acc:MGI:2684864]	GO:0006164(purine nucleotide biosynthetic process);GO:0006189('de novo' IMP biosynthetic process);GO:0006541(glutamine metabolic process)	GO:0000166(nucleotide binding);GO:0003824(catalytic activity);GO:0004642(phosphoribosylformylglycinamidine synthase activity);GO:0005524(ATP binding);GO:0016740(transferase activity);GO:0016874(ligase activity)	-	1.66203	3.67832	2.21314	1.1461	*
M400006992	M400006992	=HYPERLINK("http://uswest.ensembl.org/Mus_musculus/Gene/Summary?g=ENSMUSG00000070921;ENSMUSG00000070911;ENSMUSG00000061396;ENSMUSG00000070916;ENSMUSG00000070913;ENSMUSG00000070922;ENSMUSG00000070920;ENSMUSG00000070908;ENSMUSG00000070919;ENSMUSG00000070909	XM_487805	435791	LOC435791	-	-	-	-	1.54182	3.4101	2.21174	1.14518	*
M300002637	M300002637	ENSMUSG00000021226	NM_134188	171210	Acot2	acyl-CoA thioesterase 2 [Source:MarkerSymbol;Acc:MGI:2159605]	GO:0006629(lipid metabolic process);GO:0006637(acyl-CoA metabolic process)	GO:0004759(serine esterase activity);GO:0016290(palmitoyl-CoA hydrolase activity);GO:0016291(acyl-CoA thioesterase activity);GO:0016787(hydrolase activity)	GO:0005739(mitochondrion)	105.034	232.282	2.21149	1.14502	*
M200004950	M200004950	-	NM_172417	74183	-	-	-	-	-	164.902	364.528	2.21057	1.14442	*
M300014555	M300014555	ENSMUSG00000043488	-	-	Q8CEY4_MOUSE	Adult male tongue cDNA, RIKEN full-length enriched library, clone:2310035N23 product:hypothetical protein, full insert sequence. (Fragment). [Source:Uniprot/SPTREMBL;Acc:Q8CEY4]	-	-	-	1.93573	4.27484	2.20839	1.14299	*
M400011060	M400011060	ENSMUSG00000053964	NM_010707	-	Lgals4	lectin, galactose binding, soluble 4 [Source:MarkerSymbol;Acc:MGI:107536]	-	GO:0005529(sugar binding)	-	6.62836	14.6229	2.20611	1.1415	*
M400016076	M400016076	-	-	-	-	-	-	-	-	3.44351	7.59626	2.20597	1.14141	*
M400007386	M400007386	ENSMUSG00000061489	NM_146956	258958	Olfr525	olfactory receptor 525 [Source:MarkerSymbol;Acc:MGI:3030359]	GO:0007165(signal transduction);GO:0007186(G-protein coupled receptor protein signaling pathway);GO:0007608(sensory perception of smell);GO:0050896(response to stimulus)	GO:0004871(signal transducer activity);GO:0004872(receptor activity);GO:0004930(G-protein coupled receptor activity);GO:0004984(olfactory receptor activity)	GO:0016020(membrane);GO:0016021(integral to membrane)	15.9133	35.0361	2.20169	1.13861	*
M200013496	M200013496	ENSMUSG00000038217	NM_027249	-	2010305C02Rik	RIKEN cDNA 2010305C02 gene [Source:MarkerSymbol;Acc:MGI:1917141]	-	-	GO:0005615(extracellular space);GO:0016021(integral to membrane)	13.2231	29.1018	2.20083	1.13804	*
M200002712	M200002712	ENSMUSG00000032679	NM_007652	12509	Cd59a	CD59a antigen [Source:MarkerSymbol;Acc:MGI:109177]	-	GO:0048503(GPI anchor binding)	GO:0005615(extracellular space);GO:0005886(plasma membrane);GO:0016020(membrane)	275.476	605.38	2.19758	1.13592	*
M400012659	M400012659	ENSMUSG00000075087;ENSMUSG00000075078;ENSMUSG00000075076	NM_207568	404331	Olfr1252	olfactory receptor 1252 [Source:MarkerSymbol;Acc:MGI:3031086]	GO:0007165(signal transduction);GO:0007186(G-protein coupled receptor protein signaling pathway);GO:0007608(sensory perception of smell);GO:0050896(response to stimulus)	GO:0004871(signal transducer activity);GO:0004872(receptor activity);GO:0004930(G-protein coupled receptor activity);GO:0004984(olfactory receptor activity)	GO:0016020(membrane);GO:0016021(integral to membrane)	3.54473	7.78332	2.19574	1.13471	*
M200013035	M200013035	ENSMUSG00000014529	NM_029141	75010	4930511M11Rik	RIKEN cDNA 4930511M11 gene [Source:MarkerSymbol;Acc:MGI:1922305]	-	-	-	1.45618	3.19663	2.19521	1.13436	*
M300017947	M300017947	ENSMUSG00000047085	NM_198250	100045241	Lrrc4b	leucine rich repeat containing 4B [Source:MarkerSymbol;Acc:MGI:3027390]	-	GO:0005515(protein binding)	GO:0016020(membrane);GO:0016021(integral to membrane)	1.8502	4.06137	2.19509	1.13428	*
M200009060	M200009060	ENSMUSG00000001333	NM_023485	68828	Sync	syncoilin [Source:MarkerSymbol;Acc:MGI:1916078]	GO:0045103(intermediate filament-based process)	GO:0005198(structural molecule activity);GO:0005515(protein binding)	GO:0005737(cytoplasm);GO:0005829(cytosol);GO:0005882(intermediate filament);GO:0030018(Z disc);GO:0042383(sarcolemma);GO:0045202(synapse)	33.3166	73.1078	2.19434	1.13378	*
M300001745	M300001745	ENSMUSG00000018893	NM_013593	17189	Mb	myoglobin [Source:MarkerSymbol;Acc:MGI:96922]	GO:0001666(response to hypoxia);GO:0006810(transport);GO:0015671(oxygen transport);GO:0043353(enucleate erythrocyte differentiation)	GO:0005344(oxygen transporter activity);GO:0005488(binding);GO:0005506(iron ion binding);GO:0019825(oxygen binding);GO:0020037(heme binding);GO:0046872(metal ion binding)	-	17467	38270.1	2.19099	1.13158	*
M300015459	M300015459	ENSMUSG00000044441	NM_146697	258692	Olfr1442	olfactory receptor 1442 [Source:MarkerSymbol;Acc:MGI:3031276]	GO:0007165(signal transduction);GO:0007186(G-protein coupled receptor protein signaling pathway);GO:0007608(sensory perception of smell);GO:0050896(response to stimulus)	GO:0004871(signal transducer activity);GO:0004872(receptor activity);GO:0004930(G-protein coupled receptor activity);GO:0004984(olfactory receptor activity)	GO:0016020(membrane);GO:0016021(integral to membrane)	1.52436	3.33786	2.18968	1.13072	*
M200013130	M200013130	ENSMUSG00000043050	NM_013694	21959	Tnp2	transition protein 2 [Source:MarkerSymbol;Acc:MGI:98785]	GO:0007001(chromosome organization and biogenesis (sensu Eukaryota));GO:0007275(multicellular organismal development);GO:0007283(spermatogenesis);GO:0007340(acrosome reaction);GO:0007341(penetration of zona pellucida);GO:0030154(cell differentiation)	GO:0003677(DNA binding);GO:0008270(zinc ion binding);GO:0046872(metal ion binding)	GO:0000786(nucleosome);GO:0001673(male germ cell nucleus);GO:0005634(nucleus);GO:0005694(chromosome)	71.2397	155.939	2.18893	1.13022	*
M300022153	M300022153	ENSMUSG00000060487	NM_177271	320825	E130306M17Rik	RIKEN cDNA E130306M17 gene [Source:MarkerSymbol;Acc:MGI:2444815]	-	-	-	5.70276	12.4808	2.18855	1.12998	*
M400005239	M400005239	ENSMUSG00000055610	NM_146617	258610	Olfr307	olfactory receptor 307 [Source:MarkerSymbol;Acc:MGI:3030141]	GO:0007165(signal transduction);GO:0007186(G-protein coupled receptor protein signaling pathway);GO:0007608(sensory perception of smell);GO:0050896(response to stimulus)	GO:0004871(signal transducer activity);GO:0004872(receptor activity);GO:0004930(G-protein coupled receptor activity);GO:0004984(olfactory receptor activity)	GO:0016020(membrane);GO:0016021(integral to membrane)	1.37088	2.99806	2.18695	1.12892	*
M200013230	M200013230	ENSMUSG00000006014	XM_355243	-	Prg4	proteoglycan 4 (megakaryocyte stimulating factor, articular superficial zone protein) [Source:MarkerSymbol;Acc:MGI:1891344]	-	-	GO:0005615(extracellular space)	1.74733	3.82084	2.18667	1.12874	*
M300003169	M300003169	ENSMUSG00000049152	NM_144845	223337	Ugt3a2	UDP glycosyltransferases 3 family, polypeptide A2 [Source:MarkerSymbol;Acc:MGI:2145969]	GO:0008152(metabolic process)	GO:0016740(transferase activity);GO:0016757(transferase activity, transferring glycosyl groups);GO:0016758(transferase activity, transferring hexosyl groups)	-	1.64469	3.59385	2.18513	1.12772	*
M300013759	M300013759	ENSMUSG00000072949	NM_012006	26897	-	-	GO:0001676(long-chain fatty acid metabolic process);GO:0006629(lipid metabolic process);GO:0006637(acyl-CoA metabolic process)	GO:0004759(serine esterase activity);GO:0016290(palmitoyl-CoA hydrolase activity);GO:0016291(acyl-CoA thioesterase activity);GO:0016292(acyl-CoA thioesterase I activity);GO:0016787(hydrolase activity)	GO:0005737(cytoplasm)	981.503	2140.6	2.18094	1.12495	*
M300013437	M300013437	ENSMUSG00000041945	NM_172499	211798	Mfsd9	major facilitator superfamily domain containing 9 [Source:MarkerSymbol;Acc:MGI:2443548]	GO:0006810(transport);GO:0015904(tetracycline transport)	GO:0005215(transporter activity);GO:0015520(tetracycline:hydrogen antiporter activity)	GO:0016020(membrane);GO:0016021(integral to membrane)	3.4087	7.42539	2.17836	1.12324	*
M400014044	M400014044	ENSMUSG00000071487	XM_283372	-	LOC640265	-	-	-	-	25.9337	56.4842	2.17803	1.12302	*
M200004974	M200004974	ENSMUSG00000031841	NM_019707	-	Cdh13	cadherin 13 [Source:MarkerSymbol;Acc:MGI:99551]	GO:0007155(cell adhesion);GO:0007156(homophilic cell adhesion)	GO:0005509(calcium ion binding);GO:0005515(protein binding);GO:0042803(protein homodimerization activity);GO:0048503(GPI anchor binding)	GO:0005886(plasma membrane);GO:0009897(external side of plasma membrane);GO:0016020(membrane)	458.552	997.705	2.17577	1.12153	*
M400006153	M400006153	ENSMUSG00000058013	-	52398	39336	septin 11 [Source:MarkerSymbol;Acc:MGI:1277214]	GO:0007049(cell cycle);GO:0051291(protein heterooligomerization);GO:0051301(cell division)	GO:0000166(nucleotide binding);GO:0005515(protein binding);GO:0005525(GTP binding)	GO:0001725(stress fiber)	473.951	1031.02	2.17538	1.12127	*
M200008210	M200008210	ENSMUSG00000042115	NM_144810	213417	Klhdc8a	kelch domain containing 8A [Source:MarkerSymbol;Acc:MGI:2442630]	-	-	-	2.91193	6.33374	2.1751	1.12108	*
M200006335	M200006335	ENSMUSG00000028517	NM_080555	67916	Ppap2b	phosphatidic acid phosphatase type 2B [Source:MarkerSymbol;Acc:MGI:1915166]	GO:0001568(blood vessel development);GO:0006644(phospholipid metabolic process);GO:0007275(multicellular organismal development);GO:0010003(gastrulation (sensu Mammalia));GO:0030111(regulation of Wnt receptor signaling pathway)	GO:0008195(phosphatidate phosphatase activity);GO:0016787(hydrolase activity);GO:0042577(lipid phosphatase activity)	GO:0005783(endoplasmic reticulum);GO:0016020(membrane);GO:0016021(integral to membrane)	107.728	233.985	2.17201	1.11903	*
M400011109	M400011109	ENSMUSG00000069259	NM_011166	19111	Prlpb	prolactin-like protein B [Source:MarkerSymbol;Acc:MGI:1206579]	-	GO:0005179(hormone activity)	GO:0005576(extracellular region);GO:0005615(extracellular space)	1.52436	3.30952	2.17109	1.11842	*
M400003857	M400003857	ENSMUSG00000051669	XM_155973;XM_358755	239691	AU021092	expressed sequence AU021092 [Source:MarkerSymbol;Acc:MGI:2146559]	-	-	-	12.6744	27.513	2.17075	1.11819	*
M300020126	M300020126	ENSMUSG00000060470	NM_173036	54672	Gpr97	G protein-coupled receptor 97 [Source:MarkerSymbol;Acc:MGI:1859670]	GO:0007165(signal transduction);GO:0007186(G-protein coupled receptor protein signaling pathway);GO:0007218(neuropeptide signaling pathway)	GO:0004871(signal transducer activity);GO:0004872(receptor activity);GO:0004930(G-protein coupled receptor activity)	GO:0005887(integral to plasma membrane);GO:0016020(membrane);GO:0016021(integral to membrane)	1.91805	4.16259	2.17022	1.11784	*
M300004991	M300004991	ENSMUSG00000026222	-	-	Sp100	nuclear antigen Sp100 [Source:MarkerSymbol;Acc:MGI:109561]	-	-	-	2.24433	4.86998	2.1699	1.11763	*
M300015409	M300015409	ENSMUSG00000044387	XM_484787	-	2410080I02Rik	RIKEN cDNA 2410080I02 gene [Source:MarkerSymbol;Acc:MGI:1915498]	-	-	-	7.00701	15.1781	2.16613	1.11512	*
M300008310	M300008310	ENSMUSG00000032549	NM_173781	270192	Rab6b	RAB6B, member RAS oncogene family [Source:MarkerSymbol;Acc:MGI:107283]	GO:0006810(transport);GO:0006886(intracellular protein transport);GO:0006888(ER to Golgi vesicle-mediated transport);GO:0006890(retrograde vesicle-mediated transport, Golgi to ER);GO:0007264(small GTPase mediated signal transduction);GO:0015031(protein transport)	GO:0000166(nucleotide binding);GO:0003924(GTPase activity);GO:0005525(GTP binding);GO:0008565(protein transporter activity)	GO:0005794(Golgi apparatus)	7.39883	15.9719	2.15871	1.11017	*
M400003070	M400003070	ENSMUSG00000075609;ENSMUSG00000068856	NM_153053	666113	EG666113	-	-	-	-	216.874	468.129	2.15852	1.11004	*
M300001456	M300001456	ENSMUSG00000015829	NM_022312	21960	Tnr	tenascin R [Source:MarkerSymbol;Acc:MGI:99516]	GO:0007155(cell adhesion);GO:0007165(signal transduction);GO:0030198(extracellular matrix organization and biogenesis)	GO:0005102(receptor binding);GO:0005515(protein binding);GO:0046625(sphingolipid binding)	GO:0005578(proteinaceous extracellular matrix);GO:0009986(cell surface);GO:0045121(lipid raft)	1.85031	3.99043	2.15662	1.10877	*
M200008280	M200008280	ENSMUSG00000027574	NM_021426	-	C030019F02Rik	RIKEN cDNA C030019F02 gene [Source:MarkerSymbol;Acc:MGI:1915372]	-	-	GO:0005615(extracellular space);GO:0016020(membrane);GO:0016021(integral to membrane)	24.2718	52.3444	2.15659	1.10875	*
M400001703	M400001703	ENSMUSG00000034438	-	-	BC057170	cDNA sequence BC057170 [Source:MarkerSymbol;Acc:MGI:3605620]	GO:0006955(immune response)	GO:0003924(GTPase activity);GO:0005525(GTP binding)	-	14.5761	31.4302	2.15628	1.10855	*
M400003706	M400003706	ENSMUSG00000050599	-	20365	Serf1	small EDRK-rich factor 1 [Source:MarkerSymbol;Acc:MGI:1337114]	-	-	-	4.07653	8.78921	2.15605	1.10839	*
M400011073	M400011073	-	NM_010818	-	-	-	-	GO:0005515(protein binding)	GO:0016020(membrane);GO:0016021(integral to membrane)	4.36745	9.41408	2.15551	1.10803	*
M300003903	M300003903	ENSMUSG00000024078	NM_152817	74196	Ttc27	tetratricopeptide repeat domain 27 [Source:MarkerSymbol;Acc:MGI:1921446]	-	GO:0005488(binding);GO:0016740(transferase activity)	-	81.5882	175.824	2.15501	1.10769	*
M200001874	M200001874	ENSMUSG00000027832	NM_008987	19288	Ptx3	pentraxin related gene [Source:MarkerSymbol;Acc:MGI:104641]	GO:0001878(response to yeast);GO:0008228(opsonization);GO:0045429(positive regulation of nitric oxide biosynthetic process);GO:0050766(positive regulation of phagocytosis)	GO:0001872(zymosan binding)	GO:0005615(extracellular space)	34.1391	73.4592	2.15176	1.10552	*
M400002946	M400002946	ENSMUSG00000044786	NM_011756	22695	Zfp36	zinc finger protein 36 [Source:MarkerSymbol;Acc:MGI:99180]	GO:0006402(mRNA catabolic process);GO:0007243(protein kinase cascade);GO:0043488(regulation of mRNA stability);GO:0045638(negative regulation of myeloid cell differentiation);GO:0050728(negative regulation of inflammatory response);GO:0050779(RNA destabilization)	GO:0003676(nucleic acid binding);GO:0003677(DNA binding);GO:0003729(mRNA binding);GO:0005515(protein binding);GO:0008270(zinc ion binding);GO:0046872(metal ion binding)	GO:0005634(nucleus);GO:0005737(cytoplasm);GO:0005829(cytosol)	30.1643	64.9036	2.15167	1.10546	*
M400006609	M400006609	-	NM_026789	-	-	-	-	-	-	4.38502	9.4276	2.14996	1.10431	*
M300004234	M300004234	ENSMUSG00000024610	NM_010545	16149	Cd74	CD74 antigen (invariant polypeptide of major histocompatibility complex, class II antigen-associated) [Source:MarkerSymbol;Acc:MGI:96534]	GO:0001516(prostaglandin biosynthetic process);GO:0006457(protein folding);GO:0006461(protein complex assembly);GO:0006886(intracellular protein transport);GO:0006952(defense response);GO:0006955(immune response);GO:0007165(signal transduction);GO:0008283(cell proliferation);GO:0016064(immunoglobulin mediated immune response);GO:0019882(antigen processing and presentation);GO:0019886(antigen proc…	GO:0005515(protein binding);GO:0019955(cytokine binding)	GO:0005764(lysosome);GO:0005770(late endosome);GO:0005771(multivesicular body);GO:0005783(endoplasmic reticulum);GO:0005794(Golgi apparatus);GO:0005886(plasma membrane);GO:0005887(integral to plasma membrane);GO:0009897(external side of plasma membrane);GO:0016020(membrane);GO:0016021(integral to membrane)	6.64593	14.2837	2.14924	1.10383	*
M400008091	M400008091	-	NM_080640	-	-	-	GO:0008150(biological_process)	GO:0003674(molecular_function)	GO:0005737(cytoplasm);GO:0016020(membrane)	2.51791	5.41094	2.14898	1.10365	*
M300001738	M300001738	ENSMUSG00000054404	NM_183201	-	Slfn5	schlafen 5 [Source:MarkerSymbol;Acc:MGI:1329004]	-	-	-	6.98955	14.9782	2.14295	1.0996	*
M400011555	M400011555	ENSMUSG00000066368	NM_026338	67722	4921517D21Rik	RIKEN cDNA 4921517D21 gene [Source:MarkerSymbol;Acc:MGI:1914972]	-	GO:0005200(structural constituent of cytoskeleton);GO:0005515(protein binding)	GO:0015629(actin cytoskeleton)	6.76625	14.4959	2.14238	1.09922	*
M200002901	M200002901	ENSMUSG00000039457	NM_008909;XM_489504	19041	Ppl	periplakin [Source:MarkerSymbol;Acc:MGI:1194898]	GO:0031424(keratinization)	GO:0005198(structural molecule activity);GO:0005515(protein binding)	GO:0005856(cytoskeleton);GO:0019897(extrinsic to plasma membrane)	5.31062	11.3724	2.14145	1.09859	*
M200001586	M200001586	ENSMUSG00000020377	NM_008521	17001	Ltc4s	leukotriene C4 synthase [Source:MarkerSymbol;Acc:MGI:107498]	GO:0006691(leukotriene metabolic process);GO:0019370(leukotriene biosynthetic process)	GO:0004464(leukotriene-C4 synthase activity);GO:0008047(enzyme activator activity);GO:0016829(lyase activity)	GO:0005615(extracellular space);GO:0016020(membrane);GO:0016021(integral to membrane)	2.62089	5.61024	2.14058	1.098	*
M400004257	M400004257	-	-	-	-	-	-	-	-	2.1239	4.54499	2.13993	1.09756	*
M300008623	M300008623	ENSMUSG00000033174	NM_011844	23945	Mgll	monoglyceride lipase [Source:MarkerSymbol;Acc:MGI:1346042]	GO:0006508(proteolysis);GO:0006629(lipid metabolic process);GO:0006725(aromatic compound metabolic process)	GO:0003824(catalytic activity);GO:0004177(aminopeptidase activity);GO:0004759(serine esterase activity);GO:0016787(hydrolase activity);GO:0047372(acylglycerol lipase activity)	-	121.717	260.428	2.13961	1.09735	*
M200006237	M200006237	ENSMUSG00000026574	NM_019759	56429	Dpt	dermatopontin [Source:MarkerSymbol;Acc:MGI:1928392]	GO:0007155(cell adhesion)	GO:0005515(protein binding)	GO:0005578(proteinaceous extracellular matrix);GO:0005615(extracellular space)	322.095	689.149	2.13958	1.09733	*
M400015929	M400015929	-	-	-	-	-	-	-	-	24.9575	53.362	2.13812	1.09634	*
M300000607	M300000607	ENSMUSG00000004815	NM_199011	110524	Dgkq	diacylglycerol kinase, theta [Source:MarkerSymbol;Acc:MGI:102918]	GO:0006350(transcription);GO:0007205(protein kinase C activation);GO:0007242(intracellular signaling cascade)	GO:0004143(diacylglycerol kinase activity);GO:0016301(kinase activity)	-	15.7754	33.7005	2.13627	1.0951	*
M300004749	M300004749	ENSMUSG00000025745	NM_178878	97212	Hadha	hydroxyacyl-Coenzyme A dehydrogenase/3-ketoacyl-Coenzyme A thiolase/enoyl-Coenzyme A hydratase (trifunctional protein), alpha subunit [Source:MarkerSymbol;Acc:MGI:2135593]	GO:0006631(fatty acid metabolic process);GO:0006635(fatty acid beta-oxidation);GO:0008152(metabolic process)	GO:0003857(3(hydroxyacyl-CoA dehydrogenase activity);GO:0004300(enoyl-CoA hydratase activity);GO:0016491(oxidoreductase activity);GO:0016509(long-chain-3(hydroxyacyl-CoA dehydrogenase activity);GO:0050662(coenzyme binding)	GO:0005739(mitochondrion);GO:0005743(mitochondrial inner membrane);GO:0016507(fatty acid beta-oxidation multienzyme complex)	1246.03	2661.49	2.13598	1.0949	*
M200009516	M200009516	ENSMUSG00000060981	NM_153173	-	Hist1h4h	histone cluster 1, H4h [Source:MarkerSymbol;Acc:MGI:2448427]	GO:0006334(nucleosome assembly);GO:0007001(chromosome organization and biogenesis (sensu Eukaryota))	GO:0003677(DNA binding)	GO:0000786(nucleosome);GO:0005634(nucleus);GO:0005694(chromosome)	83.538	178.367	2.13516	1.09434	*
M300007350	M300007350	ENSMUSG00000030666	NM_054084	116903	Calcb	calcitonin-related polypeptide, beta [Source:MarkerSymbol;Acc:MGI:2151254]	-	GO:0005179(hormone activity)	GO:0005576(extracellular region)	40.5281	86.3956	2.13175	1.09204	*
M400014512	M400014512	-	-	-	-	-	-	-	-	1.6269	3.46687	2.13097	1.09151	*
M200010738	M200010738	-	-	-	-	-	-	-	-	2.72354	5.79528	2.12785	1.0894	*
M200000405	M200000405	ENSMUSG00000018907	NM_145684	11685	Alox12e	arachidonate lipoxygenase, epidermal [Source:MarkerSymbol;Acc:MGI:1274790]	GO:0006118(electron transport);GO:0006691(leukotriene metabolic process);GO:0019370(leukotriene biosynthetic process)	GO:0004052(arachidonate 12(lipoxygenase activity);GO:0005506(iron ion binding);GO:0016165(lipoxygenase activity);GO:0016491(oxidoreductase activity);GO:0016702(oxidoreductase activity, acting on single donors with incorporation of molecular oxygen, incorporation of two atoms of oxygen);GO:0046872(metal ion binding)	-	10.9274	23.2397	2.12673	1.08864	*
M300004484	M300004484	-	NM_007562	12173	-	-	GO:0006350(transcription);GO:0006355(regulation of transcription, DNA-dependent)	GO:0003676(nucleic acid binding);GO:0003677(DNA binding);GO:0008270(zinc ion binding);GO:0046872(metal ion binding)	GO:0005622(intracellular);GO:0005634(nucleus)	4.88168	10.3645	2.12314	1.0862	*
M300009687	M300009687	ENSMUSG00000055489	NM_177694	233246	Tmem16e	transmembrane protein 16E [Source:MarkerSymbol;Acc:MGI:3576659]	-	-	GO:0005783(endoplasmic reticulum);GO:0016020(membrane);GO:0016021(integral to membrane)	2.87702	6.10674	2.12259	1.08583	*
M400011574	M400011574	-	NM_026606	-	-	-	-	-	-	5.17283	10.9752	2.1217	1.08522	*
M400012060	M400012060	ENSMUSG00000075160	NM_146770	258766	Olfr259	olfactory receptor 259 [Source:MarkerSymbol;Acc:MGI:3030093]	GO:0007165(signal transduction);GO:0007186(G-protein coupled receptor protein signaling pathway);GO:0007608(sensory perception of smell);GO:0050896(response to stimulus)	GO:0004871(signal transducer activity);GO:0004872(receptor activity);GO:0004930(G-protein coupled receptor activity);GO:0004984(olfactory receptor activity)	GO:0016020(membrane);GO:0016021(integral to membrane)	1.8502	3.92013	2.11876	1.08322	*
M200000659	M200000659	ENSMUSG00000000805	NM_007607	12351	Car4	carbonic anhydrase 4 [Source:MarkerSymbol;Acc:MGI:1096574]	GO:0006730(one-carbon compound metabolic process)	GO:0004089(carbonate dehydratase activity);GO:0008270(zinc ion binding);GO:0016829(lyase activity);GO:0046872(metal ion binding);GO:0048503(GPI anchor binding)	GO:0005615(extracellular space);GO:0016020(membrane)	10.1919	21.5935	2.1187	1.08318	*
M200001724	M200001724	ENSMUSG00000021239	NM_007701	12677	Chx10	C. elegans ceh-10 homeo domain containing homolog [Source:MarkerSymbol;Acc:MGI:88401]	GO:0006350(transcription);GO:0006355(regulation of transcription, DNA-dependent);GO:0007275(multicellular organismal development);GO:0008285(negative regulation of cell proliferation);GO:0043010(camera-type eye development);GO:0045165(cell fate commitment);GO:0045449(regulation of transcription)	GO:0003677(DNA binding);GO:0003700(transcription factor activity);GO:0043565(sequence-specific DNA binding)	GO:0005634(nucleus);GO:0005667(transcription factor complex)	9.0097	19.0825	2.118	1.0827	*
M200002841	M200002841	ENSMUSG00000030762	NM_007474	-	Aqp8	aquaporin 8 [Source:MarkerSymbol;Acc:MGI:1195271]	GO:0006810(transport);GO:0006833(water transport)	GO:0005215(transporter activity);GO:0015250(water channel activity);GO:0015288(porin activity)	GO:0005887(integral to plasma membrane);GO:0016020(membrane);GO:0016021(integral to membrane);GO:0019867(outer membrane)	8.80418	18.6254	2.11551	1.08101	*
M200001655	M200001655	ENSMUSG00000021390	NM_008760	18295	Ogn	osteoglycin [Source:MarkerSymbol;Acc:MGI:109278]	-	-	-	107.434	227.085	2.11373	1.07979	*
M200014866	M200014866	ENSMUSG00000032420	NM_011851	23959	Nt5e	5' nucleotidase, ecto [Source:MarkerSymbol;Acc:MGI:99782]	GO:0009166(nucleotide catabolic process)	GO:0000166(nucleotide binding);GO:0008253(5'-nucleotidase activity);GO:0008270(zinc ion binding);GO:0016787(hydrolase activity);GO:0016788(hydrolase activity, acting on ester bonds);GO:0046872(metal ion binding);GO:0048503(GPI anchor binding)	GO:0005615(extracellular space);GO:0016020(membrane);GO:0016021(integral to membrane)	7.16027	15.1065	2.10977	1.07708	*
M300001275	M300001275	ENSMUSG00000072721;ENSMUSG00000072719	-	93968	Klra8	killer cell lectin-like receptor, subfamily A, member 8 [Source:MarkerSymbol;Acc:MGI:102968]	GO:0008150(biological_process)	GO:0003674(molecular_function);GO:0004872(receptor activity);GO:0005529(sugar binding)	GO:0005886(plasma membrane)	1.16515	2.45766	2.10932	1.07678	*
M400010836	M400010836	ENSMUSG00000022583	NM_008530	-	Ly6f	lymphocyte antigen 6 complex, locus F [Source:MarkerSymbol;Acc:MGI:109441]	GO:0006952(defense response)	GO:0048503(GPI anchor binding)	GO:0005615(extracellular space);GO:0005886(plasma membrane);GO:0016020(membrane)	5.66972	11.954	2.1084	1.07615	*
M200008638	M200008638	ENSMUSG00000003282	NM_019969	56711	Plag1	pleiomorphic adenoma gene 1 [Source:MarkerSymbol;Acc:MGI:1891916]	-	GO:0003676(nucleic acid binding);GO:0008270(zinc ion binding);GO:0046872(metal ion binding)	GO:0005622(intracellular)	2.62078	5.52512	2.1082	1.07601	*
M400000896	M400000896	ENSMUSG00000026126	NM_011206	19253	Ptpn18	protein tyrosine phosphatase, non-receptor type 18 [Source:MarkerSymbol;Acc:MGI:108410]	GO:0006470(protein amino acid dephosphorylation);GO:0016311(dephosphorylation)	GO:0004721(phosphoprotein phosphatase activity);GO:0004725(protein tyrosine phosphatase activity);GO:0004726(non-membrane spanning protein tyrosine phosphatase activity);GO:0005515(protein binding);GO:0016787(hydrolase activity);GO:0016791(phosphoric monoester hydrolase activity)	GO:0005634(nucleus);GO:0005737(cytoplasm)	12.6582	26.6746	2.10731	1.0754	*
M400004654	M400004654	ENSMUSG00000053957	-	545557	OTTMUSG00000007026	predicted gene, OTTMUSG00000007026 [Source:MarkerSymbol;Acc:MGI:3649378]	-	-	-	1.71253	3.60802	2.10683	1.07508	*
M400005099	M400005099	ENSMUSG00000071071	-	210582	Coq10a	coenzyme Q10 homolog A (yeast) [Source:MarkerSymbol;Acc:MGI:2684847]	-	-	-	16.6838	35.1496	2.10681	1.07506	*
M300002474	M300002474	ENSMUSG00000020932	NM_010277	14580	Gfap	glial fibrillary acidic protein [Source:MarkerSymbol;Acc:MGI:95697]	GO:0045103(intermediate filament-based process)	GO:0005198(structural molecule activity);GO:0005515(protein binding)	GO:0005737(cytoplasm);GO:0005882(intermediate filament)	1.33608	2.81293	2.10536	1.07407	*
M300014320	M300014320	-	NM_207229	-	-	-	GO:0008150(biological_process)	GO:0003674(molecular_function)	GO:0005575(cellular_component)	133.709	281.495	2.10529	1.07402	*
M400012084	M400012084	ENSMUSG00000049618	NM_146833	258830	Olfr103	olfactory receptor 103 [Source:MarkerSymbol;Acc:MGI:2177486]	GO:0007165(signal transduction);GO:0007186(G-protein coupled receptor protein signaling pathway);GO:0007608(sensory perception of smell);GO:0050896(response to stimulus)	GO:0004871(signal transducer activity);GO:0004872(receptor activity);GO:0004930(G-protein coupled receptor activity);GO:0004984(olfactory receptor activity)	GO:0016020(membrane);GO:0016021(integral to membrane)	1.66203	3.49457	2.10259	1.07216	*
M400015805	M400015805	-	-	-	-	-	-	-	-	1.3184	2.76913	2.10037	1.07064	*
M400012000	M400012000	ENSMUSG00000069998;ENSMUSG00000061561	NM_146539	-	-	olfactory receptor 372 (Olfr372), mRNA [Source:RefSeq_dna;Acc:NM_207555]	GO:0007165(signal transduction);GO:0007186(G-protein coupled receptor protein signaling pathway);GO:0007608(sensory perception of smell);GO:0050896(response to stimulus)	GO:0004871(signal transducer activity);GO:0004872(receptor activity);GO:0004930(G-protein coupled receptor activity);GO:0004984(olfactory receptor activity)	GO:0016020(membrane);GO:0016021(integral to membrane)	1.74733	3.66608	2.0981	1.06908	*
M300009411	M300009411	ENSMUSG00000022584;ENSMUSG00000075602	-	17067	Ly6a	lymphocyte antigen 6 complex, locus A [Source:MarkerSymbol;Acc:MGI:107527]	GO:0006952(defense response)	GO:0048503(GPI anchor binding)	GO:0005615(extracellular space);GO:0009897(external side of plasma membrane);GO:0016020(membrane)	40.3907	84.7327	2.09783	1.0689	*
M300002865	M300002865	ENSMUSG00000021622	NM_198415	76722	Ckmt2	creatine kinase, mitochondrial 2 [Source:MarkerSymbol;Acc:MGI:1923972]	GO:0006603(phosphocreatine metabolic process)	GO:0000166(nucleotide binding);GO:0004111(creatine kinase activity);GO:0005524(ATP binding);GO:0016301(kinase activity);GO:0016740(transferase activity);GO:0016772(transferase activity, transferring phosphorus-containing groups)	GO:0005739(mitochondrion)	910.73	1908.99	2.09611	1.06771	*
M400015493	M400015493	-	-	-	-	-	-	-	-	15.1078	31.6424	2.09444	1.06656	*
M300008337	M300008337	ENSMUSG00000032577	-	102626	Mapkapk3	mitogen-activated protein kinase-activated protein kinase 3 [Source:MarkerSymbol;Acc:MGI:2143163]	GO:0006468(protein amino acid phosphorylation)	GO:0000166(nucleotide binding);GO:0004672(protein kinase activity);GO:0004674(protein serine/threonine kinase activity);GO:0005524(ATP binding);GO:0016301(kinase activity);GO:0016740(transferase activity)	GO:0005634(nucleus)	25.0253	52.3708	2.09271	1.06537	*
M400013547	M400013547	-	-	-	-	-	-	-	-	18.6364	38.9973	2.09253	1.06525	*
M300013232	M300013232	ENSMUSG00000041577	NM_054077	116847	Prelp	proline arginine-rich end leucine-rich repeat [Source:MarkerSymbol;Acc:MGI:2151110]	GO:0001501(skeletal development)	GO:0005201(extracellular matrix structural constituent);GO:0005515(protein binding)	GO:0005578(proteinaceous extracellular matrix);GO:0005615(extracellular space)	7.43396	15.5463	2.09126	1.06437	*
M400007768	M400007768	ENSMUSG00000074445;ENSMUSG00000050092;ENSMUSG00000068893	NM_011468	-	Sprr2a	small proline-rich protein 2A [Source:MarkerSymbol;Acc:MGI:1330350]	GO:0006412(translation);GO:0007566(embryo implantation);GO:0008360(regulation of cell shape);GO:0008544(epidermis development);GO:0030216(keratinocyte differentiation);GO:0031424(keratinization);GO:0042698(menstrual cycle)	GO:0003735(structural constituent of ribosome);GO:0005198(structural molecule activity);GO:0005200(structural constituent of cytoskeleton)	GO:0001533(cornified envelope);GO:0005622(intracellular);GO:0005840(ribosome)	22.4903	46.9854	2.08914	1.06291	*
M200000907	M200000907	ENSMUSG00000074207	NM_007409	11522	Adh1	alcohol dehydrogenase 1 (class I) [Source:MarkerSymbol;Acc:MGI:87921]	GO:0001523(retinoid metabolic process)	GO:0004022(alcohol dehydrogenase activity);GO:0008270(zinc ion binding);GO:0016491(oxidoreductase activity);GO:0046872(metal ion binding)	-	10.8614	22.6858	2.08866	1.06258	*
M300017297	M300017297	ENSMUSG00000046390	NM_183107	-	4930474M22Rik	RIKEN cDNA 4930474M22 gene [Source:MarkerSymbol;Acc:MGI:1922167]	-	-	-	1.13023	2.35902	2.0872	1.06157	*
M400004454	M400004454	ENSMUSG00000053391	NM_146912	258914	Olfr211	olfactory receptor 211 [Source:MarkerSymbol;Acc:MGI:3030045]	GO:0007165(signal transduction);GO:0007186(G-protein coupled receptor protein signaling pathway);GO:0007608(sensory perception of smell);GO:0050896(response to stimulus)	GO:0004871(signal transducer activity);GO:0004872(receptor activity);GO:0004930(G-protein coupled receptor activity);GO:0004984(olfactory receptor activity)	GO:0016020(membrane);GO:0016021(integral to membrane)	1.40393	2.92647	2.08449	1.05969	*
M300008964	M300008964	ENSMUSG00000033821	NM_198629	-	EG328644	predicted gene, EG328644 [Source:MarkerSymbol;Acc:MGI:3646631]	-	-	-	1.64458	3.42362	2.08177	1.05781	*
M300003442	M300003442	-	-	100048780	-	-	-	GO:0005515(protein binding)	GO:0016020(membrane);GO:0016021(integral to membrane)	10.9292	22.7438	2.08102	1.05729	*
M400012588	M400012588	-	NM_198676	-	-	-	-	-	-	1.91827	3.99043	2.08022	1.05674	*
M400000177	M400000177	-	XM_203652	75761	-	-	GO:0006869(lipid transport);GO:0042157(lipoprotein metabolic process)	GO:0008289(lipid binding)	GO:0005576(extracellular region)	3.59699	7.46992	2.07672	1.0543	*
M200003513	M200003513	ENSMUSG00000037279	NM_026924	-	Ovol2	ovo-like 2 (Drosophila) [Source:MarkerSymbol;Acc:MGI:1338039]	GO:0001755(neural crest cell migration);GO:0001842(neural fold formation);GO:0006350(transcription);GO:0006355(regulation of transcription, DNA-dependent);GO:0007507(heart development);GO:0008285(negative regulation of cell proliferation);GO:0009953(dorsal/ventral pattern formation);GO:0045892(negative regulation of transcription, DNA-dependent);GO:0045893(positive regulation of transcription, DN…	GO:0003676(nucleic acid binding);GO:0003677(DNA binding);GO:0003700(transcription factor activity);GO:0008270(zinc ion binding);GO:0046872(metal ion binding)	GO:0005622(intracellular);GO:0005634(nucleus)	164.785	341.986	2.07534	1.05335	*
M300001370	M300001370	ENSMUSG00000053522	NM_008496	16858	Lgals7	lectin, galactose binding, soluble 7 [Source:MarkerSymbol;Acc:MGI:1316742]	GO:0006915(apoptosis)	GO:0005529(sugar binding)	GO:0005634(nucleus)	16.0685	33.3467	2.07528	1.05331	*
M300016633	M300016633	ENSMUSG00000051952	NM_146859	258858	Olfr371	olfactory receptor 371 [Source:MarkerSymbol;Acc:MGI:3030205]	GO:0007165(signal transduction);GO:0007186(G-protein coupled receptor protein signaling pathway);GO:0007608(sensory perception of smell);GO:0050896(response to stimulus)	GO:0004871(signal transducer activity);GO:0004872(receptor activity);GO:0004930(G-protein coupled receptor activity);GO:0004984(olfactory receptor activity)	GO:0016020(membrane);GO:0016021(integral to membrane)	4.79638	9.9531	2.07512	1.0532	*
M400004434	M400004434	ENSMUSG00000053334	XM_149654	231630	D5Ertd40e	huntingtin interactor protein E [Source:RefSeq_peptide;Acc:NP_001010825]	GO:0000074(regulation of progression through cell cycle)	GO:0005488(binding)	-	1.33597	2.77106	2.07419	1.05255	*
M400015786	M400015786	-	-	-	-	-	-	-	-	1.43862	2.98389	2.07414	1.05251	*
M200015327	M200015327	ENSMUSG00000027670	NM_029021	74614	4833422F24Rik	RIKEN cDNA 4833422F24 gene [Source:MarkerSymbol;Acc:MGI:1921864]	GO:0006813(potassium ion transport)	GO:0005267(potassium channel activity)	GO:0016021(integral to membrane)	1.13023	2.34421	2.07409	1.05248	*
M200005640	M200005640	ENSMUSG00000026679	XM_283704	71233	4933434I06Rik	RIKEN cDNA 4933434I06 gene [Source:MarkerSymbol;Acc:MGI:1918483]	-	GO:0005516(calmodulin binding)	-	20.6739	42.8591	2.0731	1.05179	*
M400012361	M400012361	-	NM_177062	-	-	-	-	-	-	12.5556	25.9519	2.06695	1.0475	*
M400006083	M400006083	-	-	-	-	-	-	-	-	5.05284	10.4348	2.06513	1.04623	*
M200003254	M200003254	ENSMUSG00000024338	NM_010724	16913	Psmb8	proteosome (prosome, macropain) subunit, beta type 8 (large multifunctional peptidase 7) [Source:MarkerSymbol;Acc:MGI:1346527]	GO:0006511(ubiquitin-dependent protein catabolic process);GO:0006955(immune response);GO:0019882(antigen processing and presentation)	GO:0004175(endopeptidase activity);GO:0004298(threonine endopeptidase activity);GO:0005515(protein binding);GO:0008233(peptidase activity);GO:0016787(hydrolase activity)	GO:0005634(nucleus);GO:0005829(cytosol);GO:0005839(proteasome core complex (sensu Eukaryota));GO:0043234(protein complex)	20.0411	41.3805	2.06478	1.04599	*
M300006691	M300006691	ENSMUSG00000029467	NM_009722	11938	Atp2a2	ATPase, Ca++ transporting, cardiac muscle, slow twitch 2 [Source:MarkerSymbol;Acc:MGI:88110]	GO:0002026(cardiac inotropy);GO:0006810(transport);GO:0006811(ion transport);GO:0006812(cation transport);GO:0006816(calcium ion transport);GO:0006874(calcium ion homeostasis);GO:0006937(regulation of muscle contraction);GO:0006984(ER-nuclear signaling pathway);GO:0008152(metabolic process);GO:0045822(negative regulation of heart contraction)	GO:0000166(nucleotide binding);GO:0000287(magnesium ion binding);GO:0003824(catalytic activity);GO:0005388(calcium-transporting ATPase activity);GO:0005509(calcium ion binding);GO:0005515(protein binding);GO:0005524(ATP binding);GO:0015662(ATPase activity, coupled to transmembrane movement of ions, phosphorylative mechanism);GO:0016787(hydrolase activity);GO:0016820(hydrolase activity, acting on …	GO:0005783(endoplasmic reticulum);GO:0005792(microsome);GO:0016020(membrane);GO:0016021(integral to membrane);GO:0016529(sarcoplasmic reticulum)	4077.33	8413.9	2.06358	1.04515	*
M200015079	M200015079	ENSMUSG00000050553	NM_010294	14626	Gk2	glycerol kinase 2 [Source:MarkerSymbol;Acc:MGI:1329027]	GO:0005975(carbohydrate metabolic process);GO:0006071(glycerol metabolic process);GO:0006072(glycerol-3(phosphate metabolic process)	GO:0004370(glycerol kinase activity);GO:0005524(ATP binding);GO:0016301(kinase activity);GO:0016740(transferase activity)	GO:0005737(cytoplasm);GO:0005741(mitochondrial outer membrane)	3.44362	7.1004	2.0619	1.04397	*
M300005435	M300005435	ENSMUSG00000027009	NM_010576	16401	Itga4	integrin alpha 4 [Source:MarkerSymbol;Acc:MGI:96603]	GO:0001974(blood vessel remodeling);GO:0007155(cell adhesion);GO:0007229(integrin-mediated signaling pathway);GO:0007507(heart development);GO:0016477(cell migration)	GO:0004872(receptor activity);GO:0005509(calcium ion binding);GO:0005515(protein binding);GO:0042802(identical protein binding)	GO:0008305(integrin complex);GO:0016020(membrane);GO:0016021(integral to membrane)	1.72999	3.56486	2.06063	1.04308	*
M300017694	M300017694	ENSMUSG00000046818	NM_030143	73284	Ddit4l	DNA-damage-inducible transcript 4-like [Source:MarkerSymbol;Acc:MGI:1920534]	GO:0008150(biological_process)	GO:0003674(molecular_function)	GO:0005575(cellular_component)	15.5019	31.8984	2.05771	1.04104	*
M400007910	M400007910	ENSMUSG00000074882;ENSMUSG00000062624;ENSMUSG00000025004	XM_484805	433247	Cyp2c40	cytochrome P450, family 2, subfamily c, polypeptide 40 [Source:MarkerSymbol;Acc:MGI:1306815]	GO:0006118(electron transport)	GO:0004497(monooxygenase activity);GO:0005506(iron ion binding);GO:0016491(oxidoreductase activity);GO:0020037(heme binding);GO:0046872(metal ion binding)	GO:0016020(membrane)	1.83275	3.76537	2.05449	1.03878	*
M200009012	M200009012	ENSMUSG00000037005	NM_133213;NM_178074	-	Xpnpep2	X-prolyl aminopeptidase (aminopeptidase P) 2, membrane-bound [Source:MarkerSymbol;Acc:MGI:2180001]	GO:0006508(proteolysis);GO:0006600(creatine metabolic process)	GO:0004177(aminopeptidase activity);GO:0008235(metalloexopeptidase activity);GO:0008451(X-Pro aminopeptidase activity);GO:0016787(hydrolase activity);GO:0016980(creatinase activity)	-	3.90559	8.02247	2.0541	1.03851	*
M200000007	M200000007	ENSMUSG00000000486	NM_017461	-	39326	septin 1 [Source:MarkerSymbol;Acc:MGI:1858916]	GO:0007049(cell cycle);GO:0051301(cell division)	GO:0000166(nucleotide binding);GO:0005515(protein binding);GO:0005525(GTP binding)	-	2.51791	5.16912	2.05294	1.03769	*
M200015933	M200015933	ENSMUSG00000038704	NM_026690	68352	0610012D14Rik	RIKEN cDNA 0610012D14 gene [Source:MarkerSymbol;Acc:MGI:1915602]	GO:0006742(NADP catabolic process);GO:0009089(lysine biosynthetic process via diaminopimelate);GO:0019363(pyridine nucleotide biosynthetic process)	GO:0008839(dihydrodipicolinate reductase activity);GO:0016491(oxidoreductase activity)	-	1.43884	2.95288	2.05227	1.03722	*
M300011876	M300011876	ENSMUSG00000038980	NM_173031	271887	BC066135	cDNA sequence BC066135 [Source:MarkerSymbol;Acc:MGI:3606212]	-	-	-	3.18551	6.5336	2.05103	1.03635	*
M200012310	M200012310	ENSMUSG00000027459	NM_146127	-	5430432M24Rik	RIKEN cDNA 5430432M24 gene [Source:MarkerSymbol;Acc:MGI:1921097]	-	-	-	22.3199	45.753	2.04988	1.03554	*
M400015108	M400015108	-	-	-	-	-	-	-	-	6.95464	14.2547	2.04967	1.03539	*
M400011648	M400011648	-	NM_028666	-	-	-	-	-	-	1.8154	3.72092	2.04964	1.03537	*
M200003367	M200003367	ENSMUSG00000022040	NM_007940	13850	Ephx2	epoxide hydrolase 2, cytoplasmic [Source:MarkerSymbol;Acc:MGI:99500]	GO:0006725(aromatic compound metabolic process);GO:0006805(xenobiotic metabolic process);GO:0008152(metabolic process);GO:0009636(response to toxin);GO:0019439(aromatic compound catabolic process)	GO:0000287(magnesium ion binding);GO:0003824(catalytic activity);GO:0004301(epoxide hydrolase activity);GO:0016787(hydrolase activity);GO:0046872(metal ion binding)	GO:0005615(extracellular space);GO:0005777(peroxisome)	405.262	830.59	2.04951	1.03528	*
M200015371	M200015371	ENSMUSG00000022442	NM_178869	-	Ttll1	tubulin tyrosine ligase-like 1 [Source:MarkerSymbol;Acc:MGI:2443047]	GO:0006464(protein modification)	GO:0003824(catalytic activity);GO:0004835(tubulin-tyrosine ligase activity);GO:0005524(ATP binding);GO:0016874(ligase activity)	GO:0005856(cytoskeleton);GO:0005874(microtubule)	86.2456	176.76	2.0495	1.03527	*
M400003187	M400003187	ENSMUSG00000070547	NM_205810	233231	Mrgprb1	MAS-related GPR, member B1 [Source:MarkerSymbol;Acc:MGI:3033115]	GO:0007165(signal transduction);GO:0007186(G-protein coupled receptor protein signaling pathway)	GO:0001584(rhodopsin-like receptor activity);GO:0004871(signal transducer activity);GO:0004872(receptor activity);GO:0004930(G-protein coupled receptor activity)	GO:0016020(membrane);GO:0016021(integral to membrane)	2.10655	4.31735	2.04949	1.03526	*
M400006321	M400006321	ENSMUSG00000058398	NM_199471	272643	Tessp3	testis serine protease 3 [Source:MarkerSymbol;Acc:MGI:2684822]	GO:0006508(proteolysis)	GO:0004252(serine-type endopeptidase activity)	-	2.10666	4.31735	2.04938	1.03519	*
M200014883	M200014883	ENSMUSG00000005705	NM_007427	11604	Agrp	agouti related protein [Source:MarkerSymbol;Acc:MGI:892013]	GO:0007218(neuropeptide signaling pathway);GO:0008150(biological_process);GO:0009755(hormone-mediated signaling)	GO:0005184(neuropeptide hormone activity)	GO:0005576(extracellular region);GO:0005615(extracellular space)	2.07351	4.24705	2.04825	1.03439	*
M200001876	M200001876	ENSMUSG00000020473	NM_009636	-	Aebp1	AE binding protein 1 [Source:MarkerSymbol;Acc:MGI:1197012]	GO:0006355(regulation of transcription, DNA-dependent);GO:0006508(proteolysis);GO:0007155(cell adhesion)	GO:0003677(DNA binding);GO:0003714(transcription corepressor activity);GO:0004180(carboxypeptidase activity);GO:0004182(carboxypeptidase A activity)	GO:0005615(extracellular space);GO:0005634(nucleus)	18.5854	38.061	2.04789	1.03414	*
M200012281	M200012281	ENSMUSG00000028825	NM_011270	19746	Rhd	Rh blood group, D antigen [Source:MarkerSymbol;Acc:MGI:1202882]	GO:0006810(transport)	GO:0008519(ammonium transporter activity)	GO:0016020(membrane);GO:0016021(integral to membrane)	46.8495	95.9332	2.04769	1.034	*
M400000795	M400000795	ENSMUSG00000025082	NM_172840	240675	Vwa2	von Willebrand factor A domain containing 2 [Source:MarkerSymbol;Acc:MGI:2684334]	GO:0008150(biological_process)	GO:0008083(growth factor activity);GO:0042802(identical protein binding)	GO:0005576(extracellular region)	1.35332	2.77042	2.04713	1.03361	*
M300017512	M300017512	ENSMUSG00000038248	NM_175407	109205	5330439J01Rik	RIKEN cDNA 5330439J01 gene [Source:MarkerSymbol;Acc:MGI:1924427]	-	-	-	1.83275	3.7499	2.04606	1.03285	*
M300003197	M300003197	ENSMUSG00000022309	NM_009640	-	Angpt1	angiopoietin 1 [Source:MarkerSymbol;Acc:MGI:108448]	GO:0001525(angiogenesis);GO:0007165(signal transduction);GO:0007169(transmembrane receptor protein tyrosine kinase signaling pathway);GO:0007275(multicellular organismal development);GO:0007492(endoderm development);GO:0030154(cell differentiation)	GO:0005102(receptor binding);GO:0005172(vascular endothelial growth factor receptor binding)	GO:0005615(extracellular space)	72.9708	149.264	2.04553	1.03247	*
M300002720	M300002720	ENSMUSG00000021360	NM_008105;NM_023887;NM_133219	14538	Gcnt2	glucosaminyl (N-acetyl) transferase 2, I-branching enzyme [Source:MarkerSymbol;Acc:MGI:1100870]	-	GO:0008109(N-acetyllactosaminide beta-1,6(N-acetylglucosaminyltransferase activity);GO:0008375(acetylglucosaminyltransferase activity);GO:0016740(transferase activity);GO:0016757(transferase activity, transferring glycosyl groups)	GO:0016020(membrane);GO:0016021(integral to membrane)	4.98466	10.1943	2.04512	1.03219	*
M400006419	M400006419	=HYPERLINK("http://uswest.ensembl.org/Mus_musculus/Gene/Summary?g=ENSMUSG00000074334;ENSMUSG00000074329;ENSMUSG00000074333;ENSMUSG00000074307;ENSMUSG00000062598;ENSMUSG00000074301;ENSMUSG00000066723;ENSMUSG00000074308;ENSMUSG00000074332;ENSMUSG00000074323	XM_487991	-	EG435951	-	-	-	-	1.47353	3.01223	2.04423	1.03156	*
M400010805	M400010805	-	NM_008200	-	-	-	-	-	-	29.2911	59.8643	2.04377	1.03123	*
M200012412	M200012412	ENSMUSG00000030617	NM_029256	75338	Ccdc83	coiled-coil domain containing 83 [Source:MarkerSymbol;Acc:MGI:1918255]	-	-	-	2.10644	4.30382	2.04318	1.03081	*
M300013814	M300013814	ENSMUSG00000042647	XM_488540	338350	9330129D05Rik	RIKEN cDNA 9330129D05 gene [Source:MarkerSymbol;Acc:MGI:2443320]	GO:0006118(electron transport);GO:0008152(metabolic process)	GO:0003995(acyl-CoA dehydrogenase activity);GO:0016491(oxidoreductase activity);GO:0050660(FAD binding)	GO:0005615(extracellular space)	17.9861	36.7263	2.04192	1.02993	*
M400018194	M400018194	-	-	-	-	-	-	-	-	1.71253	3.49457	2.04058	1.02898	*
M200014464	M200014464	ENSMUSG00000027876	NM_026328	67709	Reg4	regenerating islet-derived family, member 4 [Source:MarkerSymbol;Acc:MGI:1914959]	GO:0008150(biological_process)	GO:0005529(sugar binding)	GO:0005615(extracellular space);GO:0005737(cytoplasm)	1.90081	3.87762	2.03998	1.02855	*
M300005977	M300005977	ENSMUSG00000050150	NM_028946	74446	4933425K02Rik	RIKEN cDNA 4933425K02 gene [Source:MarkerSymbol;Acc:MGI:1921696]	GO:0006810(transport);GO:0006885(regulation of pH)	GO:0015299(solute:hydrogen antiporter activity)	GO:0016021(integral to membrane)	2.12401	4.33281	2.03992	1.02852	*
M400005560	M400005560	ENSMUSG00000067192;ENSMUSG00000051655;ENSMUSG00000056600	NM_146477	258469	Olfr90	olfactory receptor 90 [Source:MarkerSymbol;Acc:MGI:2177473]	GO:0007165(signal transduction);GO:0007186(G-protein coupled receptor protein signaling pathway);GO:0007608(sensory perception of smell);GO:0050896(response to stimulus)	GO:0004871(signal transducer activity);GO:0004872(receptor activity);GO:0004930(G-protein coupled receptor activity);GO:0004984(olfactory receptor activity)	GO:0016020(membrane);GO:0016021(integral to membrane)	1.64458	3.35268	2.03863	1.0276	*
M200006603	M200006603	ENSMUSG00000032437	XM_358385	68292	Stt3b	STT3, subunit of the oligosaccharyltransferase complex, homolog B (S. cerevisiae) [Source:MarkerSymbol;Acc:MGI:1915542]	GO:0006486(protein amino acid glycosylation);GO:0008150(biological_process);GO:0018279(protein amino acid N-linked glycosylation via asparagine)	GO:0003674(molecular_function);GO:0004576(oligosaccharyl transferase activity);GO:0004579(dolichyl-diphosphooligosaccharide-protein glycotransferase activity);GO:0016740(transferase activity)	GO:0005575(cellular_component);GO:0005783(endoplasmic reticulum);GO:0008250(oligosaccharyl transferase complex);GO:0016020(membrane);GO:0016021(integral to membrane)	427.529	871.23	2.03783	1.02703	*
M400005220	M400005220	ENSMUSG00000055546	-	276891	Timd4	T-cell immunoglobulin and mucin domain containing 4 [Source:MarkerSymbol;Acc:MGI:2445125]	-	-	GO:0016020(membrane);GO:0016021(integral to membrane)	1.91827	3.9066	2.03653	1.02611	*
M300006288	M300006288	ENSMUSG00000028782	NM_173071	-	Bai2	brain-specific angiogenesis inhibitor 2 [Source:MarkerSymbol;Acc:MGI:2451244]	-	-	-	7.33132	14.9202	2.03513	1.02512	*
M400016235	M400016235	-	-	-	-	-	-	-	-	2.31229	4.70105	2.03307	1.02366	*
M200013362	M200013362	ENSMUSG00000052819	NM_145388	212989	Best2	bestrophin 2 [Source:MarkerSymbol;Acc:MGI:2387588]	GO:0006810(transport);GO:0006811(ion transport)	GO:0005216(ion channel activity);GO:0005254(chloride channel activity);GO:0005509(calcium ion binding);GO:0031404(chloride ion binding)	GO:0016020(membrane);GO:0016021(integral to membrane)	1.55916	3.16828	2.03204	1.02293	*
M400015553	M400015553	-	-	-	-	-	-	-	-	3.88802	7.89549	2.03072	1.02199	*
M200000435	M200000435	ENSMUSG00000006007	NM_024458	20028	Pdc	phosducin [Source:MarkerSymbol;Acc:MGI:98090]	GO:0007601(visual perception);GO:0050896(response to stimulus)	-	GO:0005829(cytosol)	4.42005	8.97297	2.03006	1.02152	*
M400004417	M400004417	ENSMUSG00000053294	XM_132325	269700	LOC676119	-	GO:0006464(protein modification);GO:0006512(ubiquitin cycle)	GO:0004842(ubiquitin-protein ligase activity);GO:0016874(ligase activity)	GO:0005622(intracellular)	1.2331	2.50026	2.02762	1.01979	*
M300011642	M300011642	-	NM_001005740;NM_001005748;NM_198419	-	-	-	-	GO:0003779(actin binding);GO:0004864(protein phosphatase inhibitor activity)	-	38.0441	77.1289	2.02735	1.0196	*
M300012968	M300012968	ENSMUSG00000056492	XM_283438	224792	Gpr116	G protein-coupled receptor 116 [Source:MarkerSymbol;Acc:MGI:2182928]	GO:0007186(G-protein coupled receptor protein signaling pathway);GO:0007218(neuropeptide signaling pathway)	GO:0004872(receptor activity);GO:0004930(G-protein coupled receptor activity)	GO:0016020(membrane);GO:0016021(integral to membrane)	16.4781	33.4047	2.02721	1.0195	*
M200010758	M200010758	-	-	-	-	-	-	-	-	4.69374	9.51272	2.02668	1.01912	*
M300009159	M300009159	ENSMUSG00000034127	NM_146010	-	Tspan8	tetraspanin 8 [Source:MarkerSymbol;Acc:MGI:2384918]	-	-	GO:0016021(integral to membrane)	6.47521	13.1192	2.02606	1.01868	*
M300012152	M300012152	ENSMUSG00000062329	XM_132070	231162	Cytl1	cytokine like 1 [Source:MarkerSymbol;Acc:MGI:2684993]	-	-	-	31.3481	63.469	2.02465	1.01767	*
M300016167	M300016167	ENSMUSG00000045193	NM_007705	-	Cirbp	cold inducible RNA binding protein [Source:MarkerSymbol;Acc:MGI:893588]	-	GO:0000166(nucleotide binding);GO:0003676(nucleic acid binding);GO:0003723(RNA binding)	GO:0005634(nucleus)	359.319	727.266	2.02401	1.01722	*
M300013668	M300013668	ENSMUSG00000060613	NM_145499	226105	Cyp2c70	cytochrome P450, family 2, subfamily c, polypeptide 70 [Source:MarkerSymbol;Acc:MGI:2385878]	GO:0006118(electron transport)	GO:0004497(monooxygenase activity);GO:0005506(iron ion binding);GO:0016491(oxidoreductase activity);GO:0016712(oxidoreductase activity, acting on paired donors, with incorporation or reduction of molecular oxygen, reduced flavin or flavopr);GO:0020037(heme binding);GO:0046872(metal ion binding);GO:0050381(unspecific monooxygenase activity)	GO:0005783(endoplasmic reticulum);GO:0005792(microsome);GO:0016020(membrane)	15.5872	31.5302	2.02282	1.01637	*
M200000038	M200000038	ENSMUSG00000023034	NM_010444	15370	Nr4a1	nuclear receptor subfamily 4, group A, member 1 [Source:MarkerSymbol;Acc:MGI:1352454]	GO:0006350(transcription);GO:0006355(regulation of transcription, DNA-dependent);GO:0006917(induction of apoptosis);GO:0043154(negative regulation of caspase activity);GO:0045449(regulation of transcription);GO:0045944(positive regulation of transcription from RNA polymerase II promoter)	GO:0003677(DNA binding);GO:0003700(transcription factor activity);GO:0003707(steroid hormone receptor activity);GO:0004872(receptor activity);GO:0004879(ligand-dependent nuclear receptor activity);GO:0005515(protein binding);GO:0008270(zinc ion binding);GO:0030528(transcription regulator activity);GO:0043565(sequence-specific DNA binding);GO:0046872(metal ion binding)	GO:0005634(nucleus)	416.223	841.871	2.02265	1.01624	*
M200000359	M200000359	ENSMUSG00000030887	-	67003	4930408O21Rik	RIKEN cDNA 4930408O21 gene [Source:MarkerSymbol;Acc:MGI:1915233]	-	-	-	161.356	325.844	2.0194	1.01393	*
M400007350	M400007350	ENSMUSG00000076609	-	-	IGKC	Immunoglobulin Kappa light chain C gene segment [Source:IMGT/GENE-DB;Acc:IGKC]	-	-	-	4.67606	9.41335	2.01309	1.00941	*
M400007327	M400007327	-	NM_175548	268890	-	-	GO:0007155(cell adhesion)	GO:0005515(protein binding);GO:0048503(GPI anchor binding)	GO:0016020(membrane);GO:0016021(integral to membrane)	3.08264	6.20474	2.0128	1.0092	*
M200015120	M200015120	-	-	73075	-	-	GO:0006457(protein folding)	GO:0003755(peptidyl-prolyl cis-trans isomerase activity);GO:0016853(isomerase activity)	-	13.3943	26.959	2.01272	1.00915	*
M400017985	M400017985	-	-	-	-	-	-	-	-	3.32329	6.68836	2.01257	1.00904	*
M400017763	M400017763	-	-	-	-	-	-	-	-	1.13023	2.27327	2.01132	1.00815	*
M400002349	M400002349	ENSMUSG00000040253	NM_145545	229900	Gbp6	guanylate binding protein 6 [Source:MarkerSymbol;Acc:MGI:2444421]	GO:0006955(immune response)	GO:0003924(GTPase activity);GO:0005525(GTP binding)	-	8.39249	16.8675	2.00983	1.00707	*
M400017762	M400017762	-	-	-	-	-	-	-	-	1.42127	2.85553	2.00914	1.00658	*
M300002260	M300002260	ENSMUSG00000020593	NM_015763	14245	Lpin1	lipin 1 [Source:MarkerSymbol;Acc:MGI:1891340]	GO:0006629(lipid metabolic process);GO:0045598(regulation of fat cell differentiation)	GO:0003674(molecular_function)	GO:0005634(nucleus)	31.9808	64.2505	2.00903	1.0065	*
M300018210	M300018210	ENSMUSG00000035500	NM_172934	-	4632417D23Rik	RIKEN cDNA 4632417D23 gene [Source:MarkerSymbol;Acc:MGI:3606087]	-	-	-	11.9211	23.8942	2.00436	1.00314	*
M200004773	M200004773	ENSMUSG00000027777	NM_013928	30953	Schip1	schwannomin interacting protein 1 [Source:MarkerSymbol;Acc:MGI:1353557]	-	GO:0005515(protein binding);GO:0042803(protein homodimerization activity)	GO:0005737(cytoplasm)	214.591	430.105	2.0043	1.0031	*
M200005193	M200005193	ENSMUSG00000031089	NM_020049	56774	Slc6a14	solute carrier family 6 (neurotransmitter transporter), member 14 [Source:MarkerSymbol;Acc:MGI:1890216]	GO:0006810(transport);GO:0006836(neurotransmitter transport);GO:0006865(amino acid transport)	GO:0005279(amino acid-polyamine transporter activity);GO:0005328(neurotransmitter:sodium symporter activity);GO:0015171(amino acid transporter activity);GO:0015293(symporter activity)	GO:0005887(integral to plasma membrane);GO:0016020(membrane);GO:0016021(integral to membrane)	2.02114	4.04849	2.00307	1.00221	*
M300003827	M300003827	ENSMUSG00000023943	NM_018751	-	Sult1c1	sulfotransferase family, cytosolic, 1C, member 1 [Source:MarkerSymbol;Acc:MGI:102928]	GO:0006790(sulfur metabolic process)	GO:0004062(aryl sulfotransferase activity);GO:0008146(sulfotransferase activity);GO:0016740(transferase activity)	GO:0005737(cytoplasm)	2.80906	5.62312	2.00178	1.00128	*
M400003646	M400003646	ENSMUSG00000074445;ENSMUSG00000050092;ENSMUSG00000068893	NM_011469	20756	Sprr2b	small proline-rich protein 2B [Source:MarkerSymbol;Acc:MGI:1330352]	GO:0007566(embryo implantation);GO:0008544(epidermis development);GO:0030216(keratinocyte differentiation);GO:0031424(keratinization);GO:0042698(menstrual cycle)	GO:0005198(structural molecule activity)	GO:0001533(cornified envelope)	16.4784	32.9624	2.00034	1.00025	*
M200005312	M200005312	ENSMUSG00000030701	NM_013746	-	Plekhb1	pleckstrin homology domain containing, family B (evectins) member 1 [Source:MarkerSymbol;Acc:MGI:1351469]	-	GO:0005515(protein binding)	GO:0000139(Golgi membrane);GO:0001750(photoreceptor outer segment);GO:0016020(membrane);GO:0016021(integral to membrane)	2.24411	4.48822	2	1	*
M300018521	M300018521	ENSMUSG00000071192	XM_128578	215001	Wfikkn1	WAP, FS, Ig, KU, and NTR-containing protein 1 [Source:MarkerSymbol;Acc:MGI:2670967]	GO:0045861(negative regulation of proteolysis)	GO:0004867(serine-type endopeptidase inhibitor activity);GO:0030304(trypsin inhibitor activity)	GO:0005615(extracellular space)	1.62701	3.2534	1.99962	0.999725
M400011372	M400011372	ENSMUSG00000068551	NM_020589	68910	Zfp467	zinc finger protein 467 [Source:MarkerSymbol;Acc:MGI:1916160]	-	-	-	8.99246	17.9586	1.99707	0.997883
M400011431	M400011431	-	NM_023211	-	-	-	-	-	-	2097.27	4187.3	1.99654	0.997505
M400004656	M400004656	ENSMUSG00000053963	XM_484946	-	6330403A02Rik	RIKEN cDNA 6330403A02 gene [Source:MarkerSymbol;Acc:MGI:2138735]	-	-	GO:0016020(membrane);GO:0016021(integral to membrane)	2.77393	5.53736	1.99622	0.997268
M200007284	M200007284	ENSMUSG00000025875	NM_028841	-	Tspan17	tetraspanin 17 [Source:MarkerSymbol;Acc:MGI:1921507]	-	-	GO:0016020(membrane);GO:0016021(integral to membrane)	9.43885	18.8407	1.99608	0.997169
M400000559	M400000559	-	NM_016762	17181	-	-	-	-	GO:0005578(proteinaceous extracellular matrix);GO:0005615(extracellular space)	34.0695	67.984	1.99545	0.996715
M300018666	M300018666	ENSMUSG00000047839	-	-	C030018G13Rik	RIKEN cDNA C030018G13 gene [Source:MarkerSymbol;Acc:MGI:2445028]	GO:0007218(neuropeptide signaling pathway)	GO:0005184(neuropeptide hormone activity)	-	1.35332	2.69948	1.99471	0.996182
M400013639	M400013639	ENSMUSG00000038172	-	69863	1810054D07Rik	RIKEN cDNA 1810054D07 gene [Source:MarkerSymbol;Acc:MGI:1917113]	-	-	-	2.62078	5.22589	1.99402	0.995681
M400007004	M400007004	ENSMUSG00000059901	XM_137117	-	Adamts14	a disintegrin-like and metallopeptidase (reprolysin type) with thrombospondin type 1 motif, 14 [Source:MarkerSymbol;Acc:MGI:2179942]	GO:0030199(collagen fibril organization)	GO:0008233(peptidase activity);GO:0017074(procollagen N-endopeptidase activity)	GO:0005576(extracellular region);GO:0031012(extracellular matrix)	34.9445	69.6741	1.99385	0.995559
M300017807	M300017807	ENSMUSG00000046940	NM_176941	-	A330041J22Rik	RIKEN cDNA A330041J22 gene [Source:MarkerSymbol;Acc:MGI:2442269]	-	-	-	2.1587	4.30318	1.99342	0.995243
M200004027	M200004027	ENSMUSG00000026678	NM_009063	19737	Rgs5	regulator of G-protein signaling 5 [Source:MarkerSymbol;Acc:MGI:1098434]	GO:0007186(G-protein coupled receptor protein signaling pathway);GO:0009968(negative regulation of signal transduction)	GO:0004871(signal transducer activity);GO:0005096(GTPase activator activity)	-	22.0966	44.023	1.9923	0.994434
M300008616	M300008616	ENSMUSG00000033152	NM_176973	-	Podxl2	podocalyxin-like 2 [Source:MarkerSymbol;Acc:MGI:2442488]	GO:0007155(cell adhesion)	GO:0005515(protein binding)	GO:0016020(membrane);GO:0016021(integral to membrane)	40.2876	80.2505	1.99194	0.994176
M400007385	M400007385	ENSMUSG00000061483;ENSMUSG00000046455	-	-	-	-	GO:0007165(signal transduction);GO:0007186(G-protein coupled receptor protein signaling pathway);GO:0007608(sensory perception of smell);GO:0050896(response to stimulus)	GO:0004871(signal transducer activity);GO:0004872(receptor activity);GO:0004930(G-protein coupled receptor activity);GO:0004984(olfactory receptor activity)	GO:0016020(membrane);GO:0016021(integral to membrane)	2.43261	4.84293	1.99083	0.993374
M400000483	M400000483	ENSMUSG00000021559	NM_029653	-	Dapk1	death associated protein kinase 1 [Source:MarkerSymbol;Acc:MGI:1916885]	GO:0006468(protein amino acid phosphorylation);GO:0006915(apoptosis);GO:0006916(anti-apoptosis);GO:0007165(signal transduction);GO:0007243(protein kinase cascade);GO:0008624(induction of apoptosis by extracellular signals);GO:0043065(positive regulation of apoptosis)	GO:0000166(nucleotide binding);GO:0004672(protein kinase activity);GO:0004674(protein serine/threonine kinase activity);GO:0004684(calmodulin-dependent protein kinase I activity);GO:0004685(calcium- and calmodulin-dependent protein kinase activity);GO:0005515(protein binding);GO:0005516(calmodulin binding);GO:0005524(ATP binding);GO:0016301(kinase activity);GO:0016740(transferase activity)	GO:0005737(cytoplasm)	4.86434	9.68294	1.9906	0.993201
M300018104	M300018104	ENSMUSG00000047250	-	19224	Ptgs1	prostaglandin-endoperoxide synthase 1 [Source:MarkerSymbol;Acc:MGI:97797]	GO:0001516(prostaglandin biosynthetic process);GO:0006633(fatty acid biosynthetic process);GO:0008217(blood pressure regulation);GO:0008610(lipid biosynthetic process);GO:0030216(keratinocyte differentiation)	GO:0004601(peroxidase activity);GO:0004666(prostaglandin-endoperoxide synthase activity);GO:0005506(iron ion binding);GO:0016491(oxidoreductase activity);GO:0016702(oxidoreductase activity, acting on single donors with incorporation of molecular oxygen, incorporation of two atoms of oxygen);GO:0046872(metal ion binding)	GO:0005615(extracellular space);GO:0005634(nucleus);GO:0005737(cytoplasm);GO:0005792(microsome);GO:0016020(membrane)	58.8727	117.118	1.98935	0.992295
M300003410	M300003410	ENSMUSG00000022618	NM_007692	12651	Chkb	choline kinase beta [Source:MarkerSymbol;Acc:MGI:1328313]	GO:0006656(phosphatidylcholine biosynthetic process);GO:0007517(muscle development)	GO:0004103(choline kinase activity);GO:0004305(ethanolamine kinase activity);GO:0016301(kinase activity);GO:0016740(transferase activity)	-	404.573	804.348	1.98814	0.991418
M200005327	M200005327	ENSMUSG00000024903	NM_133892	100470	Lao1	L-amino acid oxidase 1 [Source:MarkerSymbol;Acc:MGI:2140628]	GO:0006118(electron transport);GO:0009063(amino acid catabolic process)	GO:0001716(L-amino-acid oxidase activity);GO:0016491(oxidoreductase activity)	GO:0005576(extracellular region);GO:0005615(extracellular space)	17.3515	34.4951	1.98802	0.991332
M400002930	M400002930	ENSMUSG00000044703	NM_172603	628693	Phf11	PHD finger protein 11 [Source:MarkerSymbol;Acc:MGI:1918441]	GO:0030655(beta-lactam antibiotic catabolic process);GO:0046677(response to antibiotic)	GO:0008800(beta-lactamase activity)	-	1.30083	2.58602	1.98797	0.991296
M400002315	M400002315	ENSMUSG00000039958	NM_177101	320204	4833442J19Rik	RIKEN cDNA 4833442J19 gene [Source:MarkerSymbol;Acc:MGI:2443575]	GO:0006479(protein amino acid methylation)	GO:0008276(protein methyltransferase activity)	GO:0005737(cytoplasm)	8.82186	17.5336	1.98752	0.990971
M300007996	M300007996	ENSMUSG00000031958	NM_027570	-	Ldhd	lactate dehydrogenase D [Source:MarkerSymbol;Acc:MGI:106428]	GO:0006118(electron transport);GO:0006754(ATP biosynthetic process)	GO:0004458(D-lactate dehydrogenase (cytochrome) activity);GO:0005515(protein binding);GO:0008720(D-lactate dehydrogenase activity);GO:0016491(oxidoreductase activity)	GO:0005739(mitochondrion)	5.65249	11.2299	1.98671	0.990384
M400000937	M400000937	-	XM_485982	-	-	-	GO:0008152(metabolic process)	GO:0016740(transferase activity)	-	4.67617	9.28765	1.98617	0.989987
M300014319	M300014319	ENSMUSG00000073964	NM_147110	259114	Olfr570	olfactory receptor 570 [Source:MarkerSymbol;Acc:MGI:3030404]	GO:0007165(signal transduction);GO:0007186(G-protein coupled receptor protein signaling pathway);GO:0007608(sensory perception of smell);GO:0050896(response to stimulus)	GO:0004871(signal transducer activity);GO:0004872(receptor activity);GO:0004930(G-protein coupled receptor activity);GO:0004984(olfactory receptor activity)	GO:0016020(membrane);GO:0016021(integral to membrane)	3.92305	7.78139	1.98351	0.988052
M400002406	M400002406	ENSMUSG00000040591	NM_175123	-	1110051M20Rik	RIKEN cDNA 1110051M20 gene [Source:MarkerSymbol;Acc:MGI:1915079]	-	GO:0005509(calcium ion binding)	-	1.40404	2.78459	1.98327	0.987881
M300004919	M300004919	ENSMUSG00000026062	XM_129721	226999	Slc9a2	solute carrier family 9 (sodium/hydrogen exchanger), member 2 [Source:MarkerSymbol;Acc:MGI:105075]	GO:0006810(transport);GO:0006811(ion transport);GO:0006814(sodium ion transport);GO:0006885(regulation of pH)	GO:0005216(ion channel activity);GO:0015297(antiporter activity);GO:0015299(solute:hydrogen antiporter activity);GO:0015385(sodium:hydrogen antiporter activity)	GO:0005887(integral to plasma membrane);GO:0005903(brush border);GO:0016020(membrane);GO:0016021(integral to membrane)	2.50046	4.95509	1.98168	0.986721
M400005420	M400005420	ENSMUSG00000056162	NM_177450	338403	Cndp1	carnosine dipeptidase 1 (metallopeptidase M20 family) [Source:MarkerSymbol;Acc:MGI:2451097]	GO:0006508(proteolysis)	GO:0004180(carboxypeptidase activity);GO:0008233(peptidase activity);GO:0008237(metallopeptidase activity);GO:0016787(hydrolase activity);GO:0016805(dipeptidase activity);GO:0046983(protein dimerization activity)	GO:0005829(cytosol)	1.90059	3.7648	1.98086	0.986127
M400002004	M400002004	ENSMUSG00000037405	NM_010493	15894	Icam1	intercellular adhesion molecule [Source:MarkerSymbol;Acc:MGI:96392]	GO:0007155(cell adhesion);GO:0016337(cell-cell adhesion);GO:0030155(regulation of cell adhesion)	GO:0005515(protein binding)	GO:0009897(external side of plasma membrane);GO:0016020(membrane);GO:0016021(integral to membrane)	85.3895	169.143	1.98084	0.986115
M200012346	M200012346	ENSMUSG00000045549	-	-	Prosc	proline synthetase co-transcribed [Source:MarkerSymbol;Acc:MGI:1891207]	-	-	-	2.24422	4.44442	1.98038	0.985781
M400002836	M400002836	ENSMUSG00000044006	-	68709	Cilp2	cartilage intermediate layer protein 2 [Source:MarkerSymbol;Acc:MGI:1915959]	GO:0008150(biological_process)	GO:0003674(molecular_function)	GO:0005575(cellular_component)	2.96243	5.86493	1.97977	0.985332
M300004689	M300004689	ENSMUSG00000025551	NM_010201;NM_207667	14169	Fgf14	fibroblast growth factor 14 [Source:MarkerSymbol;Acc:MGI:109189]	-	GO:0008083(growth factor activity)	-	5.07008	10.024	1.9771	0.983384
M200005082	M200005082	ENSMUSG00000041625	NM_145466	223267	BC006662	cDNA sequence BC006662 [Source:MarkerSymbol;Acc:MGI:2385008]	-	-	-	83.2627	164.301	1.97328	0.980597
M400001424	M400001424	ENSMUSG00000032011	NM_009382	-	Thy1	thymus cell antigen 1, theta [Source:MarkerSymbol;Acc:MGI:98747]	GO:0001525(angiogenesis);GO:0006469(negative regulation of protein kinase activity);GO:0007010(cytoskeleton organization and biogenesis);GO:0016337(cell-cell adhesion);GO:0030336(negative regulation of cell migration);GO:0043066(negative regulation of apoptosis);GO:0043547(positive regulation of GTPase activity);GO:0045576(mast cell activation);GO:0046549(retinal cone cell development);GO:0048041…	GO:0005100(Rho GTPase activator activity);GO:0005178(integrin binding);GO:0005515(protein binding);GO:0048503(GPI anchor binding)	GO:0005783(endoplasmic reticulum);GO:0005829(cytosol);GO:0005886(plasma membrane);GO:0009897(external side of plasma membrane);GO:0016020(membrane);GO:0030426(growth cone);GO:0045121(lipid raft)	28.0237	55.2951	1.97315	0.980503
M200007732	M200007732	ENSMUSG00000022594	NM_011838	-	Lynx1	Ly6/neurotoxin 1 [Source:MarkerSymbol;Acc:MGI:1345180]	-	-	-	58.3443	115.095	1.97269	0.980167
M300010637	M300010637	ENSMUSG00000036931	NM_172142	-	AY078069	cDNA sequence AY078069 [Source:MarkerSymbol;Acc:MGI:3041243]	-	-	-	12.4529	24.5609	1.97231	0.979885
M400001960	M400001960	ENSMUSG00000036962	-	226356	Gm101	-	-	-	-	199.45	393.301	1.97192	0.979602
M300014233	M300014233	-	-	-	-	-	-	-	-	13.0525	25.7365	1.97176	0.979486
M200001213	M200001213	ENSMUSG00000033880	NM_011150	19039	Lgals3bp	lectin, galactoside-binding, soluble, 3 binding protein [Source:MarkerSymbol;Acc:MGI:99554]	-	GO:0004720(protein-lysine 6(oxidase activity);GO:0005044(scavenger receptor activity);GO:0005507(copper ion binding);GO:0005515(protein binding);GO:0016853(isomerase activity)	GO:0016020(membrane)	34.7893	68.5947	1.97172	0.979452
M400008343	M400008343	ENSMUSG00000063615	-	-	Olfr65	olfactory receptor 65 [Source:MarkerSymbol;Acc:MGI:1341910]	GO:0007165(signal transduction);GO:0007186(G-protein coupled receptor protein signaling pathway);GO:0007608(sensory perception of smell);GO:0050896(response to stimulus)	GO:0004871(signal transducer activity);GO:0004872(receptor activity);GO:0004930(G-protein coupled receptor activity);GO:0004984(olfactory receptor activity)	GO:0005887(integral to plasma membrane);GO:0016020(membrane);GO:0016021(integral to membrane)	4.71097	9.28507	1.97095	0.978889
M200007077	M200007077	ENSMUSG00000033276	NM_175031	-	Stk36	serine/threonine kinase 36 (fused homolog, Drosophila) [Source:MarkerSymbol;Acc:MGI:1920831]	GO:0006468(protein amino acid phosphorylation);GO:0007275(multicellular organismal development);GO:0009791(post-embryonic development);GO:0051090(regulation of transcription factor activity)	GO:0000166(nucleotide binding);GO:0000287(magnesium ion binding);GO:0004672(protein kinase activity);GO:0004674(protein serine/threonine kinase activity);GO:0004713(protein-tyrosine kinase activity);GO:0005488(binding);GO:0005524(ATP binding);GO:0008134(transcription factor binding);GO:0016301(kinase activity);GO:0016740(transferase activity);GO:0046872(metal ion binding)	GO:0005634(nucleus);GO:0005737(cytoplasm)	9.43874	18.5982	1.97042	0.9785
M400003429	M400003429	ENSMUSG00000048504	-	258016	Olfr453	olfactory receptor 453 [Source:MarkerSymbol;Acc:MGI:3030287]	GO:0007165(signal transduction);GO:0007186(G-protein coupled receptor protein signaling pathway);GO:0007608(sensory perception of smell);GO:0050896(response to stimulus)	GO:0004871(signal transducer activity);GO:0004872(receptor activity);GO:0004930(G-protein coupled receptor activity);GO:0004984(olfactory receptor activity)	GO:0016020(membrane);GO:0016021(integral to membrane)	3.18562	6.27632	1.9702	0.978343
M200007439	M200007439	ENSMUSG00000069874	NM_019440	-	Iigp2	interferon inducible GTPase 2 [Source:MarkerSymbol;Acc:MGI:1926262]	GO:0008150(biological_process)	GO:0003924(GTPase activity)	GO:0005575(cellular_component)	16.9924	33.4744	1.96996	0.97817
M400008755	M400008755	ENSMUSG00000059168;ENSMUSG00000044373;ENSMUSG00000062002;ENSMUSG00000062204;ENSMUSG00000061860;ENSMUSG00000060170;ENSMUSG00000063827	NM_207227	211472	Olfr1373	olfactory receptor 1373 [Source:MarkerSymbol;Acc:MGI:3031207]	GO:0007165(signal transduction);GO:0007186(G-protein coupled receptor protein signaling pathway);GO:0007608(sensory perception of smell);GO:0050896(response to stimulus)	GO:0004871(signal transducer activity);GO:0004872(receptor activity);GO:0004930(G-protein coupled receptor activity);GO:0004984(olfactory receptor activity)	GO:0016020(membrane);GO:0016021(integral to membrane)	1.23333	2.42932	1.96973	0.977999
M200002762	M200002762	ENSMUSG00000020695	NM_008626	17534	Mrc2	mannose receptor, C type 2 [Source:MarkerSymbol;Acc:MGI:107818]	GO:0006118(electron transport);GO:0006897(endocytosis)	GO:0004872(receptor activity);GO:0005509(calcium ion binding);GO:0005518(collagen binding);GO:0005529(sugar binding)	GO:0009986(cell surface);GO:0016020(membrane);GO:0016021(integral to membrane)	1.64458	3.23923	1.96964	0.977933
M300016924	M300016924	-	NM_177015	-	-	-	-	-	-	19.6473	38.6703	1.96823	0.976895
M200015118	M200015118	ENSMUSG00000029225	-	-	1700112M01Rik	RIKEN cDNA 1700112M01 gene [Source:MarkerSymbol;Acc:MGI:1924246]	-	-	-	1.74756	3.43779	1.9672	0.976144
M200016349	M200016349	ENSMUSG00000076612	-	-	IGHG2C	Immunoglobulin heavy chain C gene segment [Source:IMGT/GENE-DB;Acc:IGHG2C]	-	-	-	25.9509	51.0495	1.96716	0.976113
M200001251	M200001251	ENSMUSG00000026235	NM_007936	13838	Epha4	Eph receptor A4 [Source:MarkerSymbol;Acc:MGI:98277]	GO:0006468(protein amino acid phosphorylation);GO:0007169(transmembrane receptor protein tyrosine kinase signaling pathway);GO:0007411(axon guidance);GO:0007628(adult walking behavior)	GO:0000166(nucleotide binding);GO:0004672(protein kinase activity);GO:0004674(protein serine/threonine kinase activity);GO:0004713(protein-tyrosine kinase activity);GO:0004872(receptor activity);GO:0005003(ephrin receptor activity);GO:0005524(ATP binding);GO:0016301(kinase activity);GO:0016740(transferase activity)	GO:0016020(membrane);GO:0016021(integral to membrane)	42.0013	82.6202	1.96709	0.976061
M400001959	M400001959	ENSMUSG00000036951	NM_177661	676914	C130079G13Rik	RIKEN cDNA C130079G13 gene [Source:MarkerSymbol;Acc:MGI:3028051]	-	-	-	3.88814	7.6395	1.96482	0.9744
M400007983	M400007983	ENSMUSG00000062782	-	257939	Olfr527	olfactory receptor 527 [Source:MarkerSymbol;Acc:MGI:3030361]	GO:0007165(signal transduction);GO:0007186(G-protein coupled receptor protein signaling pathway);GO:0007608(sensory perception of smell);GO:0050896(response to stimulus)	GO:0004871(signal transducer activity);GO:0004872(receptor activity);GO:0004930(G-protein coupled receptor activity);GO:0004984(olfactory receptor activity)	GO:0016020(membrane);GO:0016021(integral to membrane)	26.0717	51.2193	1.96456	0.974204
M400010912	M400010912	ENSMUSG00000076431	NM_009238	20677	Sox4	SRY-box containing gene 4 [Source:MarkerSymbol;Acc:MGI:98366]	GO:0006350(transcription);GO:0006355(regulation of transcription, DNA-dependent);GO:0008152(metabolic process);GO:0031017(exocrine pancreas development)	GO:0003677(DNA binding);GO:0003700(transcription factor activity);GO:0008483(transaminase activity);GO:0016740(transferase activity)	GO:0000785(chromatin);GO:0005634(nucleus);GO:0005667(transcription factor complex)	486.913	956.07	1.96353	0.973453
M400000802	M400000802	ENSMUSG00000025194	NM_013806	12780	Abcc2	ATP-binding cassette, sub-family C (CFTR/MRP), member 2 [Source:MarkerSymbol;Acc:MGI:1352447]	GO:0006810(transport)	GO:0000166(nucleotide binding);GO:0005215(transporter activity);GO:0005515(protein binding);GO:0005524(ATP binding);GO:0016887(ATPase activity);GO:0017111(nucleoside-triphosphatase activity);GO:0042626(ATPase activity, coupled to transmembrane movement of substances)	GO:0005887(integral to plasma membrane);GO:0016020(membrane);GO:0016021(integral to membrane);GO:0016324(apical plasma membrane);GO:0046581(intercellular canaliculus)	3.27092	6.41756	1.962	0.972326
M400016248	M400016248	-	-	-	-	-	-	-	-	9.67752	18.9819	1.96145	0.971918
M300004622	M300004622	ENSMUSG00000025407	NM_010296	14632	Gli1	GLI-Kruppel family member GLI1 [Source:MarkerSymbol;Acc:MGI:95727]	GO:0006350(transcription);GO:0006355(regulation of transcription, DNA-dependent);GO:0007165(signal transduction);GO:0007275(multicellular organismal development);GO:0007283(spermatogenesis);GO:0007418(ventral midline development);GO:0008589(regulation of smoothened signaling pathway);GO:0009953(dorsal/ventral pattern formation);GO:0009954(proximal/distal pattern formation);GO:0021696(cerebellar c…	GO:0003676(nucleic acid binding);GO:0003677(DNA binding);GO:0003682(chromatin binding);GO:0005515(protein binding);GO:0008017(microtubule binding);GO:0008270(zinc ion binding);GO:0016563(transcriptional activator activity);GO:0046872(metal ion binding)	GO:0005622(intracellular);GO:0005634(nucleus);GO:0005737(cytoplasm)	9.72967	19.0819	1.9612	0.97174
M200015080	M200015080	ENSMUSG00000039198	XM_109751	74675	Ptchd3	patched domain containing 3 [Source:MarkerSymbol;Acc:MGI:1921925]	-	GO:0008158(hedgehog receptor activity)	GO:0016020(membrane)	2.91193	5.70887	1.96051	0.971231
M300007135	M300007135	ENSMUSG00000030317	NM_080639	110595	Timp4	tissue inhibitor of metalloproteinase 4 [Source:MarkerSymbol;Acc:MGI:109125]	GO:0007269(neurotransmitter secretion)	GO:0003824(catalytic activity);GO:0004857(enzyme inhibitor activity);GO:0005524(ATP binding);GO:0008191(metalloendopeptidase inhibitor activity)	GO:0005578(proteinaceous extracellular matrix);GO:0005615(extracellular space);GO:0008021(synaptic vesicle)	3.49412	6.84441	1.95884	0.969999
M300013147	M300013147	ENSMUSG00000041378	NM_013805	12741	Cldn5	claudin 5 [Source:MarkerSymbol;Acc:MGI:1276112]	GO:0016337(cell-cell adhesion);GO:0016338(calcium-independent cell-cell adhesion)	GO:0005198(structural molecule activity);GO:0042802(identical protein binding)	GO:0005615(extracellular space);GO:0005923(tight junction);GO:0016020(membrane);GO:0016021(integral to membrane)	189.639	371.3	1.95794	0.969333
M400015965	M400015965	-	-	-	-	-	-	-	-	4.77893	9.35601	1.95776	0.969207
M200004818	M200004818	ENSMUSG00000060780	NM_028880	74342	Lrrtm1	leucine rich repeat transmembrane neuronal 1 [Source:MarkerSymbol;Acc:MGI:2389173]	GO:0008150(biological_process)	GO:0003674(molecular_function);GO:0005515(protein binding)	GO:0016020(membrane);GO:0016021(integral to membrane)	3.40859	6.6729	1.95767	0.969137
M400001199	M400001199	ENSMUSG00000036938;ENSMUSG00000058119;ENSMUSG00000071517;ENSMUSG00000062751;ENSMUSG00000071519;ENSMUSG00000054106	NM_011645	22073	Prss3	protease, serine, 3 [Source:MarkerSymbol;Acc:MGI:102758]	GO:0006508(proteolysis);GO:0008150(biological_process)	GO:0003674(molecular_function);GO:0004252(serine-type endopeptidase activity);GO:0008233(peptidase activity);GO:0016787(hydrolase activity)	GO:0005575(cellular_component)	8.05106	15.7597	1.95747	0.968991
M400007513	M400007513	ENSMUSG00000022263	-	-	Trio	triple functional domain (PTPRF interacting) [Source:MarkerSymbol;Acc:MGI:1927230]	GO:0006468(protein amino acid phosphorylation);GO:0008150(biological_process);GO:0035023(regulation of Rho protein signal transduction)	GO:0000166(nucleotide binding);GO:0003674(molecular_function);GO:0004674(protein serine/threonine kinase activity);GO:0005085(guanyl-nucleotide exchange factor activity);GO:0005089(Rho guanyl-nucleotide exchange factor activity);GO:0005524(ATP binding);GO:0016301(kinase activity);GO:0016740(transferase activity)	GO:0005575(cellular_component);GO:0005622(intracellular)	2.80906	5.49605	1.95654	0.968307
M400011008	M400011008	ENSMUSG00000025932	NM_010164	-	Eya1	eyes absent 1 homolog (Drosophila) [Source:MarkerSymbol;Acc:MGI:109344]	GO:0001656(metanephros development);GO:0001657(ureteric bud development);GO:0006350(transcription);GO:0006355(regulation of transcription, DNA-dependent);GO:0006470(protein amino acid dephosphorylation);GO:0007275(multicellular organismal development);GO:0007389(pattern specification process);GO:0008152(metabolic process);GO:0009887(organ morphogenesis);GO:0042472(inner ear morphogenesis);GO:0043…	GO:0000287(magnesium ion binding);GO:0003824(catalytic activity);GO:0004721(phosphoprotein phosphatase activity);GO:0004725(protein tyrosine phosphatase activity);GO:0016787(hydrolase activity)	GO:0005634(nucleus)	1.62723	3.1831	1.95614	0.968013
M400003975	M400003975	ENSMUSG00000052025	XM_284686	76705	1700023I07Rik	RIKEN cDNA 1700023I07 gene [Source:MarkerSymbol;Acc:MGI:1923955]	GO:0009966(regulation of signal transduction)	GO:0004864(protein phosphatase inhibitor activity)	-	6.91962	13.5306	1.95539	0.96746
M400015698	M400015698	-	-	-	-	-	-	-	-	49.5028	96.6703	1.95283	0.965563
M400005953	M400005953	ENSMUSG00000025003;ENSMUSG00000074882;ENSMUSG00000062624;ENSMUSG00000025004	-	-	C730004C24Rik	RIKEN cDNA C730004C24 gene [Source:MarkerSymbol;Acc:MGI:3612288]	GO:0006118(electron transport)	GO:0004497(monooxygenase activity);GO:0005506(iron ion binding);GO:0016491(oxidoreductase activity);GO:0016712(oxidoreductase activity, acting on paired donors, with incorporation or reduction of molecular oxygen, reduced flavin or flavopr);GO:0020037(heme binding);GO:0046872(metal ion binding);GO:0050381(unspecific monooxygenase activity)	GO:0005615(extracellular space);GO:0005783(endoplasmic reticulum);GO:0005792(microsome);GO:0016020(membrane)	1.83286	3.57903	1.95271	0.965475
M200009940	M200009940	ENSMUSG00000032214	NM_025890	66991	2410004A20Rik	RIKEN cDNA 2410004A20 gene [Source:MarkerSymbol;Acc:MGI:1914241]	-	-	-	1.69508	3.30952	1.95243	0.965273
M400004089	M400004089	ENSMUSG00000052363	NM_199309	245308	Zdhhc19	zinc finger, DHHC domain containing 19 [Source:MarkerSymbol;Acc:MGI:2682948]	GO:0008150(biological_process)	GO:0003674(molecular_function);GO:0008270(zinc ion binding);GO:0008415(acyltransferase activity);GO:0016740(transferase activity);GO:0046872(metal ion binding)	GO:0005575(cellular_component);GO:0016020(membrane);GO:0016021(integral to membrane)	1.21565	2.37191	1.95115	0.964324
M300010582	M300010582	ENSMUSG00000060862	NM_198248	638050	Zbtb40	zinc finger and BTB domain containing 40 [Source:MarkerSymbol;Acc:MGI:2682254]	GO:0006350(transcription);GO:0006355(regulation of transcription, DNA-dependent)	GO:0003676(nucleic acid binding);GO:0005515(protein binding);GO:0008270(zinc ion binding);GO:0046872(metal ion binding)	GO:0005622(intracellular)	2.86143	5.5806	1.95028	0.963684
M200004656	M200004656	ENSMUSG00000034308	NM_028725	74032	4632417N05Rik	RIKEN cDNA 4632417N05 gene [Source:MarkerSymbol;Acc:MGI:1921282]	-	-	-	3.30584	6.44655	1.95005	0.963511
M200009708	M200009708	-	NM_008975	-	-	-	GO:0006470(protein amino acid dephosphorylation);GO:0016311(dephosphorylation)	GO:0004721(phosphoprotein phosphatase activity);GO:0004725(protein tyrosine phosphatase activity);GO:0008138(protein tyrosine/serine/threonine phosphatase activity);GO:0016787(hydrolase activity);GO:0016791(phosphoric monoester hydrolase activity)	GO:0016020(membrane)	4.67595	9.11614	1.94958	0.963164
M300004195	M300004195	ENSMUSG00000024534	NM_026408	67847	Sncaip	synuclein, alpha interacting protein (synphilin) [Source:MarkerSymbol;Acc:MGI:1915097]	GO:0042417(dopamine metabolic process);GO:0046928(regulation of neurotransmitter secretion)	GO:0005515(protein binding)	GO:0005737(cytoplasm)	8.47801	16.5265	1.94933	0.96298
M400001302	M400001302	ENSMUSG00000030623	-	76453	1700019G06Rik	RIKEN cDNA 1700019G06 gene [Source:MarkerSymbol;Acc:MGI:1916654]	-	-	-	1.71264	3.33786	1.94895	0.9627
M400007370	M400007370	-	-	-	-	-	-	-	-	16.3422	31.8287	1.94764	0.961724
M300016041	M300016041	ENSMUSG00000045062	NM_053132	93878	Pcdhb7	protocadherin beta 7 [Source:MarkerSymbol;Acc:MGI:2136741]	GO:0007156(homophilic cell adhesion)	GO:0005509(calcium ion binding)	GO:0005615(extracellular space);GO:0016020(membrane);GO:0016021(integral to membrane)	8.49569	16.5393	1.94679	0.961099
M400018477	M400018477	-	-	-	-	-	-	-	-	7.1427	13.9008	1.94615	0.960622
M300007991	M300007991	-	XM_356226	270120	-	-	GO:0007156(homophilic cell adhesion)	GO:0005509(calcium ion binding)	GO:0016020(membrane)	1.33586	2.59955	1.94597	0.960493
M300005395	M300005395	ENSMUSG00000026939	-	51875	Tmem141	transmembrane protein 141 [Source:MarkerSymbol;Acc:MGI:1098773]	-	-	GO:0016021(integral to membrane)	57.7082	112.286	1.94575	0.96033
M200001658	M200001658	ENSMUSG00000027447	NM_009976	13010	Cst3	cystatin C [Source:MarkerSymbol;Acc:MGI:102519]	-	GO:0004866(endopeptidase inhibitor activity);GO:0004869(cysteine protease inhibitor activity)	GO:0005615(extracellular space)	3100.6	6032.19	1.94549	0.960135
M200003195	M200003195	ENSMUSG00000000317	NM_007528	12029	Bcl6b	B-cell CLL/lymphoma 6, member B [Source:MarkerSymbol;Acc:MGI:1278332]	GO:0000122(negative regulation of transcription from RNA polymerase II promoter);GO:0006350(transcription);GO:0006355(regulation of transcription, DNA-dependent)	GO:0003676(nucleic acid binding);GO:0003677(DNA binding);GO:0005515(protein binding);GO:0008270(zinc ion binding);GO:0016564(transcriptional repressor activity);GO:0046872(metal ion binding)	GO:0005622(intracellular);GO:0005634(nucleus)	24.4604	47.5857	1.94542	0.960082
M200014791	M200014791	ENSMUSG00000024883	NM_145495	225870	Rin1	Ras and Rab interactor 1 [Source:MarkerSymbol;Acc:MGI:2385695]	GO:0006897(endocytosis);GO:0007165(signal transduction);GO:0007218(neuropeptide signaling pathway);GO:0007242(intracellular signaling cascade)	GO:0005096(GTPase activator activity);GO:0005515(protein binding)	GO:0005856(cytoskeleton)	1.64447	3.19663	1.94387	0.958932
M400008720	M400008720	ENSMUSG00000064028;ENSMUSG00000061452;ENSMUSG00000069583;ENSMUSG00000069584;ENSMUSG00000057573	-	-	-	-	-	-	GO:0005882(intermediate filament);GO:0045095(keratin filament)	2.50046	4.85775	1.94274	0.958096
M300006283	M300006283	ENSMUSG00000028776	NM_023476	94242	Tinagl	tubulointerstitial nephritis antigen-like [Source:MarkerSymbol;Acc:MGI:2137617]	GO:0006508(proteolysis);GO:0006810(transport)	GO:0004197(cysteine-type endopeptidase activity);GO:0005215(transporter activity);GO:0008234(cysteine-type peptidase activity)	GO:0005575(cellular_component)	3.10021	6.02098	1.94212	0.957633
M200008431	M200008431	ENSMUSG00000031737	NM_018826	54352	Irx5	Iroquois related homeobox 5 (Drosophila) [Source:MarkerSymbol;Acc:MGI:1859086]	GO:0006355(regulation of transcription, DNA-dependent);GO:0045449(regulation of transcription);GO:0048468(cell development)	GO:0003677(DNA binding);GO:0003700(transcription factor activity);GO:0043565(sequence-specific DNA binding)	GO:0005634(nucleus)	97.0188	188.42	1.94209	0.957613
M400003265	M400003265	ENSMUSG00000047193	XM_358380	110350	Dync2h1	dynein cytoplasmic 2 heavy chain 1 [Source:MarkerSymbol;Acc:MGI:107736]	GO:0007018(microtubule-based movement);GO:0007368(determination of left/right symmetry);GO:0008105(asymmetric protein localization);GO:0009953(dorsal/ventral pattern formation);GO:0016485(protein processing);GO:0030326(embryonic limb morphogenesis);GO:0030900(forebrain development);GO:0042384(cilium biogenesis)	GO:0000166(nucleotide binding);GO:0003777(microtubule motor activity);GO:0005524(ATP binding);GO:0016887(ATPase activity);GO:0042624(ATPase activity, uncoupled)	GO:0005868(cytoplasmic dynein complex);GO:0030286(dynein complex)	12.1792	23.6517	1.94198	0.957528
M400002829	M400002829	ENSMUSG00000043984	XM_355823	-	Apold1	-	GO:0006869(lipid transport);GO:0042157(lipoprotein metabolic process)	GO:0008289(lipid binding)	GO:0005576(extracellular region)	68.5668	133.13	1.94161	0.957252
M400007008	M400007008	ENSMUSG00000071204;ENSMUSG00000059908	-	-	Mug2	murinoglobulin 2 [Source:MarkerSymbol;Acc:MGI:99836]	GO:0006810(transport)	GO:0004866(endopeptidase inhibitor activity);GO:0004867(serine-type endopeptidase inhibitor activity);GO:0004872(receptor activity);GO:0005215(transporter activity);GO:0017114(wide-spectrum protease inhibitor activity)	GO:0005615(extracellular space);GO:0016020(membrane)	5.25802	10.2084	1.9415	0.957169
M200002076	M200002076	ENSMUSG00000032864	NM_009020	19374	Rag2	recombination activating gene 2 [Source:MarkerSymbol;Acc:MGI:97849]	GO:0006310(DNA recombination);GO:0030183(B cell differentiation);GO:0030217(T cell differentiation)	GO:0003677(DNA binding);GO:0004518(nuclease activity);GO:0004519(endonuclease activity);GO:0004601(peroxidase activity);GO:0016787(hydrolase activity)	GO:0005634(nucleus)	3.78516	7.34221	1.93974	0.955862
M400004629	M400004629	ENSMUSG00000053889	NM_001002772	-	A130066N16Rik	RIKEN cDNA A130066N16 gene [Source:MarkerSymbol;Acc:MGI:3045250]	-	-	-	1.37077	2.65696	1.9383	0.954789
M400014954	M400014954	ENSMUSG00000057778	-	-	Cyb5d2	cytochrome b5 domain containing 2 [Source:MarkerSymbol;Acc:MGI:2684848]	-	-	-	5.97832	11.5852	1.93787	0.954473
M200006536	M200006536	ENSMUSG00000006458	NM_019861	-	Ctsf	cathepsin F [Source:MarkerSymbol;Acc:MGI:1861434]	GO:0006508(proteolysis)	GO:0004197(cysteine-type endopeptidase activity);GO:0008233(peptidase activity);GO:0008234(cysteine-type peptidase activity);GO:0016787(hydrolase activity);GO:0016946(cathepsin F activity)	GO:0005615(extracellular space);GO:0005764(lysosome)	60.5163	117.257	1.93761	0.954278
M200000342	M200000342	ENSMUSG00000041836	NM_011212	-	Ptpre	protein tyrosine phosphatase, receptor type, E [Source:MarkerSymbol;Acc:MGI:97813]	GO:0006470(protein amino acid dephosphorylation);GO:0007185(transmembrane receptor protein tyrosine phosphatase signaling pathway);GO:0016311(dephosphorylation)	GO:0004721(phosphoprotein phosphatase activity);GO:0004725(protein tyrosine phosphatase activity);GO:0004872(receptor activity);GO:0016787(hydrolase activity);GO:0016791(phosphoric monoester hydrolase activity);GO:0042803(protein homodimerization activity)	GO:0005615(extracellular space);GO:0005886(plasma membrane);GO:0016020(membrane);GO:0016021(integral to membrane)	5.12244	9.91187	1.93499	0.952325
M200003353	M200003353	ENSMUSG00000024659	NM_010730	-	Anxa1	annexin A1 [Source:MarkerSymbol;Acc:MGI:96819]	GO:0007049(cell cycle);GO:0007165(signal transduction);GO:0042127(regulation of cell proliferation);GO:0050482(arachidonic acid secretion)	GO:0004859(phospholipase inhibitor activity);GO:0005509(calcium ion binding);GO:0005515(protein binding);GO:0005544(calcium-dependent phospholipid binding);GO:0019834(phospholipase A2 inhibitor activity)	GO:0042383(sarcolemma)	66.3082	128.27	1.93445	0.951922
M200016051	M200016051	ENSMUSG00000071203	NM_010872	17948	Birc1e	baculoviral IAP repeat-containing 1e [Source:MarkerSymbol;Acc:MGI:1298220]	GO:0006915(apoptosis);GO:0006916(anti-apoptosis);GO:0006952(defense response)	GO:0000166(nucleotide binding);GO:0017111(nucleoside-triphosphatase activity)	GO:0005622(intracellular)	9.50681	18.3861	1.93399	0.95158
M400014151	M400014151	-	-	-	-	-	-	-	-	39.3464	76.0887	1.93382	0.951452
M300019715	M300019715	ENSMUSG00000051793	NM_146281	258278	Olfr284	olfactory receptor 284 [Source:MarkerSymbol;Acc:MGI:3030118]	GO:0007165(signal transduction);GO:0007186(G-protein coupled receptor protein signaling pathway);GO:0007608(sensory perception of smell);GO:0050896(response to stimulus)	GO:0004871(signal transducer activity);GO:0004872(receptor activity);GO:0004930(G-protein coupled receptor activity);GO:0004984(olfactory receptor activity)	GO:0016020(membrane);GO:0016021(integral to membrane)	4.38491	8.47646	1.9331	0.950914
M200015101	M200015101	ENSMUSG00000028386	NM_021053	30936	Tscot	thymic stromal cotransporter [Source:MarkerSymbol;Acc:MGI:1353616]	GO:0006810(transport);GO:0008150(biological_process);GO:0015904(tetracycline transport)	GO:0003674(molecular_function);GO:0015520(tetracycline:hydrogen antiporter activity)	GO:0009986(cell surface);GO:0016020(membrane);GO:0016021(integral to membrane)	2.22688	4.30318	1.93238	0.950382
M200013670	M200013670	ENSMUSG00000040759	NM_026066	67272	Cmtm5	CKLF-like MARVEL transmembrane domain containing 5 [Source:MarkerSymbol;Acc:MGI:2447164]	GO:0006935(chemotaxis)	GO:0005125(cytokine activity)	GO:0005615(extracellular space);GO:0016020(membrane);GO:0016021(integral to membrane)	13.6697	26.4071	1.93179	0.949939
M400013624	M400013624	-	-	-	-	-	-	-	-	3.52903	6.81543	1.93125	0.949532
M200006659	M200006659	ENSMUSG00000016494	NM_133654	12490	Cd34	CD34 antigen [Source:MarkerSymbol;Acc:MGI:88329]	GO:0007155(cell adhesion);GO:0016337(cell-cell adhesion);GO:0050900(leukocyte migration)	GO:0005515(protein binding);GO:0030246(carbohydrate binding)	GO:0009897(external side of plasma membrane);GO:0016020(membrane);GO:0016021(integral to membrane)	151.387	292.256	1.93053	0.948995
M400012321	M400012321	=HYPERLINK("http://uswest.ensembl.org/Mus_musculus/Gene/Summary?g=ENSMUSG00000069306;ENSMUSG00000068851;ENSMUSG00000060981;ENSMUSG00000060832;ENSMUSG00000067455;ENSMUSG00000069266;ENSMUSG00000060678;ENSMUSG00000064288;ENSMUSG00000060093;ENSMUSG00000069274	NM_153173;NM_175656;NM_175657;NM_178192;NM_178193;NM_178208;NM_178210;NM_178211	-	Hist4h4	histone cluster 4, H4 [Source:MarkerSymbol;Acc:MGI:2448443]	GO:0006334(nucleosome assembly);GO:0007001(chromosome organization and biogenesis (sensu Eukaryota))	GO:0003677(DNA binding)	GO:0000786(nucleosome);GO:0005634(nucleus);GO:0005694(chromosome)	120.779	233.134	1.93026	0.948798
M400012590	M400012590	ENSMUSG00000048304	NM_198864	386750	Slitrk3	SLIT and NTRK-like family, member 3 [Source:MarkerSymbol;Acc:MGI:2679447]	GO:0007409(axonogenesis)	GO:0003674(molecular_function);GO:0005515(protein binding)	GO:0016020(membrane);GO:0016021(integral to membrane)	14.5255	28.0243	1.92932	0.948091
M400008629	M400008629	-	-	-	-	-	-	-	-	4.6586	8.98778	1.92929	0.948068
M400003778	M400003778	ENSMUSG00000051107	XM_484258	-	-	-	-	-	-	32.0315	61.7943	1.92917	0.947981
M200007901	M200007901	ENSMUSG00000020439	NM_013870	29856	Smtn	smoothelin [Source:MarkerSymbol;Acc:MGI:1354727]	-	-	-	71.4279	137.769	1.92878	0.947687
M300005084	M300005084	ENSMUSG00000026399	NM_010016	13136	Cd55	CD55 antigen [Source:MarkerSymbol;Acc:MGI:104850]	GO:0006955(immune response);GO:0006958(complement activation, classical pathway);GO:0045087(innate immune response)	GO:0048503(GPI anchor binding)	GO:0005615(extracellular space);GO:0016020(membrane);GO:0016021(integral to membrane)	12.4858	24.0638	1.92729	0.946573
M200002487	M200002487	-	-	78558	-	-	GO:0001558(regulation of cell growth);GO:0006508(proteolysis)	GO:0004252(serine-type endopeptidase activity);GO:0005515(protein binding);GO:0005520(insulin-like growth factor binding);GO:0008233(peptidase activity);GO:0016787(hydrolase activity)	GO:0005576(extracellular region)	3.11767	6.00617	1.92649	0.945978
M300011435	M300011435	ENSMUSG00000038239	NM_010473	15464	Hrc	histidine rich calcium binding protein [Source:MarkerSymbol;Acc:MGI:96226]	-	GO:0005198(structural molecule activity)	GO:0005615(extracellular space)	545.921	1049.91	1.9232	0.943507
M300013130	M300013130	ENSMUSG00000041351	XM_149500	-	Rap1gap	Rap1 GTPase-activating protein [Source:MarkerSymbol;Acc:MGI:109338]	GO:0007165(signal transduction);GO:0051056(regulation of small GTPase mediated signal transduction)	GO:0005096(GTPase activator activity)	GO:0005622(intracellular)	22.7293	43.7102	1.92308	0.94342
M300011409	M300011409	ENSMUSG00000038195	XM_207763;XM_489700	280408	Rilp	Rab interacting lysosomal protein [Source:MarkerSymbol;Acc:MGI:2144271]	GO:0006810(transport);GO:0015031(protein transport)	-	-	82.5307	158.651	1.92233	0.942854
M200005841	M200005841	ENSMUSG00000040605	NM_019517	56175	Bace2	beta-site APP-cleaving enzyme 2 [Source:MarkerSymbol;Acc:MGI:1860440]	GO:0006464(protein modification);GO:0006508(proteolysis);GO:0009306(protein secretion)	GO:0004190(aspartic-type endopeptidase activity);GO:0004194(pepsin A activity);GO:0008233(peptidase activity);GO:0009049(aspartic-type signal peptidase activity);GO:0016787(hydrolase activity)	GO:0005615(extracellular space);GO:0005624(membrane fraction);GO:0016021(integral to membrane)	68.0199	130.668	1.92103	0.941881
M400011716	M400011716	-	NM_031178	-	-	-	GO:0006954(inflammatory response);GO:0006955(immune response);GO:0009615(response to virus);GO:0045078(positive regulation of interferon-gamma biosynthetic process);GO:0045356(positive regulation of interferon-alpha biosynthetic process);GO:0045359(positive regulation of interferon-beta biosynthetic process)	GO:0004872(receptor activity);GO:0004888(transmembrane receptor activity);GO:0005515(protein binding);GO:0035197(siRNA binding)	GO:0005615(extracellular space);GO:0005886(plasma membrane);GO:0016020(membrane);GO:0016021(integral to membrane)	2.32952	4.47405	1.92059	0.941549
M300006189	M300006189	ENSMUSG00000028607	NM_009949	-	Cpt2	carnitine palmitoyltransferase 2 [Source:MarkerSymbol;Acc:MGI:109176]	GO:0006629(lipid metabolic process);GO:0006631(fatty acid metabolic process);GO:0006810(transport)	GO:0004095(carnitine O-palmitoyltransferase activity);GO:0008415(acyltransferase activity);GO:0016740(transferase activity)	GO:0005739(mitochondrion);GO:0016020(membrane)	425.181	816.494	1.92035	0.941366
M200003198	M200003198	ENSMUSG00000022496	NM_011608	21935	Tnfrsf17	tumor necrosis factor receptor superfamily, member 17 [Source:MarkerSymbol;Acc:MGI:1343050]	GO:0006955(immune response)	GO:0004872(receptor activity);GO:0005515(protein binding)	GO:0016020(membrane);GO:0016021(integral to membrane)	2.32963	4.4734	1.92022	0.941271
M300015361	M300015361	ENSMUSG00000044337	NM_007722	12778	Cxcr7	chemokine (C-X-C motif) receptor 7 [Source:MarkerSymbol;Acc:MGI:109562]	GO:0006935(chemotaxis);GO:0006952(defense response);GO:0007165(signal transduction);GO:0007186(G-protein coupled receptor protein signaling pathway)	GO:0001584(rhodopsin-like receptor activity);GO:0004871(signal transducer activity);GO:0004872(receptor activity);GO:0004930(G-protein coupled receptor activity);GO:0004950(chemokine receptor activity);GO:0045028(purinergic nucleotide receptor activity, G-protein coupled)	GO:0016020(membrane);GO:0016021(integral to membrane)	120.487	231.346	1.92009	0.941176
M400009421	M400009421	ENSMUSG00000048697;ENSMUSG00000060390	NM_134173	171191	V1rc18	vomeronasal 1 receptor, C18 [Source:MarkerSymbol;Acc:MGI:2159454]	GO:0007186(G-protein coupled receptor protein signaling pathway);GO:0019236(response to pheromone)	GO:0001584(rhodopsin-like receptor activity);GO:0004872(receptor activity);GO:0005550(pheromone binding);GO:0016503(pheromone receptor activity)	GO:0005887(integral to plasma membrane);GO:0016021(integral to membrane)	1.95318	3.74926	1.91956	0.940779
M400006924	M400006924	ENSMUSG00000059687	-	258457	Olfr108	olfactory receptor 108 [Source:MarkerSymbol;Acc:MGI:2177491]	GO:0007165(signal transduction);GO:0007186(G-protein coupled receptor protein signaling pathway);GO:0007608(sensory perception of smell);GO:0050896(response to stimulus)	GO:0004871(signal transducer activity);GO:0004872(receptor activity);GO:0004930(G-protein coupled receptor activity);GO:0004984(olfactory receptor activity)	GO:0016020(membrane);GO:0016021(integral to membrane)	1.14769	2.20297	1.91948	0.940717
M300014273	M300014273	ENSMUSG00000028514	-	-	Usp24	ubiquitin specific peptidase 24 [Source:MarkerSymbol;Acc:MGI:1919936]	GO:0006511(ubiquitin-dependent protein catabolic process);GO:0006810(transport)	GO:0004221(ubiquitin thiolesterase activity);GO:0005215(transporter activity);GO:0008233(peptidase activity)	GO:0016020(membrane)	24.4605	46.9447	1.91921	0.94051
M400000029	M400000029	ENSMUSG00000001076	XM_139575	239659	C1ql4	complement component 1, q subcomponent-like 4 [Source:MarkerSymbol;Acc:MGI:3579909]	GO:0006817(phosphate transport)	-	GO:0005737(cytoplasm)	17.0776	32.765	1.9186	0.940055
M300012693	M300012693	ENSMUSG00000040483	XM_282966	-	Fbxo39	F-box protein 39 [Source:MarkerSymbol;Acc:MGI:3505735]	-	-	-	21.6169	41.4669	1.91826	0.9398
M300009369	M300009369	ENSMUSG00000034472	-	75141	Rasd2	RASD family, member 2 [Source:MarkerSymbol;Acc:MGI:1922391]	GO:0007264(small GTPase mediated signal transduction);GO:0007626(locomotory behavior)	GO:0000166(nucleotide binding);GO:0005525(GTP binding)	GO:0005575(cellular_component);GO:0005622(intracellular);GO:0016020(membrane)	1.91827	3.67832	1.91752	0.939241
M300000579	M300000579	ENSMUSG00000004613	NM_177693	233187	Lim2	lens intrinsic membrane protein 2 [Source:MarkerSymbol;Acc:MGI:104698]	GO:0002088(lens development in camera-type eye);GO:0043010(camera-type eye development)	GO:0005198(structural molecule activity);GO:0005212(structural constituent of eye lens)	GO:0005923(tight junction);GO:0016020(membrane);GO:0016021(integral to membrane)	10.4986	20.131	1.91749	0.939222
M200008282	M200008282	ENSMUSG00000047363	NM_030137	78617	Cstad	CSA-conditional, T cell activation-dependent protein [Source:MarkerSymbol;Acc:MGI:1925867]	GO:0007006(mitochondrial membrane organization and biogenesis)	GO:0003674(molecular_function)	GO:0005741(mitochondrial outer membrane)	26.3119	50.4519	1.91746	0.939194
M300016006	M300016006	ENSMUSG00000045030	NM_146698	258693	Olfr1443	olfactory receptor 1443 [Source:MarkerSymbol;Acc:MGI:3031277]	GO:0007165(signal transduction);GO:0007186(G-protein coupled receptor protein signaling pathway);GO:0007608(sensory perception of smell);GO:0050896(response to stimulus)	GO:0004871(signal transducer activity);GO:0004872(receptor activity);GO:0004930(G-protein coupled receptor activity);GO:0004984(olfactory receptor activity)	GO:0016020(membrane);GO:0016021(integral to membrane)	24.7847	47.5147	1.9171	0.938927
M400014508	M400014508	-	-	-	-	-	-	-	-	5.15549	9.88151	1.9167	0.938622
M400006725	M400006725	ENSMUSG00000059251	NM_146945	258947	Olfr345	olfactory receptor 345 [Source:MarkerSymbol;Acc:MGI:3030179]	GO:0007165(signal transduction);GO:0007186(G-protein coupled receptor protein signaling pathway);GO:0007608(sensory perception of smell);GO:0050896(response to stimulus)	GO:0004871(signal transducer activity);GO:0004872(receptor activity);GO:0004930(G-protein coupled receptor activity);GO:0004984(olfactory receptor activity)	GO:0016020(membrane);GO:0016021(integral to membrane)	2.20931	4.23224	1.91564	0.937827
M200013430	M200013430	ENSMUSG00000063681	NM_133239	170788	Crb1	crumbs homolog 1 (Drosophila) [Source:MarkerSymbol;Acc:MGI:2136343]	GO:0007601(visual perception);GO:0016044(membrane organization and biogenesis);GO:0042462(eye photoreceptor cell development);GO:0050896(response to stimulus)	GO:0003674(molecular_function);GO:0005509(calcium ion binding)	GO:0005575(cellular_component);GO:0016020(membrane);GO:0016021(integral to membrane)	13.5163	25.8809	1.9148	0.937194
M200001490	M200001490	ENSMUSG00000001555	NM_010221	-	Fkbp10	FK506 binding protein 10 [Source:MarkerSymbol;Acc:MGI:104769]	GO:0006457(protein folding)	GO:0003755(peptidyl-prolyl cis-trans isomerase activity);GO:0005509(calcium ion binding);GO:0005515(protein binding);GO:0016853(isomerase activity)	GO:0005615(extracellular space);GO:0005783(endoplasmic reticulum)	114.115	218.506	1.91478	0.93718
M300011750	M300011750	ENSMUSG00000038754	NM_007703	12686	Elovl3	elongation of very long chain fatty acids (FEN1/Elo2, SUR4/Elo3, yeast)-like 3 [Source:MarkerSymbol;Acc:MGI:1195976]	GO:0006633(fatty acid biosynthetic process);GO:0008610(lipid biosynthetic process)	-	GO:0005783(endoplasmic reticulum);GO:0016020(membrane);GO:0016021(integral to membrane)	2.32974	4.45988	1.91432	0.936834
M200014241	M200014241	ENSMUSG00000028977	-	69743	Casz1	castor homolog 1, zinc finger (Drosophila) [Source:MarkerSymbol;Acc:MGI:1196251]	-	-	-	42.7213	81.7528	1.91363	0.936314
M300007933	M300007933	ENSMUSG00000031849	-	12845	Comp	cartilage oligomeric matrix protein [Source:MarkerSymbol;Acc:MGI:88469]	GO:0007155(cell adhesion)	GO:0005509(calcium ion binding);GO:0005515(protein binding)	GO:0005576(extracellular region);GO:0005615(extracellular space)	14.1665	27.1029	1.91317	0.935962
M300004747	M300004747	ENSMUSG00000059447;ENSMUSG00000063684	NM_145558	-	-	-	GO:0006629(lipid metabolic process);GO:0006631(fatty acid metabolic process);GO:0006635(fatty acid beta-oxidation)	GO:0003985(acetyl-CoA C-acetyltransferase activity);GO:0003988(acetyl-CoA C-acyltransferase activity);GO:0008415(acyltransferase activity);GO:0016740(transferase activity)	GO:0005739(mitochondrion);GO:0005743(mitochondrial inner membrane)	3059.73	5850.56	1.91212	0.935172
M200003525	M200003525	ENSMUSG00000049734	NM_011637	-	Trex1	three prime repair exonuclease 1 [Source:MarkerSymbol;Acc:MGI:1328317]	GO:0006260(DNA replication);GO:0006281(DNA repair);GO:0006298(mismatch repair);GO:0006310(DNA recombination);GO:0006974(response to DNA damage stimulus)	GO:0000287(magnesium ion binding);GO:0003697(single-stranded DNA binding);GO:0004518(nuclease activity);GO:0004527(exonuclease activity);GO:0008408(3'-5' exonuclease activity);GO:0008853(exodeoxyribonuclease III activity);GO:0016787(hydrolase activity);GO:0032405(MutLalpha complex binding);GO:0032407(MutSalpha complex binding);GO:0042803(protein homodimerization activity)	GO:0005622(intracellular);GO:0005634(nucleus);GO:0005635(nuclear envelope);GO:0016021(integral to membrane)	34.7217	66.3782	1.91172	0.934871
M400000167	M400000167	ENSMUSG00000009047	-	546672	EG546672	-	-	-	-	2.80917	5.36778	1.9108	0.934179
M400012684	M400012684	ENSMUSG00000059645	NR_001584	-	Speer8-ps1	spermatogenesis associated glutamate (E)-rich protein 8, pseudogene 1 [Source:MarkerSymbol;Acc:MGI:1921312]	-	-	-	1.74756	3.33851	1.91039	0.933866
M300003159	M300003159	ENSMUSG00000022235	NM_181588	69574	Cmbl	carboxymethylenebutenolidase-like (Pseudomonas) [Source:MarkerSymbol;Acc:MGI:1916824]	-	GO:0003824(catalytic activity);GO:0016787(hydrolase activity)	-	85.6481	163.605	1.9102	0.933722
M400012179	M400012179	-	NM_152947	-	-	-	GO:0001755(neural crest cell migration);GO:0001842(neural fold formation);GO:0006350(transcription);GO:0006355(regulation of transcription, DNA-dependent);GO:0007507(heart development);GO:0008285(negative regulation of cell proliferation);GO:0009953(dorsal/ventral pattern formation);GO:0045892(negative regulation of transcription, DNA-dependent);GO:0045893(positive regulation of transcription, DN…	GO:0003676(nucleic acid binding);GO:0003677(DNA binding);GO:0003700(transcription factor activity);GO:0008270(zinc ion binding);GO:0046872(metal ion binding)	GO:0005622(intracellular);GO:0005634(nucleus)	5.29316	10.1091	1.90985	0.933461
M200015181	M200015181	ENSMUSG00000025038	XM_135814	74405	Efhc2	EF-hand domain (C-terminal) containing 2 [Source:MarkerSymbol;Acc:MGI:1921655]	-	GO:0005509(calcium ion binding)	-	17.7453	33.8851	1.90953	0.933217
M400004292	M400004292	ENSMUSG00000052976	XM_484794	-	ENSMUSG00000052976	predicted gene, ENSMUSG00000052976 [Source:MarkerSymbol;Acc:MGI:3642802]	-	-	-	10.4831	20.0162	1.90937	0.933097
M200002444	M200002444	ENSMUSG00000020415	NM_013917	-	Pttg1	pituitary tumor-transforming 1 [Source:MarkerSymbol;Acc:MGI:1353578]	GO:0006259(DNA metabolic process);GO:0006281(DNA repair);GO:0006974(response to DNA damage stimulus);GO:0007049(cell cycle);GO:0007059(chromosome segregation);GO:0007067(mitosis);GO:0009987(cellular process);GO:0045143(homologous chromosome segregation);GO:0051276(chromosome organization and biogenesis);GO:0051301(cell division)	GO:0004869(cysteine protease inhibitor activity)	GO:0005634(nucleus);GO:0005737(cytoplasm)	8.59845	16.4123	1.90875	0.932627
M400000807	M400000807	ENSMUSG00000025229	NM_008852	18742	Pitx3	paired-like homeodomain transcription factor 3 [Source:MarkerSymbol;Acc:MGI:1100498]	-	-	-	35.3543	67.474	1.90851	0.932446
M400011374	M400011374	ENSMUSG00000071341	NM_020596	-	Egr4	early growth response 4 [Source:MarkerSymbol;Acc:MGI:99252]	GO:0006350(transcription);GO:0006355(regulation of transcription, DNA-dependent)	GO:0003676(nucleic acid binding);GO:0003677(DNA binding);GO:0008270(zinc ion binding);GO:0046872(metal ion binding)	GO:0005622(intracellular);GO:0005634(nucleus)	2.00357	3.82084	1.90702	0.931319
M400004677	M400004677	ENSMUSG00000054032	-	-	ENSMUSG00000054032	predicted gene, ENSMUSG00000054032 [Source:MarkerSymbol;Acc:MGI:3642594]	-	-	-	4.17906	7.96514	1.90596	0.93052
M300012130	M300012130	ENSMUSG00000054320	XM_194421	270091	Lrrc36	leucine rich repeat containing 36 [Source:MarkerSymbol;Acc:MGI:2448585]	-	GO:0005515(protein binding)	-	10.603	20.2019	1.9053	0.930021
M400002384	M400002384	ENSMUSG00000040498	-	70080	2210010C17Rik	RIKEN cDNA 2210010C17 gene [Source:MarkerSymbol;Acc:MGI:1917330]	-	-	GO:0016021(integral to membrane)	2.94486	5.61024	1.90509	0.929861
M300012664	M300012664	ENSMUSG00000040430	NM_145823	71795	Pitpnc1	phosphatidylinositol transfer protein, cytoplasmic 1 [Source:MarkerSymbol;Acc:MGI:1919045]	GO:0006810(transport);GO:0046488(phosphatidylinositol metabolic process)	GO:0008526(phosphatidylinositol transporter activity)	GO:0005622(intracellular);GO:0005737(cytoplasm)	83.6238	159.305	1.90502	0.929803
M300000349	M300000349	ENSMUSG00000002944	NM_007643	12491	Cd36	CD36 antigen [Source:MarkerSymbol;Acc:MGI:107899]	GO:0006810(transport);GO:0007155(cell adhesion)	GO:0004872(receptor activity);GO:0005515(protein binding)	GO:0005764(lysosome);GO:0005886(plasma membrane);GO:0016020(membrane);GO:0016021(integral to membrane)	1342.88	2558.02	1.90488	0.9297
M200010645	M200010645	ENSMUSG00000056880	XM_135211	73748	Gadl1	glutamate decarboxylase-like 1 [Source:MarkerSymbol;Acc:MGI:1920998]	GO:0019752(carboxylic acid metabolic process)	GO:0016740(transferase activity);GO:0016829(lyase activity);GO:0016831(carboxy-lyase activity)	-	3.0148	5.73722	1.90302	0.928289
M400005794	M400005794	ENSMUSG00000057161	NM_134204	171238	V1rg3	vomeronasal 1 receptor, G3 [Source:MarkerSymbol;Acc:MGI:2159642]	GO:0007186(G-protein coupled receptor protein signaling pathway);GO:0019236(response to pheromone)	GO:0001584(rhodopsin-like receptor activity);GO:0004872(receptor activity);GO:0005550(pheromone binding);GO:0016503(pheromone receptor activity)	GO:0005887(integral to plasma membrane);GO:0016021(integral to membrane)	1.16515	2.2165	1.90233	0.927771
M200001998	M200001998	ENSMUSG00000057897	NM_007595	-	Camk2b	calcium/calmodulin-dependent protein kinase II, beta [Source:MarkerSymbol;Acc:MGI:88257]	GO:0000082(G1/S transition of mitotic cell cycle);GO:0006468(protein amino acid phosphorylation);GO:0006816(calcium ion transport);GO:0046777(protein amino acid autophosphorylation)	GO:0000166(nucleotide binding);GO:0004672(protein kinase activity);GO:0004674(protein serine/threonine kinase activity);GO:0004713(protein-tyrosine kinase activity);GO:0005516(calmodulin binding);GO:0005524(ATP binding);GO:0016301(kinase activity);GO:0016740(transferase activity)	GO:0005954(calcium- and calmodulin-dependent protein kinase complex)	11.0825	21.0821	1.90228	0.927733
M200013085	M200013085	ENSMUSG00000048617	NM_144929	234542	Rtbdn	retbindin [Source:MarkerSymbol;Acc:MGI:2443686]	-	-	-	2.05583	3.9066	1.90026	0.926196
M400015602	M400015602	-	-	-	-	-	-	-	-	9.33587	17.7336	1.89951	0.925628
M300009616	M300009616	ENSMUSG00000034923	-	-	LOC433099	-	-	-	-	2.19185	4.16259	1.89912	0.92533
M400008027	M400008027	ENSMUSG00000029298	NM_172777	236573	BC057170	cDNA sequence BC057170 [Source:MarkerSymbol;Acc:MGI:3605620]	GO:0006955(immune response)	GO:0003924(GTPase activity);GO:0005525(GTP binding)	-	3.5971	6.83089	1.899	0.92524
M200005790	M200005790	ENSMUSG00000038298	NM_021517	-	Pdzk1	PDZ domain containing 1 [Source:MarkerSymbol;Acc:MGI:1928901]	GO:0007242(intracellular signaling cascade)	GO:0005515(protein binding);GO:0008022(protein C-terminus binding);GO:0030165(PDZ domain binding)	-	2.24433	4.26122	1.89866	0.924983
M400006305	M400006305	ENSMUSG00000058368	NM_028621	170656	Krtap21-1	keratin associated protein 21-1 [Source:MarkerSymbol;Acc:MGI:1920966]	-	-	-	3.90548	7.41186	1.89781	0.924336
M300006837	M300006837	-	XM_132440	71176	-	-	GO:0006512(ubiquitin cycle);GO:0008150(biological_process)	GO:0003674(molecular_function)	GO:0005575(cellular_component)	7.9988	15.1762	1.8973	0.923951
M200015911	M200015911	ENSMUSG00000024402	NM_010735	16992	Lta	lymphotoxin A [Source:MarkerSymbol;Acc:MGI:104797]	GO:0006927(transformed cell apoptosis);GO:0006954(inflammatory response);GO:0006955(immune response);GO:0006959(humoral immune response);GO:0008283(cell proliferation);GO:0008284(positive regulation of cell proliferation);GO:0009987(cellular process);GO:0048535(lymph node development)	GO:0005125(cytokine activity);GO:0005164(tumor necrosis factor receptor binding)	GO:0005615(extracellular space);GO:0016020(membrane)	3.73488	7.08494	1.89697	0.923694
M200015354	M200015354	ENSMUSG00000033486	NM_153075	212670	Catsper2	cation channel, sperm associated 2 [Source:MarkerSymbol;Acc:MGI:2387404]	GO:0001539(ciliary or flagellar motility);GO:0006810(transport);GO:0006811(ion transport);GO:0006812(cation transport);GO:0009566(fertilization);GO:0030317(sperm motility)	GO:0005216(ion channel activity);GO:0005261(cation channel activity)	GO:0009434(microtubule-based flagellum);GO:0016020(membrane);GO:0016021(integral to membrane)	14.1141	26.7457	1.89496	0.922164
M400007529	M400007529	ENSMUSG00000061782	NM_146311	258308	Olfr510	olfactory receptor 510 [Source:MarkerSymbol;Acc:MGI:3030344]	GO:0007165(signal transduction);GO:0007186(G-protein coupled receptor protein signaling pathway);GO:0007608(sensory perception of smell);GO:0050896(response to stimulus)	GO:0001584(rhodopsin-like receptor activity);GO:0004871(signal transducer activity);GO:0004872(receptor activity);GO:0004930(G-protein coupled receptor activity);GO:0004984(olfactory receptor activity)	GO:0016020(membrane);GO:0016021(integral to membrane)	2.75845	5.22654	1.89474	0.921998
M400003746	M400003746	ENSMUSG00000050870;ENSMUSG00000062428	NM_207539	404240	Mrgprb8	MAS-related GPR, member B8 [Source:MarkerSymbol;Acc:MGI:3033134]	GO:0007165(signal transduction);GO:0007186(G-protein coupled receptor protein signaling pathway)	GO:0001584(rhodopsin-like receptor activity);GO:0004871(signal transducer activity);GO:0004872(receptor activity);GO:0004930(G-protein coupled receptor activity)	GO:0016020(membrane);GO:0016021(integral to membrane)	2.70619	5.12725	1.89464	0.921922
M400001505	M400001505	ENSMUSG00000032839	NM_011643	-	Trpc1	transient receptor potential cation channel, subfamily C, member 1 [Source:MarkerSymbol;Acc:MGI:109528]	GO:0006810(transport);GO:0006811(ion transport);GO:0006816(calcium ion transport)	GO:0005216(ion channel activity);GO:0005262(calcium channel activity);GO:0005509(calcium ion binding);GO:0005515(protein binding)	GO:0016020(membrane);GO:0016021(integral to membrane)	16.1692	30.621	1.89379	0.921274
M300020874	M300020874	ENSMUSG00000050164	NM_145132	207911	Mchr1	melanin-concentrating hormone receptor 1 [Source:MarkerSymbol;Acc:MGI:2180756]	GO:0007165(signal transduction);GO:0007186(G-protein coupled receptor protein signaling pathway);GO:0007218(neuropeptide signaling pathway)	GO:0001584(rhodopsin-like receptor activity);GO:0004871(signal transducer activity);GO:0004872(receptor activity);GO:0004930(G-protein coupled receptor activity);GO:0016500(protein-hormone receptor activity);GO:0030273(melanin-concentrating hormone receptor activity)	GO:0005886(plasma membrane);GO:0016020(membrane);GO:0016021(integral to membrane)	3.44373	6.51878	1.89294	0.92063
M200003424	M200003424	ENSMUSG00000024337	NM_013585	16912	Psmb9	proteosome (prosome, macropain) subunit, beta type 9 (large multifunctional peptidase 2) [Source:MarkerSymbol;Acc:MGI:1346526]	GO:0006511(ubiquitin-dependent protein catabolic process);GO:0006955(immune response);GO:0019882(antigen processing and presentation)	GO:0004175(endopeptidase activity);GO:0004298(threonine endopeptidase activity);GO:0008233(peptidase activity);GO:0016787(hydrolase activity)	GO:0005634(nucleus);GO:0005829(cytosol);GO:0005839(proteasome core complex (sensu Eukaryota));GO:0043234(protein complex)	6.28704	11.8972	1.89234	0.920175
M400003485	M400003485	ENSMUSG00000049008	XM_486084	100045768	BB014433	expressed sequence BB014433 [Source:MarkerSymbol;Acc:MGI:2142823]	-	-	-	3.10021	5.86493	1.89178	0.919747
M400002674	M400002674	ENSMUSG00000070397	XM_354618	380705	Tmem102	transmembrane protein 102 [Source:MarkerSymbol;Acc:MGI:1921591]	-	-	-	1.83297	3.46558	1.89069	0.918913
M400015296	M400015296	-	-	-	-	-	-	-	-	7.21088	13.6292	1.89009	0.918456
M200002058	M200002058	ENSMUSG00000039639	NM_008424	16509	Kcne1	potassium voltage-gated channel, Isk-related subfamily, member 1 [Source:MarkerSymbol;Acc:MGI:96673]	GO:0002070(epithelial cell maturation);GO:0006810(transport);GO:0006811(ion transport);GO:0006813(potassium ion transport)	GO:0005216(ion channel activity);GO:0005244(voltage-gated ion channel activity);GO:0005249(voltage-gated potassium channel activity);GO:0005267(potassium channel activity);GO:0030955(potassium ion binding)	GO:0005887(integral to plasma membrane);GO:0016020(membrane);GO:0016021(integral to membrane);GO:0016324(apical plasma membrane)	1451.18	2741.96	1.88947	0.917983
M400017271	M400017271	-	-	-	-	-	-	-	-	2.98	5.62376	1.88717	0.916224
M200004122	M200004122	ENSMUSG00000035831	NM_133730	70810	Krt25	keratin 25 [Source:MarkerSymbol;Acc:MGI:1918060]	-	GO:0005198(structural molecule activity);GO:0005515(protein binding)	GO:0005882(intermediate filament)	4.16194	7.85297	1.88685	0.915983
M400012403	M400012403	-	NM_177279	-	-	-	-	-	-	24.3578	45.9543	1.88663	0.915814
M400003134	M400003134	ENSMUSG00000046228;ENSMUSG00000051655	-	258051	Olfr93	olfactory receptor 93 [Source:MarkerSymbol;Acc:MGI:2177476]	GO:0007165(signal transduction);GO:0007186(G-protein coupled receptor protein signaling pathway);GO:0007608(sensory perception of smell);GO:0050896(response to stimulus)	GO:0004871(signal transducer activity);GO:0004872(receptor activity);GO:0004930(G-protein coupled receptor activity);GO:0004984(olfactory receptor activity)	GO:0016020(membrane);GO:0016021(integral to membrane)	11.0475	20.799	1.88269	0.912793
M300008346	M300008346	ENSMUSG00000047220	XM_486258	434438	Ccdc36	coiled-coil domain containing 36 [Source:MarkerSymbol;Acc:MGI:3612242]	-	-	-	2.72376	5.12596	1.88194	0.912224
M400003843	M400003843	ENSMUSG00000051554	-	-	ENSMUSG00000051554	predicted gene, ENSMUSG00000051554 [Source:MarkerSymbol;Acc:MGI:3642451]	-	-	-	7.17772	13.5022	1.88113	0.911601
M400008599	M400008599	ENSMUSG00000064215	NM_026790;NM_194066;NM_194067;NM_194068;NM_194069	52668	D12Ertd647e	ISG12a protein (DNA segment, Chr 12, ERATO Doi 647, expressed). [Source:Uniprot/SPTREMBL;Acc:Q70LM9]	-	-	-	85.457	160.736	1.8809	0.911424
M400004134	M400004134	ENSMUSG00000052471	-	-	ENSMUSG00000052471	predicted gene, ENSMUSG00000052471 [Source:MarkerSymbol;Acc:MGI:3641832]	-	-	-	2.80895	5.28137	1.8802	0.910882
M400001506	M400001506	ENSMUSG00000032878	NM_181577	-	Ccdc85a	coiled-coil domain containing 85A [Source:MarkerSymbol;Acc:MGI:2445069]	-	-	-	2.31218	4.34698	1.88004	0.910763
M200008768	M200008768	ENSMUSG00000020461	XM_125968	73324	1700034F02Rik	RIKEN cDNA 1700034F02 gene [Source:MarkerSymbol;Acc:MGI:1920574]	-	-	GO:0030132(clathrin coat of coated pit)	2.50046	4.69976	1.87956	0.910395
M400001401	M400001401	ENSMUSG00000031734	NM_008393	-	Irx3	Iroquois related homeobox 3 (Drosophila) [Source:MarkerSymbol;Acc:MGI:1197522]	GO:0006350(transcription);GO:0006355(regulation of transcription, DNA-dependent);GO:0045449(regulation of transcription)	GO:0003677(DNA binding);GO:0003700(transcription factor activity);GO:0043565(sequence-specific DNA binding)	GO:0005634(nucleus);GO:0005667(transcription factor complex)	71.684	134.677	1.87876	0.909779
M300005158	M300005158	ENSMUSG00000026527	-	-	Rgs7	regulator of G protein signaling 7 [Source:MarkerSymbol;Acc:MGI:1346089]	GO:0007186(G-protein coupled receptor protein signaling pathway);GO:0007242(intracellular signaling cascade);GO:0009968(negative regulation of signal transduction)	GO:0004871(signal transducer activity);GO:0005096(GTPase activator activity);GO:0005515(protein binding)	GO:0005634(nucleus);GO:0005834(heterotrimeric G-protein complex);GO:0005886(plasma membrane)	1.83286	3.43715	1.8753	0.907118
M400011734	M400011734	-	NM_033174	-	-	-	GO:0016071(mRNA metabolic process)	GO:0003723(RNA binding);GO:0042802(identical protein binding)	GO:0005634(nucleus);GO:0005681(spliceosome);GO:0030529(ribonucleoprotein complex)	178.447	334.539	1.87473	0.906683
M200006448	M200006448	ENSMUSG00000014846	NM_026481	67971	2700055K07Rik	RIKEN cDNA 2700055K07 gene [Source:MarkerSymbol;Acc:MGI:1915221]	-	GO:0005509(calcium ion binding)	-	86.6225	162.337	1.87408	0.90618
M400006831	M400006831	ENSMUSG00000066672;ENSMUSG00000059503	NM_146714	258709	Olfr415	olfactory receptor 415 [Source:MarkerSymbol;Acc:MGI:3030249]	GO:0007165(signal transduction);GO:0007186(G-protein coupled receptor protein signaling pathway);GO:0007608(sensory perception of smell);GO:0050896(response to stimulus)	GO:0004871(signal transducer activity);GO:0004872(receptor activity);GO:0004930(G-protein coupled receptor activity);GO:0004984(olfactory receptor activity)	GO:0016020(membrane);GO:0016021(integral to membrane)	1.45618	2.7279	1.87332	0.9056
M200013269	M200013269	ENSMUSG00000037393	NM_153079	216749	Nmur2	neuromedin U receptor 2 [Source:MarkerSymbol;Acc:MGI:2441765]	GO:0006816(calcium ion transport);GO:0007165(signal transduction);GO:0007186(G-protein coupled receptor protein signaling pathway);GO:0007200(G-protein signaling, coupled to IP3 second messenger (phospholipase C activating));GO:0007204(elevation of cytosolic calcium ion concentration);GO:0007218(neuropeptide signaling pathway);GO:0007417(central nervous system development);GO:0019226(transmission…	GO:0001584(rhodopsin-like receptor activity);GO:0001607(neuromedin U receptor activity);GO:0004871(signal transducer activity);GO:0004872(receptor activity);GO:0004930(G-protein coupled receptor activity);GO:0005229(intracellular calcium activated chloride channel activity);GO:0005525(GTP binding);GO:0008188(neuropeptide receptor activity)	GO:0016020(membrane);GO:0016021(integral to membrane)	1.72999	3.23923	1.8724	0.904886
M400008891	M400008891	ENSMUSG00000032418;ENSMUSG00000056199	-	-	-	-	-	-	-	44.0215	82.4177	1.87222	0.904748
M300020594	M300020594	ENSMUSG00000049871	XM_484522;XM_489495	268857	Nlrc3	NLR family, CARD domain containing 3 [Source:MarkerSymbol;Acc:MGI:2444070]	GO:0007249(I-kappaB kinase/NF-kappaB cascade);GO:0042110(T cell activation);GO:0051092(activation of NF-kappaB transcription factor)	GO:0005515(protein binding)	GO:0005737(cytoplasm)	13.5999	25.4541	1.87164	0.9043
M200004576	M200004576	ENSMUSG00000047661	XM_484930	-	1600012P17Rik	RIKEN cDNA 1600012P17 gene [Source:MarkerSymbol;Acc:MGI:1919275]	-	-	-	10.9623	20.516	1.8715	0.904194
M300013417	M300013417	ENSMUSG00000041889	-	77552	Tmem58	transmembrane protein 58 [Source:MarkerSymbol;Acc:MGI:1924802]	-	-	GO:0016020(membrane);GO:0016021(integral to membrane)	36.9127	69.0616	1.87094	0.903766
M400005000	M400005000	ENSMUSG00000073402;ENSMUSG00000067203;ENSMUSG00000067235;ENSMUSG00000073406;ENSMUSG00000060550;ENSMUSG00000073411;ENSMUSG00000055413;ENSMUSG00000067212;ENSMUSG00000035929	NM_010394	-	H2-Q7	histocompatibility 2, Q region locus 7 [Source:MarkerSymbol;Acc:MGI:95936]	-	-	-	55.1368	103.131	1.87045	0.903386
M400001003	M400001003	ENSMUSG00000027376	NM_019789	56461	Prom2	prominin 2 [Source:MarkerSymbol;Acc:MGI:2138997]	GO:0000122(negative regulation of transcription from RNA polymerase II promoter);GO:0006350(transcription);GO:0006355(regulation of transcription, DNA-dependent);GO:0006810(transport);GO:0006811(ion transport);GO:0006813(potassium ion transport);GO:0006915(apoptosis);GO:0007610(behavior);GO:0016481(negative regulation of transcription);GO:0019233(sensory perception of pain);GO:0048265(response to…	GO:0003677(DNA binding);GO:0005216(ion channel activity);GO:0005244(voltage-gated ion channel activity);GO:0005267(potassium channel activity);GO:0005509(calcium ion binding);GO:0005515(protein binding);GO:0016564(transcriptional repressor activity);GO:0016566(specific transcriptional repressor activity);GO:0030955(potassium ion binding)	GO:0005575(cellular_component);GO:0005634(nucleus);GO:0016020(membrane)	12.7283	23.8058	1.8703	0.903273
M200012768	M200012768	ENSMUSG00000043458	NM_053137	93883	Pcdhb12	protocadherin beta 12 [Source:MarkerSymbol;Acc:MGI:2136747]	GO:0007156(homophilic cell adhesion)	GO:0005509(calcium ion binding)	GO:0005615(extracellular space);GO:0016020(membrane);GO:0016021(integral to membrane)	1.95318	3.65126	1.86939	0.90257
M400016651	M400016651	-	-	-	-	-	-	-	-	4.17917	7.81102	1.86903	0.902293
M200009453	M200009453	ENSMUSG00000058153	XM_132255	-	Sez6l	seizure related 6 homolog like [Source:MarkerSymbol;Acc:MGI:1935121]	GO:0008150(biological_process)	GO:0003674(molecular_function)	GO:0005575(cellular_component)	3.1001	5.79399	1.86897	0.902242
M400001970	M400001970	ENSMUSG00000037028;ENSMUSG00000070890	XM_355503	-	LOC381535	-	-	-	-	16.4623	30.7641	1.86876	0.90208
M200003751	M200003751	-	XM_128751	-	-	-	-	-	-	26.9967	50.4223	1.86772	0.901277
M200002896	M200002896	ENSMUSG00000021236	NM_007647	12499	Entpd5	ectonucleoside triphosphate diphosphohydrolase 5 [Source:MarkerSymbol;Acc:MGI:1321385]	-	GO:0000287(magnesium ion binding);GO:0005509(calcium ion binding);GO:0016787(hydrolase activity);GO:0017110(nucleoside-diphosphatase activity)	GO:0005615(extracellular space);GO:0005783(endoplasmic reticulum);GO:0005886(plasma membrane);GO:0016020(membrane);GO:0016021(integral to membrane)	118.756	221.743	1.86721	0.900883
M200000186	M200000186	ENSMUSG00000031377	NM_009759	-	Bmx	BMX non-receptor tyrosine kinase [Source:MarkerSymbol;Acc:MGI:1101778]	GO:0006468(protein amino acid phosphorylation);GO:0007242(intracellular signaling cascade);GO:0007498(mesoderm development)	GO:0000166(nucleotide binding);GO:0004672(protein kinase activity);GO:0004674(protein serine/threonine kinase activity);GO:0004713(protein-tyrosine kinase activity);GO:0004871(signal transducer activity);GO:0004872(receptor activity);GO:0005524(ATP binding);GO:0008270(zinc ion binding);GO:0016301(kinase activity);GO:0016740(transferase activity);GO:0046872(metal ion binding)	-	9.43863	17.6181	1.8666	0.90041
M200000081	M200000081	ENSMUSG00000000690	NM_008269	15414	Hoxb6	homeo box B6 [Source:MarkerSymbol;Acc:MGI:96187]	GO:0006350(transcription);GO:0006355(regulation of transcription, DNA-dependent);GO:0007275(multicellular organismal development);GO:0007389(pattern specification process);GO:0009887(organ morphogenesis);GO:0045449(regulation of transcription)	GO:0003677(DNA binding);GO:0003700(transcription factor activity);GO:0043565(sequence-specific DNA binding)	GO:0005634(nucleus);GO:0005667(transcription factor complex)	8.99224	16.7799	1.86604	0.899978
M200001504	M200001504	-	-	-	-	-	-	-	-	2.87713	5.36842	1.8659	0.899868
M300002981	M300002981	ENSMUSG00000021876	NM_021472;NM_201239	58809	Rnase4	ribonuclease, RNase A family 4 [Source:MarkerSymbol;Acc:MGI:1926217]	-	GO:0003676(nucleic acid binding);GO:0004518(nuclease activity);GO:0004519(endonuclease activity);GO:0004522(pancreatic ribonuclease activity);GO:0016787(hydrolase activity)	-	132.528	247.27	1.86579	0.899789
M200000655	M200000655	ENSMUSG00000024778	NM_007987	-	Fas	Fas (TNF receptor superfamily member) [Source:MarkerSymbol;Acc:MGI:95484]	GO:0006915(apoptosis);GO:0006924(activated T cell apoptosis);GO:0006925(inflammatory cell apoptosis);GO:0006927(transformed cell apoptosis);GO:0006955(immune response);GO:0007165(signal transduction);GO:0008625(induction of apoptosis via death domain receptors);GO:0043065(positive regulation of apoptosis);GO:0045060(negative thymic T cell selection)	GO:0004872(receptor activity);GO:0004888(transmembrane receptor activity);GO:0005515(protein binding)	GO:0009897(external side of plasma membrane);GO:0016020(membrane);GO:0016021(integral to membrane)	29.0325	54.1415	1.86486	0.899065
M400006311	M400006311	ENSMUSG00000058380	-	-	ENSMUSG00000058380	predicted gene, ENSMUSG00000058380 [Source:MarkerSymbol;Acc:MGI:3642053]	-	-	-	1.11289	2.07534	1.86482	0.89904
M400007092	M400007092	ENSMUSG00000060112;ENSMUSG00000063437;ENSMUSG00000059136;ENSMUSG00000063230;ENSMUSG00000057997	NM_146955	18361	Olfr60	olfactory receptor 60 [Source:MarkerSymbol;Acc:MGI:1333881]	GO:0007165(signal transduction);GO:0007186(G-protein coupled receptor protein signaling pathway);GO:0007608(sensory perception of smell);GO:0050896(response to stimulus)	GO:0001584(rhodopsin-like receptor activity);GO:0004871(signal transducer activity);GO:0004872(receptor activity);GO:0004930(G-protein coupled receptor activity);GO:0004984(olfactory receptor activity)	GO:0005887(integral to plasma membrane);GO:0016020(membrane);GO:0016021(integral to membrane)	8.3073	15.4896	1.86457	0.898845
M400004528	M400004528	ENSMUSG00000053613	NM_175263	-	5730593N15Rik	RIKEN cDNA 5730593N15 gene [Source:MarkerSymbol;Acc:MGI:1924833]	-	-	-	10.5684	19.6758	1.86175	0.896662
M300008386	M300008386	ENSMUSG00000032680	NM_177656	228778	6820408C15Rik	RIKEN cDNA 6820408C15 gene [Source:MarkerSymbol;Acc:MGI:3045333]	-	-	-	15.9986	29.7834	1.86163	0.896564
M400000949	M400000949	-	XM_355246	-	-	-	-	-	-	1.54148	2.86906	1.86123	0.896256
M300000640	M300000640	ENSMUSG00000060038	NM_201408	330817	Dhps	deoxyhypusine synthase [Source:MarkerSymbol;Acc:MGI:2683592]	GO:0008612(hypusine biosynthetic process from peptidyl-lysine);GO:0050983(spermidine catabolic process to deoxyhypusine, using deoxyhypusine synthase)	GO:0003674(molecular_function)	GO:0005575(cellular_component)	821.891	1528.8	1.8601	0.895381
M200001191	M200001191	ENSMUSG00000028111	NM_007802	13038	Ctsk	cathepsin K [Source:MarkerSymbol;Acc:MGI:107823]	GO:0006508(proteolysis)	GO:0004197(cysteine-type endopeptidase activity);GO:0004216(cathepsin K activity);GO:0008233(peptidase activity);GO:0008234(cysteine-type peptidase activity);GO:0016787(hydrolase activity)	GO:0005615(extracellular space);GO:0005764(lysosome)	42.9934	79.966	1.85996	0.895271
M400003024	M400003024	ENSMUSG00000045404	NM_146037	217826	Kcnk13	potassium channel, subfamily K, member 13 [Source:MarkerSymbol;Acc:MGI:2384976]	GO:0006810(transport);GO:0006811(ion transport);GO:0006813(potassium ion transport)	GO:0005216(ion channel activity);GO:0005244(voltage-gated ion channel activity);GO:0005267(potassium channel activity);GO:0030955(potassium ion binding)	GO:0016020(membrane);GO:0016021(integral to membrane)	3.80272	7.07141	1.85956	0.894965
M300005075	M300005075	ENSMUSG00000026389	NM_133186	-	Steap3	STEAP family member 3 [Source:MarkerSymbol;Acc:MGI:1915678]	-	-	-	34.9955	65.0745	1.85951	0.894923
M200013149	M200013149	ENSMUSG00000042360	NM_053265	-	4930433N12Rik	RIKEN cDNA 4930433N12 gene [Source:MarkerSymbol;Acc:MGI:2149746]	-	-	-	3.11756	5.79592	1.85912	0.894623
M400003990	M400003990	ENSMUSG00000052076	-	-	EG636791	predicted gene, EG636791 [Source:MarkerSymbol;Acc:MGI:3643118]	-	-	-	3.47666	6.46072	1.85831	0.893992
M400005611	M400005611	ENSMUSG00000056729	-	-	ENSMUSG00000056729	predicted gene, ENSMUSG00000056729 [Source:MarkerSymbol;Acc:MGI:3642256]	-	-	-	4.96699	9.22895	1.85806	0.893796
M400011087	M400011087	-	NM_010940	-	-	-	-	-	-	44.4857	82.6505	1.85791	0.893681
M400001428	M400001428	ENSMUSG00000032093	NM_007648	12501	Cd3e	CD3 antigen, epsilon polypeptide [Source:MarkerSymbol;Acc:MGI:88332]	-	-	-	1.1478	2.13138	1.85693	0.892917
M300021526	M300021526	ENSMUSG00000034235	NM_176988	78787	C030002J06Rik	RIKEN cDNA C030002J06 gene [Source:MarkerSymbol;Acc:MGI:2442602]	GO:0006810(transport)	GO:0005215(transporter activity)	GO:0016020(membrane)	1.9355	3.5932	1.85647	0.892563
M200006914	M200006914	ENSMUSG00000053897	NM_026228	-	Slc39a8	solute carrier family 39 (metal ion transporter), member 8 [Source:MarkerSymbol;Acc:MGI:1914797]	GO:0030001(metal ion transport)	GO:0046873(metal ion transporter activity)	GO:0005615(extracellular space);GO:0016020(membrane);GO:0016021(integral to membrane)	17.4365	32.3672	1.85628	0.892416
M200007968	M200007968	ENSMUSG00000000402	NM_019397	54156	Egfl6	EGF-like-domain, multiple 6 [Source:MarkerSymbol;Acc:MGI:1858599]	-	-	-	2.5178	4.67262	1.85583	0.892067
M300019184	M300019184	ENSMUSG00000048378	NM_146276	258273	Olfr1394	olfactory receptor 1394 [Source:MarkerSymbol;Acc:MGI:3031228]	GO:0007165(signal transduction);GO:0007186(G-protein coupled receptor protein signaling pathway);GO:0007608(sensory perception of smell);GO:0050896(response to stimulus)	GO:0004871(signal transducer activity);GO:0004872(receptor activity);GO:0004930(G-protein coupled receptor activity);GO:0004984(olfactory receptor activity)	GO:0016020(membrane);GO:0016021(integral to membrane)	7.05751	13.0908	1.85488	0.891328
M200009116	M200009116	ENSMUSG00000049036	NM_153776	100047743	Tmem121	transmembrane protein 121 [Source:MarkerSymbol;Acc:MGI:1916445]	GO:0008150(biological_process)	GO:0003674(molecular_function)	GO:0005575(cellular_component);GO:0016020(membrane);GO:0016021(integral to membrane)	63.9261	118.564	1.8547	0.89119
M400016592	M400016592	-	-	-	-	-	-	-	-	5.05251	9.37083	1.85469	0.891177
M300006265	M300006265	ENSMUSG00000028756	NM_026880	-	Pink1	PTEN induced putative kinase 1 [Source:MarkerSymbol;Acc:MGI:1916193]	GO:0006468(protein amino acid phosphorylation);GO:0006950(response to stress);GO:0007243(protein kinase cascade)	GO:0000166(nucleotide binding);GO:0000287(magnesium ion binding);GO:0004672(protein kinase activity);GO:0004674(protein serine/threonine kinase activity);GO:0004713(protein-tyrosine kinase activity);GO:0005524(ATP binding);GO:0016301(kinase activity);GO:0016740(transferase activity);GO:0046872(metal ion binding)	GO:0005739(mitochondrion)	530.698	984.133	1.85441	0.890963
M300002256	M300002256	ENSMUSG00000020581	-	23795	Agr2	anterior gradient 2 (Xenopus laevis) [Source:MarkerSymbol;Acc:MGI:1344405]	-	-	GO:0005615(extracellular space)	2.24433	4.1613	1.85414	0.890747
M200007150	M200007150	ENSMUSG00000032210	-	67685	Dyx1c1	dyslexia susceptibility 1 candidate 1 homolog (human) [Source:MarkerSymbol;Acc:MGI:1914935]	-	GO:0005488(binding)	GO:0005634(nucleus)	2.10666	3.90596	1.8541	0.890718
M400010962	M400010962	ENSMUSG00000050089	NM_009651	-	Akap4	A kinase (PRKA) anchor protein 4 [Source:MarkerSymbol;Acc:MGI:102794]	GO:0007178(transmembrane receptor protein serine/threonine kinase signaling pathway);GO:0008104(protein localization);GO:0030317(sperm motility)	GO:0005198(structural molecule activity);GO:0005515(protein binding);GO:0016301(kinase activity);GO:0051018(protein kinase A binding)	GO:0009434(microtubule-based flagellum)	1.31829	2.44349	1.85353	0.890275
M400006771	M400006771	ENSMUSG00000069391	XM_140295	225416	EG225416	-	-	-	-	2.32974	4.318	1.85342	0.890191
M300009600	M300009600	ENSMUSG00000034890	-	-	Cobll1	Cobl-like 1 [Source:MarkerSymbol;Acc:MGI:2442894]	-	-	-	15.622	28.9322	1.85201	0.889094
M200015666	M200015666	ENSMUSG00000023350	XM_128558	74042	NP_001009544.1	PHD finger protein 8 [Source:RefSeq_peptide;Acc:NP_001009544]	-	-	GO:0005615(extracellular space)	1.54171	2.85489	1.85177	0.888904
M400010784	M400010784	-	NM_007955	-	-	-	GO:0006470(protein amino acid dephosphorylation);GO:0006917(induction of apoptosis);GO:0006977(DNA damage response, signal transduction by p53 class mediator resulting in cell cycle arrest);GO:0008285(negative regulation of cell proliferation);GO:0016311(dephosphorylation);GO:0031571(G1 DNA damage checkpoint)	GO:0004721(phosphoprotein phosphatase activity);GO:0004725(protein tyrosine phosphatase activity);GO:0016787(hydrolase activity);GO:0016791(phosphoric monoester hydrolase activity)	GO:0005615(extracellular space);GO:0016020(membrane);GO:0016021(integral to membrane)	2.63813	4.8848	1.85162	0.888785
M200008792	M200008792	ENSMUSG00000037736	NM_001001980	77569	3732412D22Rik	RIKEN cDNA 3732412D22 gene [Source:MarkerSymbol;Acc:MGI:1924819]	GO:0031032(actomyosin structure organization and biogenesis)	GO:0003779(actin binding);GO:0008270(zinc ion binding);GO:0046872(metal ion binding)	-	9.81508	18.1727	1.85151	0.888699
M200000214	M200000214	ENSMUSG00000015619	NM_008091	14462	Gata3	GATA binding protein 3 [Source:MarkerSymbol;Acc:MGI:95663]	GO:0001709(cell fate determination);GO:0006350(transcription);GO:0006355(regulation of transcription, DNA-dependent);GO:0042035(regulation of cytokine biosynthetic process);GO:0042421(norepinephrine biosynthetic process);GO:0045893(positive regulation of transcription, DNA-dependent);GO:0048485(sympathetic nervous system development)	GO:0003677(DNA binding);GO:0003700(transcription factor activity);GO:0005515(protein binding);GO:0008270(zinc ion binding);GO:0016563(transcriptional activator activity);GO:0043565(sequence-specific DNA binding);GO:0046872(metal ion binding)	GO:0005634(nucleus)	3.88814	7.19839	1.85137	0.888596
M300006329	M300006329	ENSMUSG00000028842	NM_153402	214150	Eif2c3	eukaryotic translation initiation factor 2C, 3 [Source:MarkerSymbol;Acc:MGI:2446634]	GO:0006412(translation);GO:0008150(biological_process)	GO:0003674(molecular_function);GO:0003743(translation initiation factor activity)	GO:0005575(cellular_component)	1.62712	3.01223	1.85126	0.888511
M400003376	M400003376	ENSMUSG00000048071	XM_142195	-	EG245651	-	-	-	-	847.2	1568.16	1.85099	0.888297
M400015075	M400015075	-	-	-	-	-	-	-	-	12.8817	23.8361	1.85039	0.887827
M200001618	M200001618	ENSMUSG00000040152	NM_011580	640441	Thbs1	thrombospondin 1 [Source:MarkerSymbol;Acc:MGI:98737]	GO:0006954(inflammatory response);GO:0007155(cell adhesion);GO:0016525(negative regulation of angiogenesis)	GO:0005198(structural molecule activity);GO:0005509(calcium ion binding);GO:0005515(protein binding);GO:0008201(heparin binding)	GO:0005576(extracellular region);GO:0005615(extracellular space)	25.1964	46.5914	1.84913	0.886848
M400002310	M400002310	ENSMUSG00000039914	XM_109592	210582	Coq10a	-	-	-	-	70.8977	131.095	1.84908	0.886807
M200014368	M200014368	ENSMUSG00000028996	NM_022020	63954	Rbp7	retinol binding protein 7, cellular [Source:MarkerSymbol;Acc:MGI:1890409]	GO:0006810(transport)	GO:0005488(binding);GO:0005501(retinoid binding);GO:0008289(lipid binding);GO:0016918(retinal binding);GO:0019841(retinol binding)	-	24.6332	45.5429	1.84884	0.886624
M300004519	M300004519	ENSMUSG00000025221	NM_030716;NM_145703;NM_145704	-	Kcnip2	Kv channel-interacting protein 2 [Source:MarkerSymbol;Acc:MGI:2135916]	GO:0006810(transport);GO:0006811(ion transport);GO:0006813(potassium ion transport)	GO:0005216(ion channel activity);GO:0005244(voltage-gated ion channel activity);GO:0005267(potassium channel activity);GO:0005509(calcium ion binding);GO:0030955(potassium ion binding)	GO:0005886(plasma membrane);GO:0016020(membrane)	55.0883	101.823	1.84836	0.886245
M400001740	M400001740	ENSMUSG00000034854	XM_125716	73822	F630110N24Rik	RIKEN cDNA F630110N24 gene [Source:MarkerSymbol;Acc:MGI:3604804]	GO:0006810(transport)	-	GO:0016020(membrane);GO:0016021(integral to membrane)	3.08287	5.6947	1.84721	0.885348
M200003880	M200003880	ENSMUSG00000026853	NM_007760	-	Crat	carnitine acetyltransferase [Source:MarkerSymbol;Acc:MGI:109501]	GO:0006629(lipid metabolic process);GO:0006631(fatty acid metabolic process);GO:0006810(transport)	GO:0004092(carnitine O-acetyltransferase activity);GO:0008415(acyltransferase activity);GO:0016740(transferase activity)	GO:0005739(mitochondrion);GO:0005777(peroxisome);GO:0005783(endoplasmic reticulum)	649.968	1200.56	1.8471	0.885264
M300001483	M300001483	ENSMUSG00000015980	XM_133916	76612	Lrrc27	leucine rich repeat containing 27 [Source:MarkerSymbol;Acc:MGI:1923862]	-	GO:0005515(protein binding)	-	6.61112	12.2094	1.84679	0.88502
M400013649	M400013649	-	-	209378	-	-	GO:0030212(hyaluronan metabolic process)	GO:0004867(serine-type endopeptidase inhibitor activity)	GO:0005615(extracellular space)	45.204	83.4578	1.84625	0.884599
M300020386	M300020386	ENSMUSG00000049648	NM_146824	258821	Olfr273	olfactory receptor 273 [Source:MarkerSymbol;Acc:MGI:3030107]	GO:0007165(signal transduction);GO:0007186(G-protein coupled receptor protein signaling pathway);GO:0007608(sensory perception of smell);GO:0050896(response to stimulus)	GO:0004871(signal transducer activity);GO:0004872(receptor activity);GO:0004930(G-protein coupled receptor activity);GO:0004984(olfactory receptor activity)	GO:0016020(membrane);GO:0016021(integral to membrane)	2.12401	3.92013	1.84563	0.884113
M200002240	M200002240	ENSMUSG00000024818	NM_134154	107375	AW491445	expressed sequence AW491445 [Source:MarkerSymbol;Acc:MGI:2147731]	GO:0006810(transport)	GO:0005215(transporter activity);GO:0005488(binding)	GO:0005743(mitochondrial inner membrane);GO:0016020(membrane);GO:0016021(integral to membrane)	3.92305	7.24034	1.84559	0.884084
M200002165	M200002165	ENSMUSG00000026824	NM_008426	-	Kcnj3	potassium inwardly-rectifying channel, subfamily J, member 3 [Source:MarkerSymbol;Acc:MGI:104742]	GO:0006810(transport);GO:0006811(ion transport);GO:0006813(potassium ion transport)	GO:0005216(ion channel activity);GO:0005242(inward rectifier potassium channel activity);GO:0005244(voltage-gated ion channel activity);GO:0005267(potassium channel activity);GO:0015467(G-protein activated inward rectifier potassium channel activity);GO:0030955(potassium ion binding)	GO:0005887(integral to plasma membrane);GO:0016020(membrane);GO:0016021(integral to membrane)	9.71221	17.9173	1.84483	0.883485
M300022223	M300022223	ENSMUSG00000070312	NM_146336	258333	Olfr893	olfactory receptor 893 [Source:MarkerSymbol;Acc:MGI:3030727]	GO:0007165(signal transduction);GO:0007186(G-protein coupled receptor protein signaling pathway);GO:0007608(sensory perception of smell);GO:0050896(response to stimulus)	GO:0004871(signal transducer activity);GO:0004872(receptor activity);GO:0004930(G-protein coupled receptor activity);GO:0004984(olfactory receptor activity)	GO:0016020(membrane);GO:0016021(integral to membrane)	1.14769	2.11721	1.84476	0.883433
M200006154	M200006154	ENSMUSG00000035191	NM_138954	192658	Rfpl4	ret finger protein-like 4 [Source:MarkerSymbol;Acc:MGI:2149590]	-	GO:0005515(protein binding);GO:0008270(zinc ion binding);GO:0046872(metal ion binding)	GO:0005634(nucleus);GO:0005730(nucleolus);GO:0005737(cytoplasm)	547.018	1008.98	1.8445	0.883231
M400004330	M400004330	-	NM_001002899	-	-	-	-	-	-	4.11133	7.58209	1.84419	0.882991
M400008239	M400008239	ENSMUSG00000063350;ENSMUSG00000058628	NM_146882	258882	Olfr874	olfactory receptor 874 [Source:MarkerSymbol;Acc:MGI:3030708]	GO:0007165(signal transduction);GO:0007186(G-protein coupled receptor protein signaling pathway);GO:0007608(sensory perception of smell);GO:0050896(response to stimulus)	GO:0004871(signal transducer activity);GO:0004872(receptor activity);GO:0004930(G-protein coupled receptor activity);GO:0004984(olfactory receptor activity)	GO:0016020(membrane);GO:0016021(integral to membrane)	6.26959	11.5438	1.84124	0.88068
M300005115	M300005115	ENSMUSG00000026443	NM_010732	16980	Lrrn2	leucine rich repeat protein 2, neuronal [Source:MarkerSymbol;Acc:MGI:106037]	-	GO:0005515(protein binding)	GO:0016020(membrane);GO:0016021(integral to membrane)	2.96419	5.45289	1.83959	0.879385
M200003028	M200003028	ENSMUSG00000002289	-	-	Angptl4	angiopoietin-like 4 [Source:MarkerSymbol;Acc:MGI:1888999]	-	-	-	6.64593	12.2255	1.83954	0.879348
M400008862	M400008862	=HYPERLINK("http://uswest.ensembl.org/Mus_musculus/Gene/Summary?g=ENSMUSG00000069306;ENSMUSG00000068851;ENSMUSG00000060981;ENSMUSG00000060832;ENSMUSG00000069266;ENSMUSG00000060678;ENSMUSG00000064288;ENSMUSG00000060093;ENSMUSG00000069274;ENSMUSG00000061482	NM_178211	-	Hist4h4	histone cluster 4, H4 [Source:MarkerSymbol;Acc:MGI:2448443]	GO:0006334(nucleosome assembly);GO:0007001(chromosome organization and biogenesis (sensu Eukaryota))	GO:0003677(DNA binding)	GO:0000786(nucleosome);GO:0005634(nucleus);GO:0005694(chromosome)	38.5408	70.8954	1.83949	0.879306
M200002544	M200002544	ENSMUSG00000029126	NM_010942	71116	Nsg1	neuron specific gene family member 1 [Source:MarkerSymbol;Acc:MGI:109149]	GO:0007212(dopamine receptor signaling pathway)	GO:0050780(dopamine receptor binding)	GO:0016020(membrane);GO:0016021(integral to membrane)	7.74234	14.2399	1.83923	0.879099
M400000934	M400000934	ENSMUSG00000026489	-	-	Cabc1	chaperone, ABC1 activity of bc1 complex like (S. pombe) [Source:MarkerSymbol;Acc:MGI:1914676]	GO:0006457(protein folding)	GO:0000166(nucleotide binding);GO:0005524(ATP binding);GO:0016301(kinase activity);GO:0016740(transferase activity)	GO:0005739(mitochondrion)	12.9495	23.8084	1.83855	0.878571
M300011816	M300011816	ENSMUSG00000038860	NM_178888	-	Garnl3	GTPase activating RANGAP domain-like 3 [Source:MarkerSymbol;Acc:MGI:2139309]	GO:0051056(regulation of small GTPase mediated signal transduction)	GO:0005083(small GTPase regulator activity);GO:0005096(GTPase activator activity)	GO:0005622(intracellular)	2.20942	4.06201	1.8385	0.878527
M300011483	M300011483	ENSMUSG00000038311	XM_488815	-	2410017I17Rik	RIKEN cDNA 2410017I17 gene [Source:MarkerSymbol;Acc:MGI:1916967]	-	-	-	5.97821	10.99	1.83834	0.878404
M400004676	M400004676	ENSMUSG00000054030	-	68725	ENSMUSG00000054030	predicted gene, ENSMUSG00000054030 [Source:MarkerSymbol;Acc:MGI:3642595]	-	-	-	7.65704	14.0709	1.83764	0.877855
M200008645	M200008645	ENSMUSG00000026416	NM_021380	58181	Il20	interleukin 20 [Source:MarkerSymbol;Acc:MGI:1890473]	GO:0006955(immune response);GO:0007262(STAT protein nuclear translocation);GO:0030097(hemopoiesis);GO:0042517(positive regulation of tyrosine phosphorylation of Stat3 protein);GO:0045606(positive regulation of epidermal cell differentiation);GO:0045618(positive regulation of keratinocyte differentiation);GO:0050727(regulation of inflammatory response)	GO:0005125(cytokine activity);GO:0045517(interleukin-20 receptor binding)	GO:0005576(extracellular region);GO:0005615(extracellular space)	2.14124	3.9343	1.83739	0.877661
M300002167	M300002167	ENSMUSG00000020399	NM_134250	-	Havcr2	hepatitis A virus cellular receptor 2 [Source:MarkerSymbol;Acc:MGI:2159682]	GO:0006468(protein amino acid phosphorylation)	GO:0004672(protein kinase activity);GO:0004872(receptor activity);GO:0005524(ATP binding)	GO:0016020(membrane);GO:0016021(integral to membrane)	9.25068	16.9959	1.83726	0.877556
M400003926	M400003926	-	-	-	-	-	-	-	-	5.78993	10.6334	1.83652	0.876978
M400001885	M400001885	ENSMUSG00000036279	-	-	Zbtb20	zinc finger and BTB domain containing 20 [Source:MarkerSymbol;Acc:MGI:1929213]	-	-	-	112.607	206.787	1.83636	0.876849
M400012123	M400012123	ENSMUSG00000075387;ENSMUSG00000068950	NM_146947	258949	Olfr338	olfactory receptor 338 [Source:MarkerSymbol;Acc:MGI:3030172]	GO:0007165(signal transduction);GO:0007186(G-protein coupled receptor protein signaling pathway);GO:0007608(sensory perception of smell);GO:0050896(response to stimulus)	GO:0004871(signal transducer activity);GO:0004872(receptor activity);GO:0004930(G-protein coupled receptor activity);GO:0004984(olfactory receptor activity)	GO:0016020(membrane);GO:0016021(integral to membrane)	4.7965	8.80339	1.83538	0.876078
M300017573	M300017573	ENSMUSG00000046688	NM_145133	637082	T2bp	Traf2 binding protein [Source:MarkerSymbol;Acc:MGI:2182965]	GO:0007249(I-kappaB kinase/NF-kappaB cascade)	GO:0005515(protein binding)	GO:0005575(cellular_component)	12.1618	22.317	1.835	0.87578
M300010071	M300010071	ENSMUSG00000035735	NM_198114	269060	Nt5dc3	5'-nucleotidase domain containing 3 [Source:MarkerSymbol;Acc:MGI:2677061]	GO:0006629(lipid metabolic process);GO:0016042(lipid catabolic process)	GO:0003824(catalytic activity);GO:0004806(triacylglycerol lipase activity);GO:0005509(calcium ion binding);GO:0016787(hydrolase activity);GO:0046872(metal ion binding)	GO:0016020(membrane);GO:0016021(integral to membrane)	26.3449	48.3369	1.83477	0.875599
M400005302	M400005302	ENSMUSG00000055809	XM_488102	436022	6030429G01Rik	RIKEN cDNA 6030429G01 gene [Source:MarkerSymbol;Acc:MGI:3588207]	-	-	-	2.50034	4.58751	1.83475	0.875583
M200006405	M200006405	ENSMUSG00000026983	-	54450	Il1f5	interleukin 1 family, member 5 (delta) [Source:MarkerSymbol;Acc:MGI:1859325]	-	-	-	5.15549	9.45659	1.83428	0.875211
M300016857	M300016857	-	XM_355325	381359	-	-	-	GO:0003676(nucleic acid binding);GO:0008270(zinc ion binding)	GO:0005622(intracellular);GO:0005634(nucleus)	4.41982	8.10702	1.83424	0.875183
M400018163	M400018163	-	-	-	-	-	-	-	-	1.45629	2.67113	1.8342	0.875149
M200007219	M200007219	ENSMUSG00000040627	NM_009645	11628	Aicda	activation-induced cytidine deaminase [Source:MarkerSymbol;Acc:MGI:1342279]	GO:0006397(mRNA processing)	GO:0004126(cytidine deaminase activity);GO:0008270(zinc ion binding);GO:0016787(hydrolase activity);GO:0016814(hydrolase activity, acting on carbon-nitrogen (but not peptide) bonds, in cyclic amidines);GO:0046872(metal ion binding)	GO:0005737(cytoplasm)	7.24557	13.2894	1.83414	0.875107
M400017768	M400017768	-	-	-	-	-	-	-	-	21.3944	39.239	1.83408	0.875056
M200009398	M200009398	ENSMUSG00000036880	NM_177470	52538	Acaa2	acetyl-Coenzyme A acyltransferase 2 (mitochondrial 3-oxoacyl-Coenzyme A thiolase) [Source:MarkerSymbol;Acc:MGI:1098623]	GO:0006629(lipid metabolic process);GO:0006631(fatty acid metabolic process)	GO:0003988(acetyl-CoA C-acyltransferase activity);GO:0008415(acyltransferase activity);GO:0016740(transferase activity)	GO:0005739(mitochondrion);GO:0005743(mitochondrial inner membrane)	2102.56	3855.57	1.83375	0.874796
M200002313	M200002313	ENSMUSG00000024912	NM_010235	14283	Fosl1	fos-like antigen 1 [Source:MarkerSymbol;Acc:MGI:107179]	GO:0006355(regulation of transcription, DNA-dependent)	GO:0003677(DNA binding);GO:0003700(transcription factor activity);GO:0043565(sequence-specific DNA binding);GO:0046983(protein dimerization activity)	GO:0005634(nucleus)	2.82652	5.18274	1.83361	0.874688
M400002945	M400002945	ENSMUSG00000069049	NM_012011	-	Eif2s3y	eukaryotic translation initiation factor 2, subunit 3, structural gene Y-linked [Source:MarkerSymbol;Acc:MGI:1349430]	GO:0006412(translation)	GO:0000166(nucleotide binding);GO:0003743(translation initiation factor activity);GO:0003924(GTPase activity);GO:0005525(GTP binding)	-	135.424	248.12	1.83218	0.873559
M200006007	M200006007	-	NM_008970	19227	-	-	GO:0001501(skeletal development);GO:0002076(osteoblast development);GO:0007189(G-protein signaling, adenylate cyclase activating pathway);GO:0007595(lactation);GO:0030282(bone mineralization);GO:0030855(epithelial cell differentiation);GO:0043129(surfactant homeostasis);GO:0048286(alveolus development)	GO:0005179(hormone activity);GO:0005509(calcium ion binding)	GO:0005576(extracellular region);GO:0005615(extracellular space);GO:0005634(nucleus)	5.29327	9.69776	1.83209	0.873492
M400016534	M400016534	-	-	-	-	-	-	-	-	2.1239	3.89114	1.83208	0.873481
M400004256	M400004256	ENSMUSG00000052837	NM_008416	16477	Junb	Jun-B oncogene [Source:MarkerSymbol;Acc:MGI:96647]	GO:0000074(regulation of progression through cell cycle);GO:0006350(transcription);GO:0006355(regulation of transcription, DNA-dependent);GO:0009987(cellular process)	GO:0003677(DNA binding);GO:0003700(transcription factor activity);GO:0043565(sequence-specific DNA binding);GO:0046983(protein dimerization activity)	GO:0005622(intracellular);GO:0005634(nucleus)	230.454	422.203	1.83205	0.873457
M200012174	M200012174	ENSMUSG00000057123	NM_008121	14613	Gja5	gap junction membrane channel protein alpha 5 [Source:MarkerSymbol;Acc:MGI:95716]	GO:0001501(skeletal development);GO:0001568(blood vessel development);GO:0007154(cell communication);GO:0007267(cell-cell signaling);GO:0030326(embryonic limb morphogenesis);GO:0035050(embryonic heart tube development)	GO:0005243(gap-junction forming channel activity);GO:0015285(connexon channel activity)	GO:0005921(gap junction);GO:0005922(connexon complex);GO:0016020(membrane);GO:0016021(integral to membrane)	12.8314	23.495	1.83105	0.872674
M300008894	M300008894	ENSMUSG00000055078	NM_176942	110886	Gabra5	gamma-aminobutyric acid (GABA-A) receptor, subunit alpha 5 [Source:MarkerSymbol;Acc:MGI:95617]	GO:0001662(behavioral fear response);GO:0006810(transport);GO:0006811(ion transport);GO:0006821(chloride transport);GO:0007214(gamma-aminobutyric acid signaling pathway);GO:0008306(associative learning)	GO:0004872(receptor activity);GO:0004890(GABA-A receptor activity);GO:0005216(ion channel activity);GO:0005230(extracellular ligand-gated ion channel activity);GO:0005254(chloride channel activity);GO:0030594(neurotransmitter receptor activity);GO:0031404(chloride ion binding)	GO:0005887(integral to plasma membrane);GO:0016020(membrane);GO:0016021(integral to membrane);GO:0045211(postsynaptic membrane)	2.63835	4.82867	1.83019	0.871991
M400014161	M400014161	-	-	-	-	-	-	-	-	3.88814	7.11328	1.82948	0.871436
M400002919	M400002919	ENSMUSG00000044623	NM_026292	-	4930542C12Rik	RIKEN cDNA 4930542C12 gene [Source:MarkerSymbol;Acc:MGI:1914898]	-	-	-	2.41504	4.41793	1.82934	0.871319
M300019255	M300019255	ENSMUSG00000048458	NM_175398	-	6530418L21Rik	RIKEN cDNA 6530418L21 gene [Source:MarkerSymbol;Acc:MGI:1923497]	GO:0008152(metabolic process)	GO:0016798(hydrolase activity, acting on glycosyl bonds)	-	13.1552	24.0618	1.82908	0.871117
M400005033	M400005033	-	NM_027188	69726	-	-	GO:0008150(biological_process);GO:0016568(chromatin modification)	GO:0003674(molecular_function);GO:0005515(protein binding);GO:0008168(methyltransferase activity);GO:0008270(zinc ion binding);GO:0016740(transferase activity);GO:0018024(histone-lysine N-methyltransferase activity);GO:0046872(metal ion binding)	GO:0005575(cellular_component);GO:0005634(nucleus)	37.6677	68.8925	1.82896	0.871021
M300003917	M300003917	ENSMUSG00000024109	NM_020252	-	Nrxn1	neurexin I [Source:MarkerSymbol;Acc:MGI:1096391]	GO:0007155(cell adhesion);GO:0007268(synaptic transmission);GO:0007269(neurotransmitter secretion);GO:0007416(synaptogenesis)	GO:0005246(calcium channel regulator activity);GO:0005509(calcium ion binding);GO:0005515(protein binding);GO:0046872(metal ion binding)	GO:0005624(membrane fraction);GO:0016020(membrane);GO:0016021(integral to membrane);GO:0042734(presynaptic membrane)	12.6061	23.0553	1.82889	0.870972
M300000134	M300000134	-	NM_013670	20646	-	-	GO:0016071(mRNA metabolic process)	GO:0003723(RNA binding);GO:0042802(identical protein binding)	GO:0005634(nucleus);GO:0005681(spliceosome);GO:0030529(ribonucleoprotein complex)	211.239	386.262	1.82855	0.870702
M200000882	M200000882	ENSMUSG00000017969	NM_008968	19223	Ptgis	prostaglandin I2 (prostacyclin) synthase [Source:MarkerSymbol;Acc:MGI:1097156]	GO:0001516(prostaglandin biosynthetic process);GO:0006118(electron transport);GO:0006633(fatty acid biosynthetic process);GO:0008610(lipid biosynthetic process)	GO:0004497(monooxygenase activity);GO:0005506(iron ion binding);GO:0008116(prostaglandin-I synthase activity);GO:0016491(oxidoreductase activity);GO:0016853(isomerase activity);GO:0020037(heme binding);GO:0046872(metal ion binding)	GO:0005615(extracellular space);GO:0005783(endoplasmic reticulum);GO:0005792(microsome);GO:0016020(membrane);GO:0016021(integral to membrane)	117.743	215.278	1.82838	0.870567
M200007645	M200007645	ENSMUSG00000067825	NM_028730	-	Pex26	peroxisome biogenesis factor 26 [Source:MarkerSymbol;Acc:MGI:1921293]	-	-	-	31.4668	57.5094	1.82762	0.869968
M200015955	M200015955	ENSMUSG00000028914	NM_015733	-	Casp9	caspase 9 [Source:MarkerSymbol;Acc:MGI:1277950]	GO:0006508(proteolysis);GO:0006915(apoptosis);GO:0006917(induction of apoptosis);GO:0042981(regulation of apoptosis)	GO:0005515(protein binding);GO:0008233(peptidase activity);GO:0008234(cysteine-type peptidase activity);GO:0016787(hydrolase activity);GO:0030693(caspase activity)	GO:0005622(intracellular);GO:0005625(soluble fraction);GO:0005634(nucleus);GO:0005829(cytosol)	32.4234	59.2118	1.82621	0.868851
M200002789	M200002789	ENSMUSG00000001911	NM_010906	18032	Nfix	nuclear factor I/X [Source:MarkerSymbol;Acc:MGI:97311]	GO:0006260(DNA replication);GO:0006350(transcription);GO:0006355(regulation of transcription, DNA-dependent)	GO:0003677(DNA binding);GO:0003700(transcription factor activity)	GO:0005622(intracellular);GO:0005634(nucleus)	169.799	310.06	1.82604	0.868717
M400004668	M400004668	ENSMUSG00000054000	NM_026954	69136	Tusc1	tumor suppressor candidate 1 [Source:MarkerSymbol;Acc:MGI:2684283]	-	-	-	13.7882	25.1697	1.82545	0.868253
M300003880	M300003880	ENSMUSG00000024053	NM_145158	246707	Emilin2	elastin microfibril interfacer 2 [Source:MarkerSymbol;Acc:MGI:2389136]	GO:0007155(cell adhesion)	GO:0005515(protein binding)	GO:0005576(extracellular region);GO:0005578(proteinaceous extracellular matrix)	336.684	614.467	1.82506	0.867941
M200000420	M200000420	ENSMUSG00000031351	NM_009549;XM_489859	-	Zfp185	zinc finger protein 185 [Source:MarkerSymbol;Acc:MGI:108095]	-	GO:0003676(nucleic acid binding);GO:0008270(zinc ion binding);GO:0046872(metal ion binding)	-	3.06541	5.59413	1.82492	0.867833
M300006187	M300006187	ENSMUSG00000028603	NM_011327	-	Scp2	sterol carrier protein 2, liver [Source:MarkerSymbol;Acc:MGI:98254]	GO:0006637(acyl-CoA metabolic process);GO:0006810(transport);GO:0006869(lipid transport);GO:0007031(peroxisome organization and biogenesis);GO:0008152(metabolic process)	GO:0004770(sterol carrier protein X-related thiolase activity);GO:0005498(sterol carrier activity);GO:0005515(protein binding);GO:0008289(lipid binding);GO:0016491(oxidoreductase activity);GO:0016740(transferase activity)	GO:0005739(mitochondrion);GO:0005777(peroxisome)	172.627	315.013	1.82481	0.867748
M300002958	M300002958	ENSMUSG00000021798	NM_011918;XM_484363	24131	Ldb3	LIM domain binding 3 [Source:MarkerSymbol;Acc:MGI:1344412]	GO:0006118(electron transport)	GO:0005080(protein kinase C binding);GO:0005515(protein binding);GO:0008270(zinc ion binding);GO:0009055(electron carrier activity);GO:0020037(heme binding);GO:0046872(metal ion binding)	GO:0005856(cytoskeleton);GO:0030018(Z disc)	202.521	369.534	1.82467	0.867636
M400015131	M400015131	-	-	239759	-	-	GO:0006629(lipid metabolic process);GO:0016042(lipid catabolic process)	GO:0003824(catalytic activity);GO:0016787(hydrolase activity)	GO:0005576(extracellular region);GO:0005615(extracellular space);GO:0016020(membrane)	7.16027	13.0631	1.82438	0.867408
M400011295	M400011295	ENSMUSG00000074785	NM_018797	100044106	Plxnc1	plexin C1 [Source:MarkerSymbol;Acc:MGI:1890127]	GO:0007275(multicellular organismal development)	GO:0004867(serine-type endopeptidase inhibitor activity);GO:0004872(receptor activity)	GO:0005615(extracellular space);GO:0016020(membrane);GO:0016021(integral to membrane)	6.21699	11.342	1.82436	0.867391
M400013684	M400013684	-	-	11529	-	-	-	-	-	3.42605	6.24862	1.82386	0.866992
M400006889	M400006889	ENSMUSG00000059605	-	100047799	EG544864	predicted gene, EG544864 [Source:MarkerSymbol;Acc:MGI:3643232]	-	-	-	7.69009	14.0136	1.82229	0.865752
M400002960	M400002960	ENSMUSG00000044903;ENSMUSG00000070797;ENSMUSG00000004540;ENSMUSG00000070796;ENSMUSG00000004542	NM_001004152	-	BC050099	cDNA sequence BC050099 [Source:MarkerSymbol;Acc:MGI:2681855]	-	-	GO:0016021(integral to membrane)	167.934	305.995	1.82212	0.865618
M200007765	M200007765	ENSMUSG00000043924	NM_145555	-	A330049M08Rik	RIKEN cDNA A330049M08 gene [Source:MarkerSymbol;Acc:MGI:2444888]	GO:0008150(biological_process)	GO:0003674(molecular_function)	GO:0005575(cellular_component);GO:0016020(membrane);GO:0016021(integral to membrane)	4.1616	7.58209	1.82191	0.865455
M300004831	M300004831	ENSMUSG00000025887	NM_009808	100044205	Casp12	caspase 12 [Source:MarkerSymbol;Acc:MGI:1312922]	GO:0006508(proteolysis);GO:0006915(apoptosis);GO:0006917(induction of apoptosis);GO:0006926(virus-infected cell apoptosis);GO:0030968(unfolded protein response);GO:0042981(regulation of apoptosis)	GO:0005515(protein binding);GO:0008233(peptidase activity);GO:0008234(cysteine-type peptidase activity);GO:0016787(hydrolase activity);GO:0030693(caspase activity)	GO:0005622(intracellular);GO:0005783(endoplasmic reticulum)	7.75969	14.1122	1.81866	0.862873
M400005395	M400005395	ENSMUSG00000056073	NM_010349	14806	Grik2	glutamate receptor, ionotropic, kainate 2 (beta 2) [Source:MarkerSymbol;Acc:MGI:95815]	GO:0006810(transport);GO:0006811(ion transport);GO:0006813(potassium ion transport);GO:0007268(synaptic transmission);GO:0048172(regulation of short-term neuronal synaptic plasticity);GO:0050806(positive regulation of synaptic transmission);GO:0051402(neuron apoptosis)	GO:0004872(receptor activity);GO:0004970(ionotropic glutamate receptor activity);GO:0005216(ion channel activity);GO:0005234(glutamate-gated ion channel activity);GO:0005267(potassium channel activity);GO:0015277(kainate selective glutamate receptor activity);GO:0042802(identical protein binding)	GO:0005615(extracellular space);GO:0008328(ionotropic glutamate receptor complex);GO:0016020(membrane);GO:0016021(integral to membrane);GO:0045202(synapse);GO:0045211(postsynaptic membrane)	2.82652	5.14014	1.81854	0.862781
M400005310	M400005310	ENSMUSG00000055826	NM_027028	-	1700008P20Rik	RIKEN cDNA 1700008P20 gene [Source:MarkerSymbol;Acc:MGI:1916551]	-	-	-	1.25045	2.27327	1.81796	0.862323
M400002333	M400002333	ENSMUSG00000040068	-	-	-	-	GO:0008150(biological_process)	GO:0003674(molecular_function)	GO:0005575(cellular_component)	1.43895	2.61501	1.8173	0.861798
M200012073	M200012073	ENSMUSG00000020234	XM_483925	432479	4930404N11Rik	RIKEN cDNA 4930404N11 gene [Source:MarkerSymbol;Acc:MGI:1921072]	-	-	-	23.5523	42.7849	1.81659	0.861234
M400004959	M400004959	-	NM_134096	-	-	-	-	-	GO:0005615(extracellular space)	8.32475	15.12	1.81627	0.860982
M300004762	M300004762	ENSMUSG00000025780	NM_172471	209378	Itih5	inter-alpha (globulin) inhibitor H5 [Source:MarkerSymbol;Acc:MGI:1925751]	GO:0030212(hyaluronan metabolic process)	GO:0004867(serine-type endopeptidase inhibitor activity)	GO:0005615(extracellular space)	74.4609	135.197	1.81568	0.86051
M400008604	M400008604	ENSMUSG00000064225	NM_198414	-	Paqr9	progestin and adipoQ receptor family member IX [Source:MarkerSymbol;Acc:MGI:1922802]	-	GO:0004872(receptor activity)	GO:0016020(membrane);GO:0016021(integral to membrane)	68.1221	123.659	1.81526	0.860175
M400012687	M400012687	-	NR_002142	-	-	-	-	-	-	8.736	15.8577	1.81521	0.860139
M400003186	M400003186	ENSMUSG00000046603	XM_356203	382117	D9Ertd402e	Uncharacterized protein C3orf23 homolog. [Source:Uniprot/SWISSPROT;Acc:Q66JZ4]	-	-	GO:0005739(mitochondrion)	14.7487	26.7617	1.81451	0.859582
M400005132	M400005132	ENSMUSG00000062629;ENSMUSG00000055340	-	-	-	olfactory receptor 115 (Olfr115), mRNA [Source:RefSeq_dna;Acc:NM_001011753]	GO:0007165(signal transduction);GO:0007186(G-protein coupled receptor protein signaling pathway);GO:0007608(sensory perception of smell);GO:0050896(response to stimulus)	GO:0004871(signal transducer activity);GO:0004872(receptor activity);GO:0004930(G-protein coupled receptor activity);GO:0004984(olfactory receptor activity)	GO:0016020(membrane);GO:0016021(integral to membrane)	4.29939	7.79547	1.81316	0.858506
M400005594	M400005594	ENSMUSG00000056752	XM_110968	237806	Dnahc9	dynein, axonemal, heavy chain 9 [Source:MarkerSymbol;Acc:MGI:1289279]	GO:0000226(microtubule cytoskeleton organization and biogenesis);GO:0007018(microtubule-based movement);GO:0008150(biological_process)	GO:0000166(nucleotide binding);GO:0003674(molecular_function);GO:0003777(microtubule motor activity);GO:0005524(ATP binding);GO:0016887(ATPase activity)	GO:0000922(spindle pole);GO:0005815(microtubule organizing center);GO:0030286(dynein complex);GO:0035085(cilium axoneme)	1.8502	3.35204	1.81171	0.857355
M200012074	M200012074	ENSMUSG00000039521	NM_054039	-	Foxp3	forkhead box P3 [Source:MarkerSymbol;Acc:MGI:1891436]	GO:0000122(negative regulation of transcription from RNA polymerase II promoter);GO:0001782(B cell homeostasis);GO:0001816(cytokine production);GO:0002262(myeloid cell homeostasis);GO:0002361(CD4(positive, CD25(positive, alpha-beta regulatory T cell differentiation);GO:0002456(T cell mediated immunity);GO:0002507(tolerance induction);GO:0002513(tolerance induction to self antigen);GO:0002637(regu…	GO:0003676(nucleic acid binding);GO:0003677(DNA binding);GO:0003700(transcription factor activity);GO:0003704(specific RNA polymerase II transcription factor activity);GO:0003705(RNA polymerase II transcription factor activity, enhancer binding);GO:0003714(transcription corepressor activity);GO:0005515(protein binding);GO:0008270(zinc ion binding);GO:0016563(transcriptional activator activity);GO…	GO:0005622(intracellular);GO:0005634(nucleus);GO:0005737(cytoplasm)	1.40404	2.54342	1.8115	0.857188
M200004229	M200004229	ENSMUSG00000051502	NM_027356	70240	2700038N03Rik	RIKEN cDNA 2700038N03 gene [Source:MarkerSymbol;Acc:MGI:1917490]	GO:0006512(ubiquitin cycle)	GO:0008233(peptidase activity);GO:0008234(cysteine-type peptidase activity);GO:0016787(hydrolase activity)	-	39.4317	71.4183	1.81119	0.856938
M400003618	M400003618	ENSMUSG00000056148	NM_153133	103142	Rdh9	retinol dehydrogenase 9 [Source:MarkerSymbol;Acc:MGI:2143528]	GO:0008152(metabolic process)	GO:0016491(oxidoreductase activity)	-	41.9997	76.0597	1.81096	0.856755
M400012412	M400012412	ENSMUSG00000071276	NM_177317	-	Fpr-rs7	formyl peptide receptor, related sequence 7 [Source:MarkerSymbol;Acc:MGI:2448177]	-	-	-	4.00824	7.2571	1.81055	0.856425
M200007898	M200007898	ENSMUSG00000024846	NM_028623	73720	Cst6	cystatin E/M [Source:MarkerSymbol;Acc:MGI:1920970]	-	-	-	6.81675	12.3383	1.80999	0.855985
M400008364	M400008364	ENSMUSG00000070375;ENSMUSG00000070374	NM_011002	-	Olfr59	olfactory receptor 59 [Source:MarkerSymbol;Acc:MGI:1333755]	GO:0007165(signal transduction);GO:0007186(G-protein coupled receptor protein signaling pathway);GO:0007608(sensory perception of smell);GO:0050896(response to stimulus)	GO:0001584(rhodopsin-like receptor activity);GO:0004871(signal transducer activity);GO:0004872(receptor activity);GO:0004930(G-protein coupled receptor activity);GO:0004984(olfactory receptor activity)	GO:0005887(integral to plasma membrane);GO:0016020(membrane);GO:0016021(integral to membrane)	2.4325	4.40246	1.80985	0.855871
M400004805	M400004805	ENSMUSG00000054422	NM_017399	14080	Fabp1	fatty acid binding protein 1, liver [Source:MarkerSymbol;Acc:MGI:95479]	-	-	-	9.67752	17.5053	1.80886	0.855082
M200000344	M200000344	ENSMUSG00000019822	NM_009213	20598	Smpd2	sphingomyelin phosphodiesterase 2, neutral [Source:MarkerSymbol;Acc:MGI:1278330]	-	GO:0000287(magnesium ion binding);GO:0004767(sphingomyelin phosphodiesterase activity);GO:0016787(hydrolase activity);GO:0046872(metal ion binding)	GO:0016020(membrane);GO:0016021(integral to membrane)	166.016	300.138	1.80788	0.8543
M200014355	M200014355	ENSMUSG00000033107	NM_026301	-	Rnf125	ring finger protein 125 [Source:MarkerSymbol;Acc:MGI:1914914]	GO:0006512(ubiquitin cycle);GO:0006955(immune response)	GO:0003676(nucleic acid binding);GO:0005515(protein binding);GO:0008270(zinc ion binding);GO:0016874(ligase activity);GO:0046872(metal ion binding)	GO:0005622(intracellular)	30.9349	55.9032	1.80713	0.853696
M400004007	M400004007	ENSMUSG00000052135	NM_194060	329934	Foxo6	forkhead box O6 [Source:MarkerSymbol;Acc:MGI:2676586]	GO:0006350(transcription);GO:0006355(regulation of transcription, DNA-dependent);GO:0008150(biological_process)	GO:0003674(molecular_function);GO:0003677(DNA binding);GO:0003700(transcription factor activity);GO:0043565(sequence-specific DNA binding)	GO:0005634(nucleus);GO:0005737(cytoplasm)	15.2455	27.5291	1.80572	0.852576
M200002665	M200002665	ENSMUSG00000024798	NM_008315	15566	Htr7	5-hydroxytryptamine (serotonin) receptor 7 [Source:MarkerSymbol;Acc:MGI:99841]	GO:0007165(signal transduction);GO:0007186(G-protein coupled receptor protein signaling pathway)	GO:0001584(rhodopsin-like receptor activity);GO:0004871(signal transducer activity);GO:0004872(receptor activity);GO:0004930(G-protein coupled receptor activity);GO:0004977(melanocortin receptor activity);GO:0004993(serotonin receptor activity)	GO:0016020(membrane);GO:0016021(integral to membrane)	1.35343	2.44349	1.80541	0.852328
M400017413	M400017413	-	-	-	-	-	-	-	-	1.64458	2.96899	1.80532	0.852255
M300020813	M300020813	ENSMUSG00000050103	NM_178767	319660	A530016O06Rik	RIKEN cDNA A530016O06 gene [Source:MarkerSymbol;Acc:MGI:2442495]	GO:0008152(metabolic process)	GO:0003824(catalytic activity)	-	1.93573	3.49457	1.8053	0.852238
M400011588	M400011588	ENSMUSG00000065987	NM_026972	69165	Cd209b	CD209b antigen [Source:MarkerSymbol;Acc:MGI:1916415]	GO:0001879(detection of yeast);GO:0006897(endocytosis);GO:0006910(phagocytosis, recognition);GO:0016045(detection of bacterium);GO:0042535(positive regulation of tumor necrosis factor biosynthetic process);GO:0050766(positive regulation of phagocytosis)	GO:0001872(zymosan binding);GO:0004872(receptor activity);GO:0005509(calcium ion binding);GO:0005529(sugar binding);GO:0005537(mannose binding);GO:0030247(polysaccharide binding);GO:0046872(metal ion binding)	GO:0009897(external side of plasma membrane);GO:0016020(membrane);GO:0016021(integral to membrane)	13.2235	23.8651	1.80476	0.851803
M200002308	M200002308	ENSMUSG00000040310	NM_007442	-	Alx4	aristaless 4 [Source:MarkerSymbol;Acc:MGI:108359]	GO:0006350(transcription);GO:0006355(regulation of transcription, DNA-dependent);GO:0006357(regulation of transcription from RNA polymerase II promoter);GO:0007275(multicellular organismal development);GO:0045449(regulation of transcription)	GO:0003677(DNA binding);GO:0003700(transcription factor activity);GO:0005515(protein binding);GO:0043565(sequence-specific DNA binding)	GO:0005634(nucleus);GO:0005667(transcription factor complex)	31.261	56.414	1.80461	0.851691
M400003483	M400003483	ENSMUSG00000048967	-	234365	BC028663	cDNA sequence BC028663 [Source:MarkerSymbol;Acc:MGI:2681845]	-	-	-	77.6287	139.982	1.80322	0.850575
M300010168	M300010168	ENSMUSG00000035948	NM_198636	380660	8430416H19Rik	RIKEN cDNA 8430416H19 gene [Source:MarkerSymbol;Acc:MGI:2685720]	GO:0008152(metabolic process)	GO:0003824(catalytic activity)	-	13.6524	24.6157	1.80304	0.850428
M300017729	M300017729	ENSMUSG00000046856	NM_146250	241070	Gpr1	G protein-coupled receptor 1 [Source:MarkerSymbol;Acc:MGI:2385324]	GO:0007165(signal transduction);GO:0007186(G-protein coupled receptor protein signaling pathway);GO:0008150(biological_process)	GO:0001584(rhodopsin-like receptor activity);GO:0003674(molecular_function);GO:0004871(signal transducer activity);GO:0004872(receptor activity);GO:0004930(G-protein coupled receptor activity)	GO:0005575(cellular_component);GO:0016020(membrane);GO:0016021(integral to membrane)	4.71097	8.49063	1.80231	0.849847
M200014500	M200014500	ENSMUSG00000042092	NM_028622	73719	1110014K05Rik	RIKEN cDNA 1110014K05 gene [Source:MarkerSymbol;Acc:MGI:1920969]	-	-	-	1.86777	3.36621	1.80226	0.849808
M300021863	M300021863	ENSMUSG00000051207	NM_203490	211578	Mrgprd	MAS-related GPR, member D [Source:MarkerSymbol;Acc:MGI:3033142]	GO:0007165(signal transduction);GO:0007186(G-protein coupled receptor protein signaling pathway)	GO:0001584(rhodopsin-like receptor activity);GO:0004871(signal transducer activity);GO:0004872(receptor activity);GO:0004930(G-protein coupled receptor activity)	GO:0016020(membrane);GO:0016021(integral to membrane)	1.48934	2.68402	1.80215	0.849721
M400012294	M400012294	ENSMUSG00000041889	NM_175259	-	Tmem58	transmembrane protein 58 [Source:MarkerSymbol;Acc:MGI:1924802]	-	-	GO:0016020(membrane);GO:0016021(integral to membrane)	40.8698	73.592	1.80065	0.848516
M400007169	M400007169	-	XM_355073	100045947	-	-	-	-	-	3.59699	6.47626	1.80047	0.848373
M300016186	M300016186	ENSMUSG00000045215	XM_140204	-	Asxl3	additional sex combs like 3 (Drosophila) [Source:MarkerSymbol;Acc:MGI:2685175]	-	-	-	1.11278	2.00311	1.8001	0.848077
M300013186	M300013186	ENSMUSG00000041460	XM_485819	319734	Cacna2d4	calcium channel, voltage-dependent, alpha 2/delta subunit 4 [Source:MarkerSymbol;Acc:MGI:2442632]	-	-	GO:0016020(membrane)	2.70619	4.87127	1.80005	0.848034
M200000321	M200000321	ENSMUSG00000020423	NM_007570	12227	Btg2	B-cell translocation gene 2, anti-proliferative [Source:MarkerSymbol;Acc:MGI:108384]	GO:0006350(transcription);GO:0006355(regulation of transcription, DNA-dependent);GO:0006479(protein amino acid methylation);GO:0006974(response to DNA damage stimulus);GO:0009952(anterior/posterior pattern formation);GO:0030182(neuron differentiation);GO:0043066(negative regulation of apoptosis)	GO:0005515(protein binding)	-	124.77	224.47	1.79907	0.84725
M300012208	M300012208	ENSMUSG00000039496	NM_177647	227526	Armetl1	arginine-rich, mutated in early stage tumors-like 1 [Source:MarkerSymbol;Acc:MGI:3606576]	-	GO:0005179(hormone activity)	GO:0005576(extracellular region)	5.84066	10.5064	1.79883	0.847062
M400006781	M400006781	ENSMUSG00000059383	NM_205844	404194	Gfral	GDNF family receptor alpha like [Source:MarkerSymbol;Acc:MGI:3607786]	GO:0006916(anti-apoptosis);GO:0031098(stress-activated protein kinase signaling pathway)	GO:0004872(receptor activity)	GO:0005886(plasma membrane);GO:0016020(membrane);GO:0016021(integral to membrane)	2.22688	4.00524	1.79859	0.846869
M400004452	M400004452	ENSMUSG00000053389	NM_199154	387342	TR107_MOUSE	Taste receptor type 2 member 107 (T2R107) (mT2R43) (T2R4) (STC5-1). [Source:Uniprot/SWISSPROT;Acc:Q7M725]	GO:0001580(detection of chemical stimulus during sensory perception of bitter taste)	-	-	1.62712	2.92647	1.79856	0.846842
M200005632	M200005632	ENSMUSG00000021136	NM_022316	64075	Smoc1	SPARC related modular calcium binding 1 [Source:MarkerSymbol;Acc:MGI:1929878]	GO:0008150(biological_process)	GO:0003674(molecular_function);GO:0005509(calcium ion binding)	GO:0005575(cellular_component);GO:0005578(proteinaceous extracellular matrix);GO:0005604(basement membrane)	56.1653	101.016	1.79854	0.846828
M400010931	M400010931	ENSMUSG00000068327	NM_009392	-	Tlx2	T-cell leukemia, homeobox 2 [Source:MarkerSymbol;Acc:MGI:1350935]	GO:0006355(regulation of transcription, DNA-dependent);GO:0006357(regulation of transcription from RNA polymerase II promoter);GO:0007275(multicellular organismal development);GO:0045449(regulation of transcription);GO:0050774(negative regulation of dendrite morphogenesis)	GO:0003677(DNA binding);GO:0003700(transcription factor activity);GO:0005515(protein binding);GO:0043565(sequence-specific DNA binding)	GO:0005634(nucleus);GO:0005667(transcription factor complex);GO:0005737(cytoplasm)	30.902	55.5621	1.79801	0.846403
M300014757	M300014757	ENSMUSG00000043692	NM_147004	259006	Olfr399	olfactory receptor 399 [Source:MarkerSymbol;Acc:MGI:3030233]	GO:0007165(signal transduction);GO:0007186(G-protein coupled receptor protein signaling pathway);GO:0007608(sensory perception of smell);GO:0050896(response to stimulus)	GO:0004871(signal transducer activity);GO:0004872(receptor activity);GO:0004930(G-protein coupled receptor activity);GO:0004984(olfactory receptor activity)	GO:0016020(membrane);GO:0016021(integral to membrane)	10.5178	18.9111	1.798	0.846397
M300021722	M300021722	ENSMUSG00000051067	XM_137156	237403	BC072620	cDNA sequence BC072620 [Source:MarkerSymbol;Acc:MGI:3609246]	-	GO:0005515(protein binding)	GO:0016020(membrane);GO:0016021(integral to membrane)	1.54171	2.76977	1.79656	0.845238
M400004862	M400004862	-	-	-	-	-	-	-	-	1.95318	3.50874	1.79642	0.845125
M400003626	M400003626	ENSMUSG00000049946	NM_173411	234290	BC030500	cDNA sequence BC030500 [Source:MarkerSymbol;Acc:MGI:2447770]	-	-	-	1.25045	2.24492	1.7953	0.844223
M400005004	M400005004	-	-	268448	-	-	-	-	-	5.91037	10.6076	1.79474	0.843777
M400004647	M400004647	ENSMUSG00000053930	XM_354612	380702	Gm879	gene model 879, (NCBI) [Source:MarkerSymbol;Acc:MGI:2685725]	-	-	-	5.08753	9.12966	1.79452	0.843596
M400019319	M400019319	ENSMUSG00000069192	-	-	Frmd4a	FERM domain containing 4A [Source:MarkerSymbol;Acc:MGI:1919850]	-	-	-	3.97344	7.12882	1.79412	0.843277
M300015069	M300015069	ENSMUSG00000071764	NM_207240	236784	Olfr1320	olfactory receptor 1320 [Source:MarkerSymbol;Acc:MGI:3031154]	GO:0007165(signal transduction);GO:0007186(G-protein coupled receptor protein signaling pathway);GO:0007608(sensory perception of smell);GO:0050896(response to stimulus)	GO:0004871(signal transducer activity);GO:0004872(receptor activity);GO:0004930(G-protein coupled receptor activity);GO:0004984(olfactory receptor activity)	GO:0016020(membrane);GO:0016021(integral to membrane)	15.3814	27.5832	1.79328	0.842604
M200013247	M200013247	ENSMUSG00000032508	NM_010851	17874	Myd88	myeloid differentiation primary response gene 88 [Source:MarkerSymbol;Acc:MGI:108005]	GO:0002238(response to molecule of fungal origin);GO:0002755(MyD88(dependent toll-like receptor signaling pathway);GO:0006954(inflammatory response);GO:0006955(immune response);GO:0007165(signal transduction);GO:0007166(cell surface receptor linked signal transduction);GO:0007178(transmembrane receptor protein serine/threonine kinase signaling pathway);GO:0009615(response to virus);GO:0016064(imm…	GO:0004871(signal transducer activity);GO:0004888(transmembrane receptor activity);GO:0005515(protein binding)	GO:0005737(cytoplasm);GO:0016020(membrane)	76.9449	137.924	1.79251	0.841977
M400001541	M400001541	ENSMUSG00000033278	NM_008984	19274	Ptprm	protein tyrosine phosphatase, receptor type, M [Source:MarkerSymbol;Acc:MGI:102694]	GO:0006470(protein amino acid dephosphorylation);GO:0007185(transmembrane receptor protein tyrosine phosphatase signaling pathway);GO:0016311(dephosphorylation)	GO:0004721(phosphoprotein phosphatase activity);GO:0004725(protein tyrosine phosphatase activity);GO:0004872(receptor activity);GO:0016787(hydrolase activity);GO:0016791(phosphoric monoester hydrolase activity)	GO:0005615(extracellular space);GO:0005886(plasma membrane);GO:0016020(membrane);GO:0016021(integral to membrane)	23.2961	41.7513	1.7922	0.841732
M300001956	M300001956	ENSMUSG00000020020	NM_183199	327799	Usp44	ubiquitin specific peptidase 44 [Source:MarkerSymbol;Acc:MGI:3045318]	GO:0006511(ubiquitin-dependent protein catabolic process)	GO:0004221(ubiquitin thiolesterase activity);GO:0008270(zinc ion binding);GO:0016787(hydrolase activity)	-	44.5708	79.861	1.79178	0.841392
M400003064	M400003064	ENSMUSG00000045689	NM_053129	93875	Pcdhb4	protocadherin beta 4 [Source:MarkerSymbol;Acc:MGI:2136738]	GO:0007155(cell adhesion);GO:0007156(homophilic cell adhesion)	GO:0005509(calcium ion binding);GO:0005515(protein binding)	GO:0016020(membrane)	1.5068	2.69948	1.79153	0.841195
M200006565	M200006565	ENSMUSG00000040488	NM_175641	-	Ltbp4	latent transforming growth factor beta binding protein 4 [Source:MarkerSymbol;Acc:MGI:1321395]	GO:0001558(regulation of cell growth);GO:0006457(protein folding);GO:0007179(transforming growth factor beta receptor signaling pathway);GO:0007275(multicellular organismal development);GO:0017015(regulation of transforming growth factor beta receptor signaling pathway);GO:0030162(regulation of proteolysis);GO:0030252(growth hormone secretion);GO:0045595(regulation of cell differentiation);GO:004…	GO:0005178(integrin binding);GO:0005509(calcium ion binding);GO:0005515(protein binding);GO:0005539(glycosaminoglycan binding);GO:0019838(growth factor binding)	GO:0005578(proteinaceous extracellular matrix)	33.9161	60.7569	1.79139	0.841077
M200015721	M200015721	ENSMUSG00000042812	NM_010426	15227	Foxf1a	forkhead box F1a [Source:MarkerSymbol;Acc:MGI:1347470]	GO:0001570(vasculogenesis);GO:0006350(transcription);GO:0006355(regulation of transcription, DNA-dependent);GO:0009887(organ morphogenesis);GO:0030198(extracellular matrix organization and biogenesis);GO:0030324(lung development);GO:0045198(establishment of epithelial cell polarity);GO:0048566(embryonic gut development)	GO:0003677(DNA binding);GO:0003700(transcription factor activity);GO:0043565(sequence-specific DNA binding)	GO:0005634(nucleus);GO:0005667(transcription factor complex)	2.24422	4.01941	1.79101	0.840771
M300013252	M300013252	ENSMUSG00000041608	NM_178676	215446	Entpd3	ectonucleoside triphosphate diphosphohydrolase 3 [Source:MarkerSymbol;Acc:MGI:1321386]	GO:0009134(nucleoside diphosphate catabolic process);GO:0009143(nucleoside triphosphate catabolic process)	GO:0008253(5'-nucleotidase activity);GO:0016787(hydrolase activity);GO:0017110(nucleoside-diphosphatase activity);GO:0017111(nucleoside-triphosphatase activity)	GO:0005886(plasma membrane);GO:0016021(integral to membrane)	12.2645	21.9623	1.79073	0.840546
M400007254	M400007254	-	NM_009930	12825	-	-	GO:0006817(phosphate transport);GO:0007155(cell adhesion)	GO:0005198(structural molecule activity);GO:0005201(extracellular matrix structural constituent);GO:0030020(extracellular matrix structural constituent conferring tensile strength)	GO:0005578(proteinaceous extracellular matrix);GO:0005581(collagen);GO:0005737(cytoplasm)	66.9074	119.812	1.79071	0.840531
M300019649	M300019649	ENSMUSG00000069849	NM_177112	-	-	-	-	-	-	4.50501	8.06636	1.79053	0.840387
M400001147	M400001147	ENSMUSG00000029219;ENSMUSG00000060204	-	545758	EG545758	predicted gene, EG545758 [Source:MarkerSymbol;Acc:MGI:3645333]	GO:0006814(sodium ion transport)	GO:0008508(bile acid:sodium symporter activity)	GO:0016020(membrane)	2.26168	4.04784	1.78975	0.83976
M300016615	M300016615	ENSMUSG00000045679	NM_172574	217430	Pqlc3	PQ loop repeat containing [Source:MarkerSymbol;Acc:MGI:2444067]	-	-	GO:0016020(membrane);GO:0016021(integral to membrane)	10.3123	18.4564	1.78974	0.839752
M400011577	M400011577	ENSMUSG00000026139	NM_026719	68421	Lmbrd1	LMBR1 domain containing 1 [Source:MarkerSymbol;Acc:MGI:1915671]	-	-	GO:0016020(membrane);GO:0016021(integral to membrane)	215.623	385.891	1.78966	0.839684
M200008415	M200008415	ENSMUSG00000009772	NM_028778	-	Nuak2	NUAK family, SNF1-like kinase, 2 [Source:MarkerSymbol;Acc:MGI:1921387]	GO:0006468(protein amino acid phosphorylation);GO:0006915(apoptosis);GO:0030036(actin cytoskeleton organization and biogenesis);GO:0042149(cellular response to glucose starvation);GO:0043066(negative regulation of apoptosis)	GO:0000166(nucleotide binding);GO:0000287(magnesium ion binding);GO:0004672(protein kinase activity);GO:0004674(protein serine/threonine kinase activity);GO:0005524(ATP binding);GO:0016301(kinase activity);GO:0016740(transferase activity);GO:0046872(metal ion binding)	GO:0016607(nuclear speck)	5.19029	9.28636	1.78918	0.839299
M300017353	M300017353	ENSMUSG00000046447	-	66259	Camk2n1	calcium/calmodulin-dependent protein kinase II inhibitor 1 [Source:MarkerSymbol;Acc:MGI:1913509]	GO:0007155(cell adhesion);GO:0016477(cell migration)	GO:0005515(protein binding)	GO:0001726(ruffle);GO:0005829(cytosol);GO:0030027(lamellipodium)	33.3841	59.7238	1.78899	0.839146
M400014328	M400014328	-	-	-	-	-	-	-	-	3.5971	6.43238	1.78821	0.838519
M400003989	M400003989	ENSMUSG00000052075	NM_025585	66479	1700029F12Rik	RIKEN cDNA 1700029F12 gene [Source:MarkerSymbol;Acc:MGI:1913729]	-	-	-	1.31852	2.35773	1.78817	0.838488
M300002486	M300002486	ENSMUSG00000020961	NM_175367	108800	Ston2	stonin 2 [Source:MarkerSymbol;Acc:MGI:1918272]	GO:0006886(intracellular protein transport);GO:0006897(endocytosis);GO:0030100(regulation of endocytosis)	GO:0005515(protein binding)	GO:0016020(membrane);GO:0030125(clathrin vesicle coat)	2.5178	4.50175	1.78797	0.838321
M200009833	M200009833	ENSMUSG00000030745	NM_021887	-	Il21r	interleukin 21 receptor [Source:MarkerSymbol;Acc:MGI:1890475]	-	GO:0003998(acylphosphatase activity);GO:0004872(receptor activity);GO:0004888(transmembrane receptor activity);GO:0004896(hematopoietin/interferon-class (D200(domain) cytokine receptor activity);GO:0004907(interleukin receptor activity)	GO:0016020(membrane);GO:0016021(integral to membrane)	3.28838	5.87781	1.78745	0.837902
M400004512	M400004512	ENSMUSG00000070314;ENSMUSG00000053559	-	-	LOC638951	-	-	-	-	13.0175	23.2533	1.78631	0.836983
M200004412	M200004412	ENSMUSG00000029136	NM_153196	71336	Rbks	ribokinase [Source:MarkerSymbol;Acc:MGI:1918586]	GO:0006014(D-ribose metabolic process)	GO:0004747(ribokinase activity);GO:0016301(kinase activity);GO:0016740(transferase activity)	-	13.5164	24.136	1.78569	0.836479
M200007916	M200007916	ENSMUSG00000020154	NM_029928	19263	Ptprb	protein tyrosine phosphatase, receptor type, B [Source:MarkerSymbol;Acc:MGI:97809]	GO:0006470(protein amino acid dephosphorylation);GO:0007185(transmembrane receptor protein tyrosine phosphatase signaling pathway)	GO:0004721(phosphoprotein phosphatase activity);GO:0004725(protein tyrosine phosphatase activity);GO:0004872(receptor activity);GO:0016787(hydrolase activity)	GO:0005886(plasma membrane)	18.9798	33.887	1.78543	0.836269
M400002127	M400002127	ENSMUSG00000038400	-	676013	Tmepai	transmembrane, prostate androgen induced RNA [Source:MarkerSymbol;Acc:MGI:1929600]	-	-	-	153.582	274.006	1.7841	0.835198
M400001161	M400001161	ENSMUSG00000029377	NM_007950	13874	Ereg	epiregulin [Source:MarkerSymbol;Acc:MGI:107508]	GO:0000074(regulation of progression through cell cycle);GO:0001525(angiogenesis);GO:0001550(ovarian cumulus expansion);GO:0001556(oocyte maturation);GO:0001819(positive regulation of cytokine production);GO:0007143(female meiosis);GO:0007173(epidermal growth factor receptor signaling pathway);GO:0007267(cell-cell signaling);GO:0007275(multicellular organismal development);GO:0008283(cell prolife…	GO:0005154(epidermal growth factor receptor binding);GO:0005515(protein binding);GO:0008083(growth factor activity);GO:0046982(protein heterodimerization activity)	GO:0005615(extracellular space);GO:0016020(membrane);GO:0016021(integral to membrane)	1.13034	2.01664	1.78409	0.835189
M400003672	M400003672	ENSMUSG00000050333	-	-	-	similar to Elongation factor 2 (EF-2) (LOC435640), mRNA [Source:RefSeq_dna;Acc:XR_003342]	-	-	-	12.1615	21.6934	1.78378	0.834934
M400003841	M400003841	ENSMUSG00000051550	-	68490	Zfp579	zinc finger protein 579 [Source:MarkerSymbol;Acc:MGI:1915740]	GO:0006350(transcription);GO:0006355(regulation of transcription, DNA-dependent)	GO:0003676(nucleic acid binding);GO:0003677(DNA binding);GO:0008270(zinc ion binding);GO:0046872(metal ion binding)	GO:0005622(intracellular);GO:0005634(nucleus)	19.9384	35.5487	1.78292	0.834246
M400016184	M400016184	-	XM_488944	-	-	-	-	-	-	15.2629	27.2022	1.78224	0.83369
M200001227	M200001227	ENSMUSG00000041954	NM_009400;NM_021985	21936	Tnfrsf18	tumor necrosis factor receptor superfamily, member 18 [Source:MarkerSymbol;Acc:MGI:894675]	-	GO:0004872(receptor activity);GO:0005515(protein binding)	GO:0009897(external side of plasma membrane);GO:0016020(membrane);GO:0016021(integral to membrane)	5.49901	9.79704	1.7816	0.833175
M200002572	M200002572	ENSMUSG00000026471	NM_008209	15064	Mr1	major histocompatibility complex, class I-related [Source:MarkerSymbol;Acc:MGI:1195463]	-	-	-	33.4873	59.6361	1.78086	0.832571
M400005241	M400005241	-	-	-	-	-	-	-	-	2.45007	4.36051	1.77975	0.831675
M300021576	M300021576	ENSMUSG00000050917	-	14175	Fgf4	fibroblast growth factor 4 [Source:MarkerSymbol;Acc:MGI:95518]	-	-	-	1.64447	2.92647	1.77959	0.831544
M400004410	M400004410	ENSMUSG00000053275	-	73533	1700080G18Rik	RIKEN cDNA 1700080G18 gene [Source:MarkerSymbol;Acc:MGI:1920783]	-	-	-	9.62515	17.1216	1.77884	0.830937
M400000163	M400000163	ENSMUSG00000008874	NM_001007223;XM_286121	403395	Clec3a	C-type lectin domain family 3, member a [Source:MarkerSymbol;Acc:MGI:2685642]	-	GO:0005529(sugar binding)	-	5.53194	9.84028	1.77881	0.830915
M200000303	M200000303	ENSMUSG00000069874	-	16145	Iigp2	interferon inducible GTPase 2 [Source:MarkerSymbol;Acc:MGI:1926262]	-	GO:0003924(GTPase activity)	GO:0005829(cytosol)	50.9403	90.6121	1.77879	0.830896
M200010761	M200010761	ENSMUSG00000030877	XM_133717	74466	4933427G17Rik	RIKEN cDNA 4933427G17 gene [Source:MarkerSymbol;Acc:MGI:1921716]	-	-	-	20.3674	36.2291	1.77878	0.830888
M200000992	M200000992	ENSMUSG00000031375	NM_007542	-	Bgn	biglycan [Source:MarkerSymbol;Acc:MGI:88158]	-	GO:0005515(protein binding)	GO:0005578(proteinaceous extracellular matrix);GO:0005615(extracellular space)	345.446	614.459	1.77874	0.830856
M400013663	M400013663	-	-	-	-	-	-	-	-	3.30595	5.87974	1.77854	0.83069
M200011155	M200011155	ENSMUSG00000031210	-	76206	Gpr165	G protein-coupled receptor 165 [Source:MarkerSymbol;Acc:MGI:1923456]	GO:0007165(signal transduction);GO:0007186(G-protein coupled receptor protein signaling pathway)	GO:0001584(rhodopsin-like receptor activity);GO:0004871(signal transducer activity);GO:0004872(receptor activity);GO:0004930(G-protein coupled receptor activity)	GO:0016020(membrane);GO:0016021(integral to membrane)	1.1826	2.10175	1.77723	0.829627
M200007785	M200007785	ENSMUSG00000030249	NM_011511;NM_021041	20928	Abcc9	ATP-binding cassette, sub-family C (CFTR/MRP), member 9 [Source:MarkerSymbol;Acc:MGI:1352630]	GO:0006810(transport);GO:0006813(potassium ion transport)	GO:0000166(nucleotide binding);GO:0004872(receptor activity);GO:0005524(ATP binding);GO:0008281(sulfonylurea receptor activity);GO:0016887(ATPase activity);GO:0017111(nucleoside-triphosphatase activity);GO:0042626(ATPase activity, coupled to transmembrane movement of substances)	GO:0005886(plasma membrane);GO:0016020(membrane);GO:0016021(integral to membrane);GO:0030017(sarcomere)	189.996	337.665	1.77722	0.829624
M300013112	M300013112	-	-	-	-	-	-	-	-	2.51791	4.4734	1.77663	0.829145
M300019034	M300019034	ENSMUSG00000048218	NM_178114	105827	Amigo2	adhesion molecule with Ig like domain 2 [Source:MarkerSymbol;Acc:MGI:2145995]	GO:0007155(cell adhesion);GO:0007156(homophilic cell adhesion);GO:0007157(heterophilic cell adhesion);GO:0043069(negative regulation of programmed cell death)	GO:0005515(protein binding)	GO:0005615(extracellular space);GO:0005887(integral to plasma membrane);GO:0016020(membrane);GO:0016021(integral to membrane)	10.0541	17.8599	1.77639	0.828944
M300002567	M300002567	ENSMUSG00000060716	XM_126961	-	Plekhh1	pleckstrin homology domain containing, family H (with MyTH4 domain) member 1 [Source:MarkerSymbol;Acc:MGI:2144989]	-	GO:0003774(motor activity);GO:0003779(actin binding);GO:0005488(binding);GO:0005524(ATP binding)	GO:0005856(cytoskeleton)	23.5369	41.7932	1.77565	0.828348
M200000203	M200000203	ENSMUSG00000026185	-	16011	Igfbp5	insulin-like growth factor binding protein 5 [Source:MarkerSymbol;Acc:MGI:96440]	GO:0001558(regulation of cell growth)	GO:0005520(insulin-like growth factor binding);GO:0019838(growth factor binding)	GO:0005576(extracellular region);GO:0005615(extracellular space);GO:0016942(insulin-like growth factor binding protein complex)	97.2776	172.716	1.77549	0.828219
M200004760	M200004760	ENSMUSG00000064109	NM_011827	-	Hcst	hematopoietic cell signal transducer [Source:MarkerSymbol;Acc:MGI:1344360]	-	GO:0005515(protein binding)	GO:0005615(extracellular space);GO:0016021(integral to membrane)	6.16661	10.9461	1.77506	0.827869
M400007893	M400007893	-	-	-	-	-	-	-	-	99.2278	176.098	1.77468	0.827561
M400004251	M400004251	ENSMUSG00000050251;ENSMUSG00000052818	NM_207147	-	Olfr813	olfactory receptor 813 [Source:MarkerSymbol;Acc:MGI:3030647]	GO:0007165(signal transduction);GO:0007186(G-protein coupled receptor protein signaling pathway);GO:0007608(sensory perception of smell);GO:0050896(response to stimulus)	GO:0004871(signal transducer activity);GO:0004872(receptor activity);GO:0004930(G-protein coupled receptor activity);GO:0004984(olfactory receptor activity)	GO:0016020(membrane);GO:0016021(integral to membrane)	1.2331	2.18815	1.77451	0.827422
M200003017	M200003017	ENSMUSG00000035152	NM_011407	20555	Ap2b1	adaptor-related protein complex 2, beta 1 subunit [Source:MarkerSymbol;Acc:MGI:1919020]	GO:0000082(G1/S transition of mitotic cell cycle);GO:0007050(cell cycle arrest);GO:0008285(negative regulation of cell proliferation)	-	GO:0005575(cellular_component)	6.57797	11.6715	1.77434	0.827281
M200014856	M200014856	ENSMUSG00000032034	NM_010605	16521	Kcnj5	potassium inwardly-rectifying channel, subfamily J, member 5 [Source:MarkerSymbol;Acc:MGI:104755]	GO:0006810(transport);GO:0006811(ion transport);GO:0006813(potassium ion transport)	GO:0005216(ion channel activity);GO:0005242(inward rectifier potassium channel activity);GO:0005244(voltage-gated ion channel activity);GO:0005267(potassium channel activity);GO:0015467(G-protein activated inward rectifier potassium channel activity);GO:0030955(potassium ion binding)	GO:0005887(integral to plasma membrane);GO:0016020(membrane);GO:0016021(integral to membrane)	10.2771	18.2294	1.7738	0.826844
M300018922	M300018922	ENSMUSG00000048101	NM_146335	18316	Olfr19	olfactory receptor 19 [Source:MarkerSymbol;Acc:MGI:109316]	GO:0007165(signal transduction);GO:0007186(G-protein coupled receptor protein signaling pathway);GO:0007608(sensory perception of smell);GO:0050896(response to stimulus)	GO:0001584(rhodopsin-like receptor activity);GO:0004871(signal transducer activity);GO:0004872(receptor activity);GO:0004930(G-protein coupled receptor activity);GO:0004984(olfactory receptor activity)	GO:0005887(integral to plasma membrane);GO:0016020(membrane);GO:0016021(integral to membrane)	2.97989	5.28331	1.77299	0.826184
M400005058	M400005058	ENSMUSG00000055125	-	75697	3300001A09Rik	RIKEN cDNA 3300001A09 gene [Source:MarkerSymbol;Acc:MGI:1922947]	-	-	-	18.9621	33.618	1.7729	0.826114
M200004617	M200004617	ENSMUSG00000039115	NM_133721	104099	Itga9	integrin alpha 9 [Source:MarkerSymbol;Acc:MGI:104756]	GO:0007155(cell adhesion);GO:0007160(cell-matrix adhesion);GO:0007229(integrin-mediated signaling pathway)	GO:0004872(receptor activity);GO:0005515(protein binding)	GO:0008305(integrin complex);GO:0016021(integral to membrane)	29.6851	52.6075	1.77218	0.825529
M200008609	M200008609	ENSMUSG00000018822	NM_018780	54612	Sfrp5	secreted frizzled-related sequence protein 5 [Source:MarkerSymbol;Acc:MGI:1860298]	GO:0007275(multicellular organismal development);GO:0016055(Wnt receptor signaling pathway);GO:0030154(cell differentiation)	GO:0004888(transmembrane receptor activity)	GO:0005615(extracellular space);GO:0016020(membrane)	5.34377	9.47012	1.77218	0.825524
M400014206	M400014206	-	-	-	-	-	-	-	-	7.14292	12.6523	1.77131	0.824815
M300017635	M300017635	ENSMUSG00000046759	NM_177223	-	D130079A08Rik	RIKEN cDNA D130079A08 gene [Source:MarkerSymbol;Acc:MGI:2444500]	-	-	-	3.03214	5.36842	1.7705	0.824161
M200013683	M200013683	ENSMUSG00000038530	NM_009062	19736	Rgs4	regulator of G-protein signaling 4 [Source:MarkerSymbol;Acc:MGI:108409]	GO:0007186(G-protein coupled receptor protein signaling pathway);GO:0009968(negative regulation of signal transduction)	GO:0004871(signal transducer activity);GO:0005096(GTPase activator activity)	GO:0005737(cytoplasm)	6.06374	10.7347	1.7703	0.823997
M400005615	M400005615	ENSMUSG00000056739	-	-	ENSMUSG00000056739	predicted gene, ENSMUSG00000056739 [Source:MarkerSymbol;Acc:MGI:3642351]	-	-	-	4.55585	8.06507	1.77027	0.823967
M300009031	M300009031	ENSMUSG00000060477	NM_172161	-	Irak2	interleukin-1 receptor-associated kinase 2 [Source:MarkerSymbol;Acc:MGI:2429603]	GO:0006468(protein amino acid phosphorylation);GO:0006915(apoptosis);GO:0007165(signal transduction);GO:0007250(activation of NF-kappaB-inducing kinase);GO:0031663(lipopolysaccharide-mediated signaling pathway);GO:0042981(regulation of apoptosis);GO:0043433(negative regulation of transcription factor activity);GO:0046777(protein amino acid autophosphorylation);GO:0051092(activation of NF-kappaB t…	GO:0004672(protein kinase activity);GO:0004674(protein serine/threonine kinase activity);GO:0004713(protein-tyrosine kinase activity);GO:0005515(protein binding);GO:0005524(ATP binding)	GO:0005575(cellular_component)	2.53537	4.48758	1.76999	0.823741
M300016515	M300016515	ENSMUSG00000057424	NM_146442	258434	Olfr934	olfactory receptor 934 [Source:MarkerSymbol;Acc:MGI:3030768]	GO:0007165(signal transduction);GO:0007186(G-protein coupled receptor protein signaling pathway);GO:0007608(sensory perception of smell);GO:0050896(response to stimulus)	GO:0004871(signal transducer activity);GO:0004872(receptor activity);GO:0004930(G-protein coupled receptor activity);GO:0004984(olfactory receptor activity)	GO:0016020(membrane);GO:0016021(integral to membrane)	2.53537	4.48693	1.76973	0.823533
M400004363	M400004363	ENSMUSG00000053165	-	-	ENSMUSG00000053165	predicted gene, ENSMUSG00000053165 [Source:MarkerSymbol;Acc:MGI:3642411]	-	-	-	15.6046	27.6123	1.7695	0.82334
M200001055	M200001055	ENSMUSG00000024386	NM_008934	19123	Proc	protein C [Source:MarkerSymbol;Acc:MGI:97771]	GO:0006508(proteolysis);GO:0007596(blood coagulation);GO:0030195(negative regulation of blood coagulation);GO:0043066(negative regulation of apoptosis)	GO:0003808(protein C (activated) activity);GO:0004252(serine-type endopeptidase activity);GO:0005509(calcium ion binding);GO:0008233(peptidase activity);GO:0016787(hydrolase activity)	GO:0005576(extracellular region);GO:0005615(extracellular space)	2.43239	4.30382	1.76938	0.823245
M300021569	M300021569	ENSMUSG00000050908	XM_356877;XM_489620	383103	BC068110	cDNA sequence BC068110 [Source:MarkerSymbol;Acc:MGI:3665441]	-	-	GO:0016021(integral to membrane)	7.6397	13.5164	1.76923	0.823125
M400004210	M400004210	ENSMUSG00000052684	NM_010591	16476	Jun	Jun oncogene [Source:MarkerSymbol;Acc:MGI:96646]	GO:0000074(regulation of progression through cell cycle);GO:0006350(transcription);GO:0006355(regulation of transcription, DNA-dependent);GO:0009987(cellular process);GO:0035026(leading edge cell differentiation);GO:0045944(positive regulation of transcription from RNA polymerase II promoter)	GO:0003677(DNA binding);GO:0003700(transcription factor activity);GO:0005515(protein binding);GO:0043565(sequence-specific DNA binding);GO:0046983(protein dimerization activity)	GO:0005622(intracellular);GO:0005634(nucleus);GO:0005667(transcription factor complex)	1174.05	2076.89	1.769	0.82293
M200002822	M200002822	-	NM_008528	-	-	-	GO:0006952(defense response);GO:0007242(intracellular signaling cascade);GO:0042113(B cell activation)	GO:0005070(SH3/SH2 adaptor activity);GO:0005515(protein binding)	GO:0005886(plasma membrane)	5.54951	9.81065	1.76784	0.821989
M400013954	M400013954	-	-	-	-	-	-	-	-	7.74257	13.686	1.76763	0.821817
M200012154	M200012154	ENSMUSG00000043366	NM_130866	170639	Olfr78	olfactory receptor 78 [Source:MarkerSymbol;Acc:MGI:2157548]	GO:0007165(signal transduction);GO:0007186(G-protein coupled receptor protein signaling pathway);GO:0007608(sensory perception of smell);GO:0050896(response to stimulus)	GO:0001584(rhodopsin-like receptor activity);GO:0004871(signal transducer activity);GO:0004872(receptor activity);GO:0004930(G-protein coupled receptor activity);GO:0004984(olfactory receptor activity)	GO:0005887(integral to plasma membrane);GO:0016020(membrane);GO:0016021(integral to membrane)	6.86923	12.1384	1.76707	0.82136
M300016994	M300016994	-	-	-	-	-	-	-	-	1.8502	3.26821	1.76641	0.82082
M200015877	M200015877	ENSMUSG00000046387	NM_053142	93888	Pcdhb17	protocadherin beta 17 [Source:MarkerSymbol;Acc:MGI:2136754]	GO:0007156(homophilic cell adhesion)	GO:0005509(calcium ion binding)	GO:0005615(extracellular space);GO:0016020(membrane);GO:0016021(integral to membrane)	6.14915	10.861	1.76626	0.820697
M200001413	M200001413	ENSMUSG00000004270	NM_145130	14792	Mboat5	membrane bound O-acyltransferase domain containing 5 [Source:MarkerSymbol;Acc:MGI:1315211]	-	GO:0008415(acyltransferase activity);GO:0016740(transferase activity)	GO:0016020(membrane);GO:0016021(integral to membrane)	92.2407	162.896	1.76599	0.820476
M200014973	M200014973	ENSMUSG00000033717	NM_007417	11551	Adra2a	adrenergic receptor, alpha 2a [Source:MarkerSymbol;Acc:MGI:87934]	GO:0007165(signal transduction);GO:0007186(G-protein coupled receptor protein signaling pathway);GO:0042596(fear response)	GO:0001584(rhodopsin-like receptor activity);GO:0004871(signal transducer activity);GO:0004872(receptor activity);GO:0004930(G-protein coupled receptor activity);GO:0004935(adrenoceptor activity);GO:0004938(alpha2(adrenergic receptor activity);GO:0005515(protein binding)	GO:0016020(membrane);GO:0016021(integral to membrane)	1.85031	3.26692	1.76561	0.820164
M300011257	M300011257	ENSMUSG00000037977	NM_175486	235599	6430571L13Rik	RIKEN cDNA 6430571L13 gene [Source:MarkerSymbol;Acc:MGI:2445137]	-	-	GO:0016020(membrane);GO:0016021(integral to membrane)	6.74868	11.9121	1.7651	0.819746
M400000659	M400000659	ENSMUSG00000023165	NM_001001450	100044599	Ssxb3	synovial sarcoma, X member B, breakpoint 2 [Source:MarkerSymbol;Acc:MGI:2446771]	GO:0006355(regulation of transcription, DNA-dependent)	GO:0003676(nucleic acid binding)	GO:0005622(intracellular)	4.38491	7.73943	1.76501	0.81968
M400002724	M400002724	ENSMUSG00000043267	-	257916	Olfr1031	olfactory receptor 1031 [Source:MarkerSymbol;Acc:MGI:3030865]	GO:0007165(signal transduction);GO:0007186(G-protein coupled receptor protein signaling pathway);GO:0007608(sensory perception of smell);GO:0050896(response to stimulus)	GO:0004871(signal transducer activity);GO:0004872(receptor activity);GO:0004930(G-protein coupled receptor activity);GO:0004984(olfactory receptor activity)	GO:0016020(membrane);GO:0016021(integral to membrane)	1.47375	2.60019	1.76433	0.819124
M300003363	M300003363	ENSMUSG00000022546	NM_182805	76282	Gpt1	glutamic pyruvic transaminase 1, soluble [Source:MarkerSymbol;Acc:MGI:95802]	GO:0009058(biosynthetic process)	GO:0004021(alanine transaminase activity);GO:0008483(transaminase activity);GO:0016740(transferase activity);GO:0016769(transferase activity, transferring nitrogenous groups)	-	35.9383	63.3992	1.76411	0.818941
M300000154	M300000154	ENSMUSG00000001131	NM_011593	-	Timp1	tissue inhibitor of metalloproteinase 1 [Source:MarkerSymbol;Acc:MGI:98752]	GO:0043249(erythrocyte maturation);GO:0051045(negative regulation of membrane protein ectodomain proteolysis)	GO:0004857(enzyme inhibitor activity);GO:0005515(protein binding);GO:0008191(metalloendopeptidase inhibitor activity)	GO:0005578(proteinaceous extracellular matrix);GO:0005604(basement membrane);GO:0005615(extracellular space)	58.3255	102.806	1.76263	0.81773
M200009150	M200009150	ENSMUSG00000055541	NM_178611	52855	Lair1	leukocyte-associated Ig-like receptor 1 [Source:MarkerSymbol;Acc:MGI:105492]	-	GO:0004872(receptor activity)	GO:0005615(extracellular space);GO:0016020(membrane);GO:0016021(integral to membrane)	2.72376	4.80098	1.76263	0.817727
M300002170	M300002170	ENSMUSG00000020411	NM_172524	214112	9530066K23Rik	RIKEN cDNA 9530066K23 gene [Source:MarkerSymbol;Acc:MGI:2444671]	-	-	GO:0016021(integral to membrane)	1.25067	2.20297	1.76143	0.816749
M300001973	M300001973	ENSMUSG00000060002	NM_144807	-	Chpt1	synaptonemal complex protein 3 [Source:MarkerSymbol;Acc:MGI:109542]	GO:0001558(regulation of cell growth);GO:0006657(CDP-choline pathway);GO:0006663(platelet activating factor biosynthetic process);GO:0008150(biological_process)	GO:0003674(molecular_function);GO:0004142(diacylglycerol cholinephosphotransferase activity);GO:0016740(transferase activity);GO:0016780(phosphotransferase activity, for other substituted phosphate groups);GO:0019992(diacylglycerol binding)	GO:0005575(cellular_component);GO:0005792(microsome);GO:0016020(membrane)	156.113	274.973	1.76138	0.816706
M400004594	M400004594	ENSMUSG00000053802	-	-	ENSMUSG00000053802	predicted gene, ENSMUSG00000053802 [Source:MarkerSymbol;Acc:MGI:3641933]	-	-	-	21.5648	37.9759	1.76101	0.816405
M400012501	M400012501	-	NM_178881	-	-	-	-	-	-	3.44362	6.06414	1.76098	0.816379
M300017601	M300017601	ENSMUSG00000046714	NM_013519	14234	Foxc2	forkhead box C2 [Source:MarkerSymbol;Acc:MGI:1347481]	GO:0001501(skeletal development);GO:0001503(ossification);GO:0001569(patterning of blood vessels);GO:0001656(metanephros development);GO:0001657(ureteric bud development);GO:0001822(kidney development);GO:0001946(lymphangiogenesis);GO:0001974(blood vessel remodeling);GO:0006350(transcription);GO:0006355(regulation of transcription, DNA-dependent);GO:0007219(Notch signaling pathway);GO:0007275(mul…	GO:0003677(DNA binding);GO:0003700(transcription factor activity);GO:0016563(transcriptional activator activity);GO:0031490(chromatin DNA binding);GO:0043565(sequence-specific DNA binding)	GO:0005634(nucleus)	24.2898	42.7721	1.76091	0.816321
M200008977	M200008977	ENSMUSG00000051242	NM_053134	93880	Pcdhb9	protocadherin beta 9 [Source:MarkerSymbol;Acc:MGI:2136744]	GO:0007156(homophilic cell adhesion)	GO:0005509(calcium ion binding)	GO:0005615(extracellular space);GO:0016020(membrane);GO:0016021(integral to membrane)	2.38002	4.19028	1.76061	0.816074
M200011166	M200011166	ENSMUSG00000020847	-	-	Rph3al	rabphilin 3A-like (without C2 domains) [Source:MarkerSymbol;Acc:MGI:1923492]	-	-	-	3.20286	5.63793	1.76028	0.815807
M400004053	M400004053	-	NM_175221	-	-	-	-	-	-	11.7677	20.712	1.76007	0.815631
M300006629	M300006629	ENSMUSG00000029359	NM_021344	100047138	Tesc	tescalcin [Source:MarkerSymbol;Acc:MGI:1930803]	GO:0006883(sodium ion homeostasis)	GO:0000287(magnesium ion binding);GO:0005509(calcium ion binding);GO:0005515(protein binding);GO:0019212(phosphatase inhibitor activity)	GO:0001726(ruffle);GO:0005634(nucleus);GO:0005737(cytoplasm);GO:0030027(lamellipodium)	165.04	290.354	1.7593	0.815004
M200008868	M200008868	ENSMUSG00000052783	NM_019497	14772	Gprk2l	G protein-coupled receptor kinase 2, groucho gene related (Drosophila) [Source:MarkerSymbol;Acc:MGI:95801]	GO:0006468(protein amino acid phosphorylation);GO:0007165(signal transduction);GO:0007186(G-protein coupled receptor protein signaling pathway)	GO:0000166(nucleotide binding);GO:0004672(protein kinase activity);GO:0004674(protein serine/threonine kinase activity);GO:0004703(G-protein coupled receptor kinase activity);GO:0004713(protein-tyrosine kinase activity);GO:0004871(signal transducer activity);GO:0004872(receptor activity);GO:0004930(G-protein coupled receptor activity);GO:0005524(ATP binding);GO:0016301(kinase activity);GO:0016740…	GO:0005887(integral to plasma membrane)	2.12401	3.73573	1.75881	0.814603
M400014872	M400014872	-	-	16573	-	-	-	-	-	2.00357	3.52355	1.75864	0.814458
M200015948	M200015948	ENSMUSG00000027849	NM_018800	-	Syt6	synaptotagmin VI [Source:MarkerSymbol;Acc:MGI:1859544]	GO:0006810(transport)	GO:0005215(transporter activity);GO:0005509(calcium ion binding);GO:0046872(metal ion binding)	GO:0008021(synaptic vesicle);GO:0016020(membrane);GO:0016021(integral to membrane);GO:0045202(synapse)	1.85042	3.25275	1.75784	0.813804
M200016072	M200016072	ENSMUSG00000075528	NM_026865	-	1700113I22Rik	RIKEN cDNA 1700113I22 gene [Source:MarkerSymbol;Acc:MGI:1920885]	-	-	-	3.40882	5.99135	1.7576	0.81361
M200002791	M200002791	ENSMUSG00000041120	NM_008675	17965	Nbl1	neuroblastoma, suppression of tumorigenicity 1 [Source:MarkerSymbol;Acc:MGI:104591]	GO:0007049(cell cycle);GO:0045786(negative regulation of progression through cell cycle)	-	GO:0005615(extracellular space)	17.3007	30.4075	1.75759	0.813595
M400005701	M400005701	ENSMUSG00000056938	NM_025988	67131	Acbd4	acyl-Coenzyme A binding domain containing 4 [Source:MarkerSymbol;Acc:MGI:1914381]	GO:0008150(biological_process)	GO:0000062(acyl-CoA binding);GO:0003674(molecular_function);GO:0005488(binding)	GO:0005575(cellular_component)	8.05128	14.1425	1.75655	0.812745
M200011716	M200011716	ENSMUSG00000035041	NM_145365	208677	Creb3l3	cAMP responsive element binding protein 3-like 3 [Source:MarkerSymbol;Acc:MGI:2384786]	GO:0006355(regulation of transcription, DNA-dependent)	GO:0003677(DNA binding);GO:0003700(transcription factor activity);GO:0043565(sequence-specific DNA binding);GO:0046983(protein dimerization activity)	GO:0005634(nucleus)	4.76147	8.36365	1.75653	0.812725
M400012566	M400012566	-	NM_194351	-	-	-	-	-	-	41.1629	72.2721	1.75576	0.812095
M200000686	M200000686	ENSMUSG00000002983	NM_009046	-	Relb	avian reticuloendotheliosis viral (v-rel) oncogene related B [Source:MarkerSymbol;Acc:MGI:103289]	GO:0000074(regulation of progression through cell cycle);GO:0006350(transcription);GO:0006355(regulation of transcription, DNA-dependent);GO:0009987(cellular process);GO:0019882(antigen processing and presentation);GO:0042088(T-helper 1 type immune response);GO:0043011(myeloid dendritic cell differentiation);GO:0045063(T-helper 1 cell differentiation);GO:0045449(regulation of transcription)	GO:0003677(DNA binding);GO:0003700(transcription factor activity)	GO:0005622(intracellular);GO:0005634(nucleus)	20.7943	36.4999	1.75528	0.811702
M400000067	M400000067	ENSMUSG00000074272	NM_011926	26365	Ceacam1	CEA-related cell adhesion molecule 1 [Source:MarkerSymbol;Acc:MGI:1347245]	GO:0043406(positive regulation of MAPK activity)	GO:0004872(receptor activity)	GO:0016020(membrane);GO:0016021(integral to membrane)	4.07664	7.15523	1.75518	0.811618
M200000637	M200000637	ENSMUSG00000033538	NM_007609	100044206	Casp4	caspase 4, apoptosis-related cysteine peptidase [Source:MarkerSymbol;Acc:MGI:107700]	GO:0006508(proteolysis);GO:0006915(apoptosis);GO:0006917(induction of apoptosis);GO:0042981(regulation of apoptosis)	GO:0005515(protein binding);GO:0008233(peptidase activity);GO:0008234(cysteine-type peptidase activity);GO:0016787(hydrolase activity);GO:0030693(caspase activity)	GO:0005622(intracellular)	20.9654	36.7816	1.7544	0.810977
M200004280	M200004280	ENSMUSG00000025586	NM_007755	-	Cpeb1	cytoplasmic polyadenylation element binding protein 1 [Source:MarkerSymbol;Acc:MGI:108442]	-	-	-	6.02871	10.5767	1.75438	0.810963
M400003158	M400003158	ENSMUSG00000046405	-	-	EG625823	-	GO:0007186(G-protein coupled receptor protein signaling pathway)	GO:0001584(rhodopsin-like receptor activity);GO:0016503(pheromone receptor activity)	GO:0016021(integral to membrane)	1.3532	2.37255	1.75328	0.81006
M300005502	M300005502	ENSMUSG00000027188	NM_173749	-	E430002G05Rik	RIKEN cDNA E430002G05 gene [Source:MarkerSymbol;Acc:MGI:2445082]	GO:0006508(proteolysis)	GO:0004263(chymotrypsin activity);GO:0004295(trypsin activity);GO:0008233(peptidase activity)	GO:0005615(extracellular space)	19.3912	33.9728	1.75197	0.808981
M400005364	M400005364	ENSMUSG00000055972	NM_175156	-	2810407A14Rik	RIKEN cDNA 2810407A14 gene [Source:MarkerSymbol;Acc:MGI:1917461]	-	-	-	3.80261	6.65937	1.75126	0.808396
M300014473	M300014473	ENSMUSG00000043398	NM_181752	238252	Gpr135	G protein-coupled receptor 135 [Source:MarkerSymbol;Acc:MGI:2676315]	GO:0007165(signal transduction);GO:0007186(G-protein coupled receptor protein signaling pathway)	GO:0001584(rhodopsin-like receptor activity);GO:0004871(signal transducer activity);GO:0004872(receptor activity);GO:0004930(G-protein coupled receptor activity)	GO:0016020(membrane);GO:0016021(integral to membrane)	10.483	18.3565	1.75107	0.808239
M300020522	M300020522	ENSMUSG00000049797	NM_146329	258326	Olfr642	olfactory receptor 642 [Source:MarkerSymbol;Acc:MGI:3030476]	GO:0007165(signal transduction);GO:0007186(G-protein coupled receptor protein signaling pathway);GO:0007608(sensory perception of smell);GO:0050896(response to stimulus)	GO:0004871(signal transducer activity);GO:0004872(receptor activity);GO:0004930(G-protein coupled receptor activity);GO:0004984(olfactory receptor activity)	GO:0016020(membrane);GO:0016021(integral to membrane)	1.40393	2.45831	1.75102	0.808198
M200006121	M200006121	ENSMUSG00000026096	NM_028091	-	Osgepl1	O-sialoglycoprotein endopeptidase-like 1 [Source:MarkerSymbol;Acc:MGI:1919335]	GO:0006508(proteolysis)	GO:0004175(endopeptidase activity);GO:0008233(peptidase activity);GO:0008270(zinc ion binding);GO:0008450(O-sialoglycoprotein endopeptidase activity)	-	196.368	343.805	1.75082	0.80803
M300009363	M300009363	ENSMUSG00000034457	NM_175540	-	Eda2r	ectodysplasin A2 isoform receptor [Source:MarkerSymbol;Acc:MGI:2442860]	GO:0007275(multicellular organismal development);GO:0008544(epidermis development);GO:0009790(embryonic development);GO:0012501(programmed cell death);GO:0030154(cell differentiation);GO:0046330(positive regulation of JNK cascade);GO:0051092(activation of NF-kappaB transcription factor)	GO:0004872(receptor activity);GO:0005031(tumor necrosis factor receptor activity);GO:0005515(protein binding)	GO:0016020(membrane);GO:0016021(integral to membrane)	1.54182	2.69883	1.75042	0.807701
M300009034	M300009034	-	-	76608	-	-	-	-	-	3.39136	5.93458	1.74991	0.807282
M400003847	M400003847	ENSMUSG00000051605	-	-	Chd3	chromodomain helicase DNA binding protein 3 [Source:MarkerSymbol;Acc:MGI:1344395]	-	-	-	2.51802	4.40246	1.74838	0.806019
M300007468	M300007468	ENSMUSG00000030858	XM_133875	69318	1700007K09Rik	RIKEN cDNA 1700007K09 gene [Source:MarkerSymbol;Acc:MGI:1916568]	-	-	-	16.9749	29.6699	1.74787	0.805595
M400012101	M400012101	ENSMUSG00000074957;ENSMUSG00000063819	NM_146884	258886	-	olfactory receptor 1299 (Olfr1299), mRNA [Source:RefSeq_dna;Acc:NM_146884]	GO:0007165(signal transduction);GO:0007186(G-protein coupled receptor protein signaling pathway);GO:0007608(sensory perception of smell);GO:0050896(response to stimulus)	GO:0004871(signal transducer activity);GO:0004872(receptor activity);GO:0004930(G-protein coupled receptor activity);GO:0004984(olfactory receptor activity)	GO:0016020(membrane);GO:0016021(integral to membrane)	4.12867	7.21385	1.74726	0.805092
M400005422	M400005422	ENSMUSG00000056174	-	329941	Col8a2	procollagen, type VIII, alpha 2 [Source:MarkerSymbol;Acc:MGI:88464]	GO:0006817(phosphate transport);GO:0007155(cell adhesion);GO:0048593(camera-type eye morphogenesis);GO:0050673(epithelial cell proliferation)	GO:0005198(structural molecule activity);GO:0005515(protein binding);GO:0030020(extracellular matrix structural constituent conferring tensile strength)	GO:0005578(proteinaceous extracellular matrix);GO:0005581(collagen);GO:0005737(cytoplasm)	237.513	414.991	1.74723	0.805072
M200013880	M200013880	ENSMUSG00000032808;ENSMUSG00000025003	NM_010003	13098	Cyp2c39	cytochrome P450, family 2, subfamily c, polypeptide 39 [Source:MarkerSymbol;Acc:MGI:1306818]	GO:0006118(electron transport)	GO:0004497(monooxygenase activity);GO:0005506(iron ion binding);GO:0016491(oxidoreductase activity);GO:0020037(heme binding);GO:0046872(metal ion binding);GO:0050381(unspecific monooxygenase activity)	GO:0005783(endoplasmic reticulum);GO:0005792(microsome);GO:0016020(membrane)	4.12867	7.21321	1.7471	0.804963
M200003666	M200003666	ENSMUSG00000001508	NM_009161	20391	Sgca	sarcoglycan, alpha (dystrophin-associated glycoprotein) [Source:MarkerSymbol;Acc:MGI:894698]	-	-	-	154.35	269.614	1.74677	0.804688
M300009630	M300009630	ENSMUSG00000034958	NM_178662	16467	Atcay	ataxia, cerebellar, Cayman type homolog (human) [Source:MarkerSymbol;Acc:MGI:2448730]	GO:0006810(transport)	-	-	1.28536	2.24492	1.74653	0.804495
M300007075	M300007075	ENSMUSG00000030218	NM_008597	17313	Mgp	matrix Gla protein [Source:MarkerSymbol;Acc:MGI:96976]	GO:0001503(ossification);GO:0007275(multicellular organismal development);GO:0030154(cell differentiation);GO:0030500(regulation of bone mineralization);GO:0051216(cartilage development)	GO:0005509(calcium ion binding)	GO:0005576(extracellular region);GO:0005615(extracellular space)	984.391	1718.69	1.74594	0.804007
M200007812	M200007812	ENSMUSG00000018740	NM_028048	-	Slc25a35	solute carrier family 25, member 35 [Source:MarkerSymbol;Acc:MGI:1919248]	GO:0006810(transport)	GO:0005215(transporter activity);GO:0005488(binding)	GO:0005743(mitochondrial inner membrane);GO:0016020(membrane);GO:0016021(integral to membrane)	9.55708	16.6819	1.7455	0.803639
M300014621	M300014621	ENSMUSG00000043557	XM_193868	-	Mdga1	MAM domain containing glycosylphosphatidylinositol anchor 1 [Source:MarkerSymbol;Acc:MGI:1922012]	GO:0008150(biological_process);GO:0009399(nitrogen fixation)	GO:0003674(molecular_function);GO:0016163(nitrogenase activity)	GO:0016020(membrane);GO:0045121(lipid raft)	1.83286	3.19663	1.74407	0.802456
M400006101	M400006101	ENSMUSG00000057858	NM_029648	-	D19Ertd737e	Uncharacterized protein C10orf84 homolog. [Source:Uniprot/SWISSPROT;Acc:Q8C6C7]	-	-	-	421.605	735.278	1.744	0.802396
M200000534	M200000534	ENSMUSG00000005892	NM_009426	22044	Trh	thyrotropin releasing hormone [Source:MarkerSymbol;Acc:MGI:98823]	GO:0007628(adult walking behavior);GO:0009755(hormone-mediated signaling)	GO:0005179(hormone activity);GO:0005184(neuropeptide hormone activity);GO:0005515(protein binding);GO:0008437(thyrotropin-releasing hormone activity)	GO:0005576(extracellular region);GO:0005615(extracellular space)	1.16526	2.0321	1.74391	0.802322
M400003315	M400003315	ENSMUSG00000047528	NM_175370	108812	Als2cr12	amyotrophic lateral sclerosis 2 (juvenile) chromosome region, candidate 12 (human) [Source:MarkerSymbol;Acc:MGI:1918359]	-	-	-	3.18551	5.55282	1.74315	0.801695
M400017372	M400017372	-	-	-	-	-	-	-	-	13.8055	24.0631	1.74301	0.801577
M400012387	M400012387	ENSMUSG00000073122	NM_177198	-	4833432P19Rik	RIKEN cDNA 4833432P19 gene [Source:MarkerSymbol;Acc:MGI:2444316]	-	-	-	2.2092	3.85048	1.74293	0.801516
M200003878	M200003878	ENSMUSG00000019278	NM_007876	13479	Dpep1	dipeptidase 1 (renal) [Source:MarkerSymbol;Acc:MGI:94917]	GO:0006508(proteolysis)	GO:0004237(membrane dipeptidase activity);GO:0008233(peptidase activity);GO:0008237(metallopeptidase activity);GO:0008239(dipeptidyl-peptidase activity);GO:0008270(zinc ion binding);GO:0016787(hydrolase activity);GO:0016805(dipeptidase activity);GO:0046872(metal ion binding);GO:0048503(GPI anchor binding)	GO:0005615(extracellular space);GO:0005783(endoplasmic reticulum);GO:0005792(microsome);GO:0016020(membrane)	10.0541	17.52	1.74258	0.801224
M400009406	M400009406	ENSMUSG00000036996	NM_023707	100044143	1810009J06Rik	RIKEN cDNA 1810009J06 gene [Source:MarkerSymbol;Acc:MGI:1920876]	GO:0006508(proteolysis);GO:0007586(digestion)	GO:0004252(serine-type endopeptidase activity);GO:0004263(chymotrypsin activity);GO:0004295(trypsin activity);GO:0008233(peptidase activity);GO:0016787(hydrolase activity)	GO:0005615(extracellular space)	2.34731	4.09035	1.74257	0.801217
M200003350	M200003350	ENSMUSG00000024339	NM_011530	21355	Tap2	transporter 2, ATP-binding cassette, sub-family B (MDR/TAP) [Source:MarkerSymbol;Acc:MGI:98484]	GO:0006461(protein complex assembly);GO:0006810(transport);GO:0006857(oligopeptide transport);GO:0006886(intracellular protein transport);GO:0006955(immune response);GO:0015031(protein transport);GO:0015833(peptide transport);GO:0019885(antigen processing and presentation of endogenous peptide antigen via MHC class I);GO:0046967(cytosol to ER transport)	GO:0000166(nucleotide binding);GO:0004409(homoaconitate hydratase activity);GO:0005215(transporter activity);GO:0005515(protein binding);GO:0005524(ATP binding);GO:0015198(oligopeptide transporter activity);GO:0015433(peptide antigen-transporting ATPase activity);GO:0016887(ATPase activity);GO:0017111(nucleoside-triphosphatase activity);GO:0042288(MHC class I protein binding);GO:0042301(phosphate…	GO:0005615(extracellular space);GO:0005783(endoplasmic reticulum);GO:0005788(endoplasmic reticulum lumen);GO:0005829(cytosol);GO:0005887(integral to plasma membrane);GO:0016020(membrane);GO:0016021(integral to membrane);GO:0042825(TAP complex)	20.2294	35.2502	1.74253	0.801182
M200006834	M200006834	-	NM_026350	-	-	-	-	-	-	18.7216	32.5652	1.73945	0.798628
M200009029	M200009029	ENSMUSG00000026357	NM_022881	64214	Rgs18	regulator of G-protein signaling 18 [Source:MarkerSymbol;Acc:MGI:1927498]	-	-	-	69.0636	120.052	1.73829	0.797665
M400006716	M400006716	ENSMUSG00000059229	-	-	Q4KL22_MOUSE	RIKEN cDNA 2410018L13 gene (2410018L13Rik), mRNA [Source:RefSeq_dna;Acc:NM_028362]	GO:0006355(regulation of transcription, DNA-dependent)	GO:0003676(nucleic acid binding);GO:0005509(calcium ion binding)	GO:0005622(intracellular)	4.59065	7.97931	1.73817	0.797566
M200002895	M200002895	ENSMUSG00000047751	NM_009482	22286	Utf1	undifferentiated embryonic cell transcription factor 1 [Source:MarkerSymbol;Acc:MGI:1276125]	GO:0006350(transcription);GO:0006355(regulation of transcription, DNA-dependent);GO:0045944(positive regulation of transcription from RNA polymerase II promoter)	GO:0003700(transcription factor activity);GO:0003713(transcription coactivator activity);GO:0005515(protein binding)	GO:0005634(nucleus);GO:0005667(transcription factor complex)	1.62712	2.82783	1.73794	0.797376
M400004688	M400004688	ENSMUSG00000054054	-	258196	Olfr309	olfactory receptor 309 [Source:MarkerSymbol;Acc:MGI:3030143]	GO:0007165(signal transduction);GO:0007186(G-protein coupled receptor protein signaling pathway);GO:0007608(sensory perception of smell);GO:0050896(response to stimulus)	GO:0004871(signal transducer activity);GO:0004872(receptor activity);GO:0004930(G-protein coupled receptor activity);GO:0004984(olfactory receptor activity)	GO:0016020(membrane);GO:0016021(integral to membrane)	6.93707	12.0546	1.73771	0.797184
M200007770	M200007770	ENSMUSG00000027316	NM_020014	14588	Gfra4	glial cell line derived neurotrophic factor family receptor alpha 4 [Source:MarkerSymbol;Acc:MGI:1341873]	GO:0007169(transmembrane receptor protein tyrosine kinase signaling pathway);GO:0007399(nervous system development);GO:0030279(negative regulation of ossification)	GO:0004872(receptor activity);GO:0015026(coreceptor activity);GO:0048503(GPI anchor binding)	GO:0016020(membrane)	9.91806	17.2344	1.73768	0.797163
M400006366	M400006366	ENSMUSG00000028603;ENSMUSG00000058492	-	-	-	-	GO:0006637(acyl-CoA metabolic process);GO:0006810(transport);GO:0006869(lipid transport);GO:0007031(peroxisome organization and biogenesis);GO:0008152(metabolic process)	GO:0004770(sterol carrier protein X-related thiolase activity);GO:0005498(sterol carrier activity);GO:0005515(protein binding);GO:0008289(lipid binding);GO:0016491(oxidoreductase activity);GO:0016740(transferase activity)	GO:0005739(mitochondrion);GO:0005777(peroxisome)	169.477	294.433	1.7373	0.796849
M400007747	M400007747	-	-	-	-	-	-	-	-	7.34844	12.7639	1.73696	0.796563
M400015630	M400015630	-	-	-	-	-	-	-	-	5.4115	9.39917	1.73689	0.796505
M400008531	M400008531	ENSMUSG00000064052	NM_177817	328479	EG328479	predicted gene, EG328479 [Source:MarkerSymbol;Acc:MGI:3644731]	-	-	-	2.15881	3.74861	1.73643	0.796123
M400010789	M400010789	ENSMUSG00000052270	NM_008038	-	Fpr-rs2	formyl peptide receptor, related sequence 2 [Source:MarkerSymbol;Acc:MGI:1278319]	GO:0006935(chemotaxis);GO:0007165(signal transduction);GO:0007186(G-protein coupled receptor protein signaling pathway)	GO:0001584(rhodopsin-like receptor activity);GO:0004871(signal transducer activity);GO:0004872(receptor activity);GO:0004930(G-protein coupled receptor activity);GO:0004943(C3a anaphylatoxin receptor activity);GO:0004982(N-formyl peptide receptor activity)	GO:0016020(membrane);GO:0016021(integral to membrane)	4.69351	8.14953	1.73634	0.796049
M400005309	M400005309	ENSMUSG00000070943	NM_146624	258617	Olfr356	olfactory receptor 356 [Source:MarkerSymbol;Acc:MGI:3030190]	GO:0007165(signal transduction);GO:0007186(G-protein coupled receptor protein signaling pathway);GO:0007608(sensory perception of smell);GO:0050896(response to stimulus)	GO:0004871(signal transducer activity);GO:0004872(receptor activity);GO:0004930(G-protein coupled receptor activity);GO:0004984(olfactory receptor activity)	GO:0016020(membrane);GO:0016021(integral to membrane)	2.02092	3.50874	1.73621	0.795943
M300019406	M300019406	ENSMUSG00000048621	-	622976	EG622976	predicted gene, EG622976 [Source:MarkerSymbol;Acc:MGI:3647255]	-	-	-	3.6319	6.30466	1.73591	0.795696
M300010394	M300010394	ENSMUSG00000036466	NM_172522	214058	Megf11	multiple EGF-like-domains 11 [Source:MarkerSymbol;Acc:MGI:1920951]	-	GO:0005198(structural molecule activity)	-	14.6964	25.5101	1.7358	0.795603
M300005625	M300005625	ENSMUSG00000027401	NM_009374	21818	Tgm3	transglutaminase 3, E polypeptide [Source:MarkerSymbol;Acc:MGI:98732]	GO:0018149(peptide cross-linking);GO:0030216(keratinocyte differentiation);GO:0031069(hair follicle morphogenesis);GO:0031424(keratinization);GO:0035315(hair cell differentiation);GO:0043163(cell envelope organization and biogenesis);GO:0043588(skin development);GO:0051262(protein tetramerization)	GO:0000287(magnesium ion binding);GO:0003810(protein-glutamine gamma-glutamyltransferase activity);GO:0003924(GTPase activity);GO:0005509(calcium ion binding);GO:0005525(GTP binding);GO:0008415(acyltransferase activity);GO:0016740(transferase activity);GO:0016746(transferase activity, transferring acyl groups);GO:0019003(GDP binding);GO:0046872(metal ion binding)	GO:0001533(cornified envelope);GO:0005737(cytoplasm);GO:0031234(extrinsic to internal side of plasma membrane)	1.31863	2.28808	1.7352	0.795104
M400005307	M400005307	ENSMUSG00000055820	-	258086	Olfr967	olfactory receptor 967 [Source:MarkerSymbol;Acc:MGI:3030801]	GO:0007165(signal transduction);GO:0007186(G-protein coupled receptor protein signaling pathway);GO:0007608(sensory perception of smell);GO:0050896(response to stimulus)	GO:0004871(signal transducer activity);GO:0004872(receptor activity);GO:0004930(G-protein coupled receptor activity);GO:0004984(olfactory receptor activity)	GO:0016020(membrane);GO:0016021(integral to membrane)	1.3184	2.28744	1.73501	0.794941
M200002500	M200002500	ENSMUSG00000029484	NM_013470	100045085	Anxa3	annexin A3 [Source:MarkerSymbol;Acc:MGI:1201378]	-	GO:0004859(phospholipase inhibitor activity);GO:0005509(calcium ion binding);GO:0005544(calcium-dependent phospholipid binding);GO:0019834(phospholipase A2 inhibitor activity)	-	81.9796	142.227	1.73491	0.794859
M200007615	M200007615	ENSMUSG00000020810	NM_030206	114886	Cygb	cytoglobin [Source:MarkerSymbol;Acc:MGI:2149481]	GO:0006810(transport);GO:0006979(response to oxidative stress);GO:0015671(oxygen transport)	GO:0004601(peroxidase activity);GO:0005344(oxygen transporter activity);GO:0005488(binding);GO:0005506(iron ion binding);GO:0019825(oxygen binding);GO:0020037(heme binding);GO:0046872(metal ion binding)	GO:0005737(cytoplasm);GO:0043005(neuron projection);GO:0043025(cell soma)	43.7636	75.9225	1.73483	0.794796
M200016103	M200016103	ENSMUSG00000051373	NM_145521	227721	Ppapdc3	phosphatidic acid phosphatase type 2 domain containing 3 [Source:MarkerSymbol;Acc:MGI:2445183]	-	GO:0003993(acid phosphatase activity);GO:0016787(hydrolase activity)	GO:0016020(membrane);GO:0016021(integral to membrane)	100.617	174.521	1.7345	0.79452
M200000090	M200000090	ENSMUSG00000003849	NM_008706	18104	Nqo1	NAD(P)H dehydrogenase, quinone 1 [Source:MarkerSymbol;Acc:MGI:103187]	GO:0006118(electron transport);GO:0006979(response to oxidative stress)	GO:0003955(NAD(P)H dehydrogenase (quinone) activity);GO:0016491(oxidoreductase activity);GO:0050662(coenzyme binding)	-	27.3387	47.4154	1.73437	0.79441
[truncated: 22,347 more rows]
