# Supplementary material for: Fam64a is a novel cell cycle promoter of hypoxic fetal cardiomyocytes in mice
Source: Sci Rep. 2017 Jun 30;7:4486. doi: 10.1038/s41598-017-04823-1 (PMC5493652; doi:10.1038/s41598-017-04823-1)
Supplement: Supplementary file 12 — Supplementary Dataset 2 [file 41598_2017_4823_MOESM12_ESM.xls]

## Sheet: Data
Hashimoto et al, Supplementary Dataset 2: Microarray #2: High O2 compared to low O2 conditions.
More than 8-fold, 4-fold, and 2-fold changes in the ratio(Cy3/Cy5) value are indicated by ***, **, and *, respectively.
Name	ID	ensembl_id	RefSeq_id	Enterz_id	symbol	description	GO_biological_process	GO_molecular_function	GO_cellular_component	rawdata_Cy5	rawdata_Cy3	BG subtraction_Cy5	BG subtraction_Cy3	Normalized_Cy5	Normalized_Cy3	ratio(Cy3/Cy5)	LOG2[ratio(Cy3/Cy5)]	up	down	Flag_Cy5	Flag_Cy3
M200014523	M200014523	ENSMUSG00000026831	XM_130125	69327	1700007K13Rik	RIKEN cDNA 1700007K13 gene [Source:MarkerSymbol;Acc:MGI:1916577]	-	-	-	30.8494	172.272	4.4909	104.114	4.4909	40.8777	9.10234	3.18624	***		OK	OK
M300017694	M300017694	ENSMUSG00000046818	NM_030143	73284	Ddit4l	DNA-damage-inducible transcript 4-like [Source:MarkerSymbol;Acc:MGI:1920534]	GO:0008150(biological_process)	GO:0003674(molecular_function)	GO:0005575(cellular_component)	71.236	536.497	44.8775	468.339	44.8775	183.881	4.0974	2.03471	**		OK	OK
M300002161	M300002161	ENSMUSG00000020389	-	-	Cdkl3	cyclin-dependent kinase-like 3 [Source:MarkerSymbol;Acc:MGI:2388268]	GO:0006468(protein amino acid phosphorylation)	GO:0000166(nucleotide binding);GO:0004672(protein kinase activity);GO:0004674(protein serine/threonine kinase activity);GO:0004713(protein-tyrosine kinase activity);GO:0005524(ATP binding);GO:0016301(kinase activity);GO:0016740(transferase activity)	-	31.0548	112.401	4.69634	44.244	4.69634	17.3712	3.69889	1.88709	*		OK	OK
M300011067	M300011067	ENSMUSG00000037674	XM_284500	100048616	Rfxdc2	regulatory factor X domain containing 2 homolog (human) [Source:MarkerSymbol;Acc:MGI:2442675]	GO:0006350(transcription);GO:0006355(regulation of transcription, DNA-dependent)	GO:0003677(DNA binding)	-	30.5455	105.72	4.18708	37.5631	4.18708	14.7482	3.5223	1.81652	*		OK	OK
M200006364	M200006364	ENSMUSG00000039450	NM_026428	67880	Dcxr	dicarbonyl L-xylulose reductase [Source:MarkerSymbol;Acc:MGI:1915130]	-	-	-	84.5976	573.15	58.2392	504.993	58.2392	198.272	3.40445	1.76742	*		OK	OK
M400008542	M400008542	ENSMUSG00000064080	NM_007992	14115	Fbln2	fibulin 2 [Source:MarkerSymbol;Acc:MGI:95488]	-	GO:0005509(calcium ion binding);GO:0005515(protein binding)	GO:0005576(extracellular region);GO:0005578(proteinaceous extracellular matrix)	30.2458	100.808	3.88733	32.6506	3.88733	12.8194	3.29774	1.72148	*		OK	OK
M300009090	M300009090	ENSMUSG00000034009	NM_212452	381489	Rxfp1	relaxin/insulin-like family peptide receptor 1 [Source:MarkerSymbol;Acc:MGI:2682211]	GO:0007165(signal transduction);GO:0007186(G-protein coupled receptor protein signaling pathway);GO:0007188(G-protein signaling, coupled to cAMP nucleotide second messenger);GO:0007567(parturition);GO:0030198(extracellular matrix organization and biogenesis);GO:0030879(mammary gland development)	GO:0001584(rhodopsin-like receptor activity);GO:0004871(signal transducer activity);GO:0004872(receptor activity);GO:0004930(G-protein coupled receptor activity);GO:0005515(protein binding);GO:0042562(hormone binding)	GO:0016020(membrane);GO:0016021(integral to membrane)	29.0559	90.2943	2.69742	22.1369	2.69742	8.69148	3.22215	1.68802	*		OK	OK
M200009479	M200009479	ENSMUSG00000024521	NM_021451	58801	Pmaip1	phorbol-12-myristate-13-acetate-induced protein 1 [Source:MarkerSymbol;Acc:MGI:1930146]	GO:0001836(release of cytochrome c from mitochondria);GO:0001844(protein insertion into mitochondrial membrane during induction of apoptosis);GO:0006917(induction of apoptosis);GO:0006974(response to DNA damage stimulus);GO:0008629(induction of apoptosis by intracellular signals);GO:0009411(response to UV);GO:0010165(response to X-ray);GO:0042981(regulation of apoptosis);GO:0043065(positive regul…	GO:0005515(protein binding)	GO:0005739(mitochondrion)	39.8032	176.024	13.4448	107.866	13.4448	42.3509	3.14999	1.65535	*		OK	OK
M300009363	M300009363	ENSMUSG00000034457	NM_175540	-	Eda2r	ectodysplasin A2 isoform receptor [Source:MarkerSymbol;Acc:MGI:2442860]	GO:0007275(multicellular organismal development);GO:0008544(epidermis development);GO:0009790(embryonic development);GO:0012501(programmed cell death);GO:0030154(cell differentiation);GO:0046330(positive regulation of JNK cascade);GO:0051092(activation of NF-kappaB transcription factor)	GO:0004872(receptor activity);GO:0005031(tumor necrosis factor receptor activity);GO:0005515(protein binding)	GO:0016020(membrane);GO:0016021(integral to membrane)	43.2937	203.344	16.9353	135.186	16.9353	53.0774	3.13413	1.64807	*		OK	OK
M200003424	M200003424	ENSMUSG00000024337	NM_013585	16912	Psmb9	proteasome (prosome, macropain) subunit, beta type 9 (large multifunctional peptidase 2) [Source:MarkerSymbol;Acc:MGI:1346526]	GO:0006511(ubiquitin-dependent protein catabolic process);GO:0006955(immune response);GO:0019882(antigen processing and presentation)	GO:0004175(endopeptidase activity);GO:0004298(threonine endopeptidase activity);GO:0008233(peptidase activity);GO:0016787(hydrolase activity)	GO:0005634(nucleus);GO:0005829(cytosol);GO:0005839(proteasome core complex (sensu Eukaryota));GO:0043234(protein complex)	29.1797	90.6644	2.82125	22.5071	2.82125	8.83681	3.13224	1.64719	*		OK	OK
M400006478	M400006478	ENSMUSG00000058761	-	-	2900057K09Rik	RIKEN cDNA 2900057K09 gene [Source:MarkerSymbol;Acc:MGI:1920257]	-	-	-	30.4814	100.262	4.1229	32.1049	4.1229	12.6052	3.05735	1.61228	*		OK	OK
M200013484	M200013484	ENSMUSG00000021185	NM_145448	-	9030617O03Rik	RIKEN cDNA 9030617O03 gene [Source:MarkerSymbol;Acc:MGI:2444813]	-	-	GO:0005739(mitochondrion)	209.903	1483.14	183.544	1414.98	183.544	555.556	3.02682	1.5978	*		OK	OK
M400011350	M400011350	ENSMUSG00000068744	NM_019976	56742	Psrc1	proline/serine-rich coiled-coil 1 [Source:MarkerSymbol;Acc:MGI:1913099]	GO:0009987(cellular process)	-	GO:0005737(cytoplasm)	53.6153	277.98	27.2569	209.822	27.2569	82.3813	3.0224	1.5957	*		OK	OK
M200012600	M200012600	ENSMUSG00000029452	-	-	Tmem116	transmembrane protein 116 [Source:MarkerSymbol;Acc:MGI:1924712]	-	-	-	29.1569	89.198	2.79841	21.0406	2.79841	8.26104	2.95204	1.56171	*		OK	OK
M300005469	M300005469	ENSMUSG00000027086	-	-	Fastkd1	FAST kinase domains 1 [Source:MarkerSymbol;Acc:MGI:2444596]	GO:0006915(apoptosis)	GO:0004672(protein kinase activity);GO:0005524(ATP binding);GO:0016301(kinase activity)	-	29.1776	88.9744	2.81909	20.8171	2.81909	8.17328	2.89927	1.53569	*		OK	OK
M400004351	M400004351	ENSMUSG00000053128	NM_153762	-	Rnf26	ring finger protein 26 [Source:MarkerSymbol;Acc:MGI:2388131]	-	-	-	38.0216	152.115	11.6631	83.9577	11.6631	32.9638	2.82632	1.49893	*		OK	OK
M200000321	M200000321	ENSMUSG00000020423	NM_007570	12227	Btg2	B-cell translocation gene 2, anti-proliferative [Source:MarkerSymbol;Acc:MGI:108384]	GO:0006350(transcription);GO:0006355(regulation of transcription, DNA-dependent);GO:0006479(protein amino acid methylation);GO:0006974(response to DNA damage stimulus);GO:0009952(anterior/posterior pattern formation);GO:0030182(neuron differentiation);GO:0043066(negative regulation of apoptosis)	GO:0005515(protein binding)	-	99.6171	580.251	73.2587	512.094	73.2587	201.06	2.74452	1.45656	*		OK	OK
M400016352	M400016352	ENSMUSG00000001986	-	53623	Gria3	glutamate receptor, ionotropic, AMPA3 (alpha 3) [Source:MarkerSymbol;Acc:MGI:95810]	GO:0006810(transport);GO:0006811(ion transport)	GO:0003824(catalytic activity);GO:0004872(receptor activity);GO:0004970(ionotropic glutamate receptor activity);GO:0005215(transporter activity);GO:0005216(ion channel activity);GO:0005234(glutamate-gated ion channel activity);GO:0005515(protein binding)	GO:0016020(membrane);GO:0016021(integral to membrane);GO:0045211(postsynaptic membrane)	67.3407	354.302	40.9822	286.144	40.9822	112.347	2.74136	1.45489	*		OK	OK
M200016031	M200016031	ENSMUSG00000021668	NM_012048	-	Polk	polymerase (DNA directed), kappa [Source:MarkerSymbol;Acc:MGI:1349767]	GO:0006260(DNA replication);GO:0006281(DNA repair);GO:0006974(response to DNA damage stimulus)	GO:0000287(magnesium ion binding);GO:0003677(DNA binding);GO:0003887(DNA-directed DNA polymerase activity);GO:0008270(zinc ion binding);GO:0016450(kappa DNA polymerase activity);GO:0016740(transferase activity);GO:0016779(nucleotidyltransferase activity);GO:0046872(metal ion binding)	GO:0005634(nucleus)	173.577	1065.3	147.218	997.14	147.218	391.501	2.65932	1.41106	*		OK	OK
M200000800	M200000800	-	-	12450	-	-	GO:0000074(regulation of progression through cell cycle);GO:0007049(cell cycle);GO:0007067(mitosis);GO:0051301(cell division)	GO:0016538(cyclin-dependent protein kinase regulator activity)	GO:0005634(nucleus)	1079.65	7135.47	1053.29	7067.31	1053.29	2774.79	2.6344	1.39747	*		OK	OK
M200002851	M200002851	ENSMUSG00000053090	NM_175254	-	9330180L21Rik	RIKEN cDNA 9330180L21 gene [Source:MarkerSymbol;Acc:MGI:1924518]	-	-	-	30.97	98.9912	4.61149	30.8338	4.61149	12.1061	2.6252	1.39243	*		OK	OK
M200010443	M200010443	ENSMUSG00000058997	-	-	1300010F03Rik	RIKEN cDNA 1300010F03 gene [Source:MarkerSymbol;Acc:MGI:1919008]	-	-	-	29.0374	85.6837	2.67891	17.5264	2.67891	6.88127	2.56869	1.36103	*		OK	OK
M400004980	M400004980	ENSMUSG00000066178	NM_177079	-	6030445D17Rik	RIKEN cDNA 6030445D17 gene [Source:MarkerSymbol;Acc:MGI:2443447]	-	-	-	29.4674	88.4371	3.10892	20.2797	3.10892	7.96229	2.56112	1.35677	*		OK	OK
M200014856	M200014856	ENSMUSG00000032034	NM_010605	16521	Kcnj5	potassium inwardly-rectifying channel, subfamily J, member 5 [Source:MarkerSymbol;Acc:MGI:104755]	GO:0006810(transport);GO:0006811(ion transport);GO:0006813(potassium ion transport)	GO:0005216(ion channel activity);GO:0005242(inward rectifier potassium channel activity);GO:0005244(voltage-gated ion channel activity);GO:0005267(potassium channel activity);GO:0015467(G-protein activated inward rectifier potassium channel activity);GO:0030955(potassium ion binding)	GO:0005887(integral to plasma membrane);GO:0016020(membrane);GO:0016021(integral to membrane)	29.3111	87.375	2.95258	19.2177	2.95258	7.54531	2.55549	1.3536	*		OK	OK
M400005963	M400005963	ENSMUSG00000057540;ENSMUSG00000060688;ENSMUSG00000057067	-	258222	Olfr310	olfactory receptor 310 [Source:MarkerSymbol;Acc:MGI:3030144]	GO:0007165(signal transduction);GO:0007186(G-protein coupled receptor protein signaling pathway);GO:0007608(sensory perception of smell);GO:0050896(response to stimulus)	GO:0004871(signal transducer activity);GO:0004872(receptor activity);GO:0004930(G-protein coupled receptor activity);GO:0004984(olfactory receptor activity)	GO:0016020(membrane);GO:0016021(integral to membrane)	29.0016	85.3138	2.64316	17.1564	2.64316	6.73602	2.54847	1.34963	*		OK	OK
M400001928	M400001928	ENSMUSG00000036842	-	-	LOC632254	-	-	-	-	29.5466	88.6775	3.18816	20.5202	3.18816	8.05671	2.52707	1.33747	*		OK	OK
M400004267	M400004267	ENSMUSG00000052861	-	-	Dnahc6	dynein, axonemal, heavy chain 6 [Source:MarkerSymbol;Acc:MGI:107744]	GO:0007018(microtubule-based movement)	GO:0000166(nucleotide binding);GO:0003777(microtubule motor activity);GO:0005524(ATP binding);GO:0016887(ATPase activity)	GO:0005858(axonemal dynein complex);GO:0030286(dynein complex)	29.1211	85.8469	2.76267	17.6896	2.76267	6.94534	2.51399	1.32998	*		OK	OK
M200013837	M200013837	ENSMUSG00000001986	NM_016886	53623	Gria3	glutamate receptor, ionotropic, AMPA3 (alpha 3) [Source:MarkerSymbol;Acc:MGI:95810]	GO:0006810(transport);GO:0006811(ion transport)	GO:0003824(catalytic activity);GO:0004872(receptor activity);GO:0004970(ionotropic glutamate receptor activity);GO:0005215(transporter activity);GO:0005216(ion channel activity);GO:0005234(glutamate-gated ion channel activity);GO:0005515(protein binding)	GO:0016020(membrane);GO:0016021(integral to membrane);GO:0045211(postsynaptic membrane)	102.342	552.711	75.9839	484.553	75.9839	190.247	2.50378	1.32411	*		OK	OK
M300009093	M300009093	ENSMUSG00000034021	NM_175310	100710	Aprin	androgen-induced proliferation inhibitor [Source:MarkerSymbol;Acc:MGI:2140945]	GO:0042127(regulation of cell proliferation)	GO:0003674(molecular_function)	GO:0005575(cellular_component)	29.8789	90.4898	3.52041	22.3325	3.52041	8.76826	2.49069	1.31655	*		OK	OK
M300000917	M300000917	ENSMUSG00000007783	NM_153679	78070	Cpt1c	carnitine palmitoyltransferase 1c [Source:MarkerSymbol;Acc:MGI:2446526]	GO:0006629(lipid metabolic process);GO:0006631(fatty acid metabolic process)	GO:0004095(carnitine O-palmitoyltransferase activity);GO:0008415(acyltransferase activity);GO:0016740(transferase activity)	GO:0005739(mitochondrion);GO:0016020(membrane);GO:0016021(integral to membrane);GO:0019867(outer membrane)	52.6522	234.854	26.2937	166.697	26.2937	65.4491	2.48915	1.31566	*		OK	OK
M200007823	M200007823	ENSMUSG00000027913	NM_028798	74175	Crct1	cysteine-rich C-terminal 1 [Source:MarkerSymbol;Acc:MGI:1921425]	-	GO:0005515(protein binding)	-	47.8264	204.012	21.4679	135.855	21.4679	53.3397	2.48462	1.31303	*		OK	OK
M200014742	M200014742	ENSMUSG00000023151	-	-	1700034K16Rik	RIKEN cDNA 1700034K16 gene [Source:MarkerSymbol;Acc:MGI:1920564]	-	GO:0005515(protein binding)	-	29.4099	87.2442	3.05142	19.0869	3.05142	7.49397	2.45589	1.29625	*		OK	OK
M200006137	M200006137	ENSMUSG00000028211	NM_021897	60599	Trp53inp1	transformation related protein 53 inducible nuclear protein 1 [Source:MarkerSymbol;Acc:MGI:1926609]	GO:0006915(apoptosis);GO:0006917(induction of apoptosis);GO:0006950(response to stress)	-	GO:0005634(nucleus);GO:0005730(nucleolus)	67.4632	325.143	41.1047	256.985	41.1047	100.899	2.45467	1.29553	*		OK	OK
M400003877	M400003877	ENSMUSG00000051747	XM_130322	-	Ttn	titin [Source:MarkerSymbol;Acc:MGI:98864]	GO:0001701(in utero embryonic development);GO:0003007(heart morphogenesis);GO:0005975(carbohydrate metabolic process);GO:0006278(RNA-dependent DNA replication);GO:0006468(protein amino acid phosphorylation);GO:0006508(proteolysis);GO:0006936(muscle contraction);GO:0006979(response to oxidative stress);GO:0007155(cell adhesion);GO:0007512(adult heart development);GO:0007517(muscle development);GO:…	GO:0003723(RNA binding);GO:0003964(RNA-directed DNA polymerase activity);GO:0004198(calpain activity);GO:0004601(peroxidase activity);GO:0004674(protein serine/threonine kinase activity);GO:0004713(protein-tyrosine kinase activity);GO:0005021(vascular endothelial growth factor receptor activity);GO:0005200(structural constituent of cytoskeleton);GO:0005515(protein binding);GO:0005524(ATP binding)…	GO:0005622(intracellular);GO:0005859(muscle myosin complex);GO:0016021(integral to membrane);GO:0030017(sarcomere);GO:0030018(Z disc);GO:0031430(M line);GO:0031672(A band);GO:0031674(I band)	42.1927	167.042	15.8343	98.8846	15.8343	38.8244	2.45193	1.29391	*		OK	OK
M400014633	M400014633	ENSMUSG00000051747	-	-	Ttn	titin [Source:MarkerSymbol;Acc:MGI:98864]	GO:0001701(in utero embryonic development);GO:0003007(heart morphogenesis);GO:0005975(carbohydrate metabolic process);GO:0006278(RNA-dependent DNA replication);GO:0006468(protein amino acid phosphorylation);GO:0006508(proteolysis);GO:0006936(muscle contraction);GO:0006979(response to oxidative stress);GO:0007155(cell adhesion);GO:0007512(adult heart development);GO:0007517(muscle development);GO:…	GO:0003723(RNA binding);GO:0003964(RNA-directed DNA polymerase activity);GO:0004198(calpain activity);GO:0004601(peroxidase activity);GO:0004674(protein serine/threonine kinase activity);GO:0004713(protein-tyrosine kinase activity);GO:0005021(vascular endothelial growth factor receptor activity);GO:0005200(structural constituent of cytoskeleton);GO:0005515(protein binding);GO:0005524(ATP binding)…	GO:0005622(intracellular);GO:0005859(muscle myosin complex);GO:0016021(integral to membrane);GO:0030017(sarcomere);GO:0030018(Z disc);GO:0031430(M line);GO:0031672(A band);GO:0031674(I band)	37.8228	138.851	11.4644	70.6938	11.4644	27.7561	2.42107	1.27565	*		OK	OK
M200007578	M200007578	ENSMUSG00000023067	NM_007669	-	Cdkn1a	cyclin-dependent kinase inhibitor 1A (P21) [Source:MarkerSymbol;Acc:MGI:104556]	GO:0000074(regulation of progression through cell cycle);GO:0006974(response to DNA damage stimulus);GO:0007049(cell cycle);GO:0007050(cell cycle arrest);GO:0008285(negative regulation of cell proliferation);GO:0009411(response to UV);GO:0030890(positive regulation of B cell proliferation);GO:0043066(negative regulation of apoptosis);GO:0043071(positive regulation of non-apoptotic programmed cell…	GO:0004860(protein kinase inhibitor activity);GO:0004861(cyclin-dependent protein kinase inhibitor activity);GO:0005515(protein binding);GO:0008270(zinc ion binding);GO:0016301(kinase activity);GO:0030332(cyclin binding);GO:0046872(metal ion binding)	GO:0000307(cyclin-dependent protein kinase holoenzyme complex);GO:0005634(nucleus);GO:0005829(cytosol)	616.93	3703.78	590.572	3635.62	590.572	1427.43	2.41703	1.27324	*		OK	OK
M400004742	M400004742	ENSMUSG00000054215	NM_011477	20765	Sprr2k	small proline-rich protein 2K [Source:MarkerSymbol;Acc:MGI:1330344]	GO:0007566(embryo implantation);GO:0008544(epidermis development);GO:0030216(keratinocyte differentiation);GO:0031424(keratinization);GO:0042698(menstrual cycle)	GO:0005198(structural molecule activity)	GO:0001533(cornified envelope)	45.008	180.75	18.6495	112.592	18.6495	44.2063	2.37038	1.24512	*		OK	OK
M200007913	M200007913	ENSMUSG00000038891	NM_008865	18776	Csh2	chorionic somatomammotropin hormone 2 [Source:MarkerSymbol;Acc:MGI:97607]	-	GO:0005179(hormone activity)	GO:0005576(extracellular region);GO:0005615(extracellular space)	29.1547	84.835	2.79625	16.6776	2.79625	6.54803	2.34172	1.22757	*		OK	OK
M300002988	M300002988	ENSMUSG00000040651	-	-	D14Abb1e	Adult male testis cDNA, RIKEN full-length enriched library, clone:4933409E02 product:similar to RETINOBLASTOMA-ASSOCIATED PROTEIN RAP140 (Fragment). [Source:Uniprot/SPTREMBL;Acc:Q9CUD3]	-	-	-	32.414	104.216	6.05549	36.0587	6.05549	14.1575	2.33796	1.22525	*		OK	OK
M200002800	M200002800	ENSMUSG00000020193	NM_015785	53604	Zpbp	zona pellucida binding protein [Source:MarkerSymbol;Acc:MGI:1855701]	GO:0007339(binding of sperm to zona pellucida);GO:0008150(biological_process)	GO:0003674(molecular_function)	GO:0005575(cellular_component);GO:0005576(extracellular region)	29.1786	84.7752	2.82017	16.6179	2.82017	6.52457	2.31354	1.2101	*		OK	OK
M400019195	M400019195	-	-	-	-	-	-	-	-	29.1776	84.627	2.81909	16.4697	2.81909	6.46638	2.29379	1.19773	*		OK	OK
M200000809	M200000809	ENSMUSG00000056071	NM_009114	20202	S100a9	S100 calcium binding protein A9 (calgranulin B) [Source:MarkerSymbol;Acc:MGI:1338947]	GO:0030595(leukocyte chemotaxis);GO:0031532(actin cytoskeleton reorganization);GO:0045113(regulation of integrin biosynthetic process)	GO:0005509(calcium ion binding)	-	29.5684	86.8983	3.20991	18.741	3.20991	7.35814	2.29232	1.19681	*		OK	OK
M200014926	M200014926	ENSMUSG00000045539	NM_011478	20766	Sprr3	small proline-rich protein 3 [Source:MarkerSymbol;Acc:MGI:1330237]	GO:0031424(keratinization)	GO:0005198(structural molecule activity);GO:0005515(protein binding)	-	32.1773	102.03	5.81883	33.8729	5.81883	13.2993	2.28557	1.19255	*		OK	OK
M200005278	M200005278	ENSMUSG00000030641	XM_485962	74041	4632434I11Rik	RIKEN cDNA 4632434I11 gene [Source:MarkerSymbol;Acc:MGI:1921291]	-	-	-	48.3333	195.254	21.9748	127.096	21.9748	49.901	2.27083	1.18322	*		OK	OK
M300015191	M300015191	ENSMUSG00000044150	XM_356366	382252	A830080D01Rik	RIKEN cDNA A830080D01 gene [Source:MarkerSymbol;Acc:MGI:2685992]	-	GO:0016787(hydrolase activity)	-	29.3121	85.1402	2.95366	16.9828	2.95366	6.66785	2.25748	1.17472	*		OK	OK
M200000671	M200000671	ENSMUSG00000031398	NM_008883	18846	Plxna3	plexin A3 [Source:MarkerSymbol;Acc:MGI:107683]	GO:0007275(multicellular organismal development);GO:0007411(axon guidance);GO:0021766(hippocampus development);GO:0021860(pyramidal neuron development);GO:0048843(negative regulation of axon extension involved in axon guidance);GO:0050919(negative chemotaxis)	GO:0004872(receptor activity);GO:0004888(transmembrane receptor activity)	GO:0005615(extracellular space);GO:0016020(membrane);GO:0016021(integral to membrane)	29.1894	84.4296	2.83091	16.2722	2.83091	6.38886	2.25682	1.17429	*		OK	OK
M200009974	M200009974	ENSMUSG00000025507	NM_022654	-	Lrdd	leucine-rich and death domain containing [Source:MarkerSymbol;Acc:MGI:1889507]	GO:0006915(apoptosis);GO:0007165(signal transduction)	GO:0005515(protein binding)	GO:0005634(nucleus);GO:0005737(cytoplasm)	34.6864	115.772	8.32789	47.6144	8.32789	18.6945	2.24481	1.16659	*		OK	OK
M400005365	M400005365	ENSMUSG00000055976	NM_027998	71908	Cldn23	claudin 23 [Source:MarkerSymbol;Acc:MGI:1919158]	GO:0016338(calcium-independent cell-cell adhesion)	GO:0005198(structural molecule activity);GO:0042802(identical protein binding)	GO:0005923(tight junction);GO:0016020(membrane);GO:0016021(integral to membrane)	29.1091	83.8251	2.75059	15.6678	2.75059	6.15154	2.23645	1.16121	*		OK	OK
M400010845	M400010845	ENSMUSG00000054612	NM_008598	-	Mgmt	O-6-methylguanine-DNA methyltransferase [Source:MarkerSymbol;Acc:MGI:96977]	GO:0006281(DNA repair);GO:0006307(DNA dealkylation);GO:0006974(response to DNA damage stimulus);GO:0043281(regulation of caspase activity)	GO:0003677(DNA binding);GO:0003908(methylated-DNA-[protein]-cysteine S-methyltransferase activity);GO:0008168(methyltransferase activity);GO:0008270(zinc ion binding);GO:0016740(transferase activity);GO:0046872(metal ion binding)	GO:0005634(nucleus)	76.8165	353.459	50.458	285.302	50.458	112.016	2.21999	1.15055	*		OK	OK
M300005832	M300005832	ENSMUSG00000027894	NM_172271	229706	Slc6a17	solute carrier family 6 (neurotransmitter transporter), member 17 [Source:MarkerSymbol;Acc:MGI:2442535]	GO:0006810(transport);GO:0006836(neurotransmitter transport)	GO:0005328(neurotransmitter:sodium symporter activity);GO:0015293(symporter activity)	GO:0005887(integral to plasma membrane);GO:0016020(membrane);GO:0016021(integral to membrane)	29.0006	83.0928	2.64208	14.9354	2.64208	5.86401	2.21946	1.15021	*		OK	OK
M200013010	M200013010	ENSMUSG00000014503	NM_016927	53871	Pkd2l2	polycystic kidney disease 2-like 2 [Source:MarkerSymbol;Acc:MGI:1858231]	GO:0006810(transport);GO:0006811(ion transport)	GO:0005216(ion channel activity);GO:0005509(calcium ion binding)	GO:0016020(membrane);GO:0016021(integral to membrane)	29.9364	88.3604	3.57791	20.2031	3.57791	7.93221	2.217	1.14861	*		OK	OK
M200015434	M200015434	ENSMUSG00000026514	NM_028408	72978	Cnih3	cornichon homolog 3 (Drosophila) [Source:MarkerSymbol;Acc:MGI:1920228]	GO:0007242(intracellular signaling cascade)	-	GO:0005615(extracellular space);GO:0016020(membrane);GO:0016021(integral to membrane)	29.0548	83.3589	2.69634	15.2015	2.69634	5.96847	2.21355	1.14636	*		OK	OK
M400008002	M400008002	ENSMUSG00000031877;ENSMUSG00000031884;ENSMUSG00000050097;ENSMUSG00000061825	-	-	-	similar to carboxylesterase 2 (LOC667754), mRNA [Source:RefSeq_dna;Acc:XR_002069]	-	-	-	29.2307	84.3132	2.87226	16.1558	2.87226	6.34316	2.20842	1.14302	*		OK	OK
M300002640	M300002640	ENSMUSG00000021234	NM_172581	217705	9830169C18Rik	RIKEN cDNA 9830169C18 gene [Source:MarkerSymbol;Acc:MGI:2443027]	-	-	-	34.3834	113.228	8.02489	45.0707	8.02489	17.6958	2.20512	1.14085	*		OK	OK
M400000511	M400000511	ENSMUSG00000021775	-	-	Nr1d2	nuclear receptor subfamily 1, group D, member 2 [Source:MarkerSymbol;Acc:MGI:2449205]	GO:0006350(transcription);GO:0006355(regulation of transcription, DNA-dependent)	GO:0003677(DNA binding);GO:0003700(transcription factor activity);GO:0003707(steroid hormone receptor activity);GO:0004872(receptor activity);GO:0004879(ligand-dependent nuclear receptor activity);GO:0004887(thyroid hormone receptor activity);GO:0008270(zinc ion binding);GO:0043565(sequence-specific DNA binding);GO:0046872(metal ion binding)	GO:0005634(nucleus)	30.1112	89.1321	3.75275	20.9747	3.75275	8.23518	2.19444	1.13385	*		OK	OK
M200008954	M200008954	ENSMUSG00000033849	NM_020025	26878	B3galt2	UDP-Gal:betaGlcNAc beta 1,3-galactosyltransferase, polypeptide 2 [Source:MarkerSymbol;Acc:MGI:1349461]	GO:0006486(protein amino acid glycosylation);GO:0009312(oligosaccharide biosynthetic process)	GO:0008378(galactosyltransferase activity);GO:0008499(UDP-galactose:beta-N-acetylglucosamine beta-1,3(galactosyltransferase activity);GO:0016740(transferase activity);GO:0016757(transferase activity, transferring glycosyl groups);GO:0030145(manganese ion binding)	GO:0016020(membrane);GO:0016021(integral to membrane)	29.2546	84.2767	2.89617	16.1194	2.89617	6.32885	2.18525	1.1278	*		OK	OK
M400000993	M400000993	ENSMUSG00000027238	NM_172673	228564	Frmd5	FERM domain containing 5 [Source:MarkerSymbol;Acc:MGI:2442557]	-	GO:0003743(translation initiation factor activity);GO:0005488(binding);GO:0008092(cytoskeletal protein binding)	GO:0005737(cytoplasm);GO:0005856(cytoskeleton);GO:0016020(membrane)	29.2893	84.4562	2.93083	16.2988	2.93083	6.3993	2.18344	1.1266	*		OK	OK
M400003442	M400003442	ENSMUSG00000048573;ENSMUSG00000033856	NM_173367	69361	Cypt3	cysteine-rich perinuclear theca 3 [Source:MarkerSymbol;Acc:MGI:1916611]	-	-	-	29.3675	84.8286	3.009	16.6712	3.009	6.54552	2.17532	1.12122	*		OK	OK
M400010801	M400010801	ENSMUSG00000074183;ENSMUSG00000074181	NM_008181	14857	Gsta1	glutathione S-transferase, alpha 1 (Ya) [Source:MarkerSymbol;Acc:MGI:1095417]	GO:0006749(glutathione metabolic process);GO:0008152(metabolic process)	GO:0004364(glutathione transferase activity);GO:0016740(transferase activity)	-	34.6995	114.216	8.34099	46.0583	8.34099	18.0836	2.16804	1.11639	*		OK	OK
M200006950	M200006950	ENSMUSG00000074282	NM_009568	-	Zfp94	zinc finger protein 94 [Source:MarkerSymbol;Acc:MGI:107610]	GO:0006355(regulation of transcription, DNA-dependent)	GO:0003676(nucleic acid binding);GO:0008270(zinc ion binding);GO:0046872(metal ion binding)	GO:0005622(intracellular);GO:0005634(nucleus)	30.7344	92.2055	4.37591	24.0481	4.37591	9.44185	2.15769	1.10949	*		OK	OK
M400003083	M400003083	ENSMUSG00000045868	NM_029000	74558	Gvin1	GTPase, very large interferon inducible 1 [Source:MarkerSymbol;Acc:MGI:1921808]	-	-	-	36.4202	123.28	10.0617	55.1226	10.0617	21.6424	2.15097	1.10499	*		OK	OK
M200002483	M200002483	ENSMUSG00000002475	NM_134130	106861	Abhd3	abhydrolase domain containing 3 [Source:MarkerSymbol;Acc:MGI:2147183]	GO:0008150(biological_process)	GO:0003824(catalytic activity);GO:0004759(serine esterase activity);GO:0016787(hydrolase activity)	GO:0016020(membrane);GO:0016021(integral to membrane)	30.8918	92.9418	4.53332	24.7845	4.53332	9.73098	2.14654	1.10202	*		OK	OK
M200001396	M200001396	ENSMUSG00000027765	NM_008772	18441	P2ry1	purinergic receptor P2Y, G-protein coupled 1 [Source:MarkerSymbol;Acc:MGI:105049]	-	-	-	29.3903	84.7325	3.03183	16.5751	3.03183	6.50779	2.14649	1.10198	*		OK	OK
M200014096	M200014096	ENSMUSG00000042743	NM_144838	218544	Sgtb	small glutamine-rich tetratricopeptide repeat (TPR)-containing, beta [Source:MarkerSymbol;Acc:MGI:2444615]	GO:0008150(biological_process)	GO:0005488(binding);GO:0005515(protein binding);GO:0042803(protein homodimerization activity);GO:0046982(protein heterodimerization activity)	GO:0005575(cellular_component)	31.7734	97.5501	5.41489	29.3928	5.41489	11.5403	2.13121	1.09167	*		OK	OK
M200001184	M200001184	ENSMUSG00000026249	NM_009255	20720	Serpine2	serine (or cysteine) peptidase inhibitor, clade E, member 2 [Source:MarkerSymbol;Acc:MGI:101780]	GO:0007275(multicellular organismal development);GO:0007399(nervous system development);GO:0030154(cell differentiation)	GO:0004866(endopeptidase inhibitor activity);GO:0004867(serine-type endopeptidase inhibitor activity);GO:0008201(heparin binding)	GO:0005615(extracellular space)	218.963	1112.68	192.604	1044.52	192.604	410.103	2.12925	1.09035	*		OK	OK
M200002458	M200002458	ENSMUSG00000029313	NM_133919	17355	Aff1	AF4/FMR2 family, member 1 [Source:MarkerSymbol;Acc:MGI:1100819]	GO:0006350(transcription)	GO:0003700(transcription factor activity);GO:0016301(kinase activity)	GO:0005634(nucleus)	30.7551	91.9549	4.39658	23.7976	4.39658	9.3435	2.12517	1.08758	*		OK	OK
M400000935	M400000935	ENSMUSG00000026490	-	-	Cdc42bpa	Cdc42 binding protein kinase alpha [Source:MarkerSymbol;Acc:MGI:2441841]	GO:0000226(microtubule cytoskeleton organization and biogenesis);GO:0006468(protein amino acid phosphorylation);GO:0007097(nuclear migration);GO:0007242(intracellular signaling cascade)	GO:0000166(nucleotide binding);GO:0004672(protein kinase activity);GO:0004674(protein serine/threonine kinase activity);GO:0005083(small GTPase regulator activity);GO:0005524(ATP binding);GO:0005529(sugar binding);GO:0008270(zinc ion binding);GO:0016301(kinase activity);GO:0016740(transferase activity);GO:0019992(diacylglycerol binding);GO:0046872(metal ion binding)	-	33.5072	106.804	7.14872	38.6463	7.14872	15.1735	2.12254	1.08579	*		OK	OK
M200007747	M200007747	ENSMUSG00000040918	NM_054087	116914	Slc19a2	solute carrier family 19 (thiamine transporter), member 2 [Source:MarkerSymbol;Acc:MGI:1928761]	GO:0006810(transport);GO:0007186(G-protein coupled receptor protein signaling pathway);GO:0015888(thiamin transport)	GO:0001584(rhodopsin-like receptor activity);GO:0005542(folic acid binding);GO:0008517(folic acid transporter activity);GO:0008518(reduced folate carrier activity);GO:0015234(thiamin transporter activity)	GO:0005886(plasma membrane);GO:0016020(membrane);GO:0016021(integral to membrane)	91.6514	420.276	65.2929	352.119	65.2929	138.25	2.11738	1.08228	*		OK	OK
M300001947	M300001947	ENSMUSG00000020000	NM_021509	59012	Moxd1	monooxygenase, DBH-like 1 [Source:MarkerSymbol;Acc:MGI:1921582]	-	-	-	29.235	83.6664	2.87658	15.509	2.87658	6.08922	2.11683	1.0819	*		OK	OK
M200007081	M200007081	ENSMUSG00000038508	NM_011819	23886	Gdf15	growth differentiation factor 15 [Source:MarkerSymbol;Acc:MGI:1346047]	-	GO:0005125(cytokine activity);GO:0008083(growth factor activity)	GO:0005615(extracellular space)	1319.77	7023.81	1293.41	6955.65	1293.41	2730.95	2.11144	1.07823	*		OK	OK
M300018236	M300018236	ENSMUSG00000044149	-	77286	Nkrf	NF-kappaB repressing factor [Source:MarkerSymbol;Acc:MGI:1924536]	GO:0006350(transcription);GO:0006355(regulation of transcription, DNA-dependent)	GO:0003676(nucleic acid binding);GO:0003677(DNA binding);GO:0003725(double-stranded RNA binding)	GO:0005622(intracellular);GO:0005634(nucleus)	29.158	83.1061	2.79949	14.9487	2.79949	5.86923	2.09653	1.068	*		OK	OK
M300021912	M300021912	ENSMUSG00000051268	NM_177812	-	4932411K12Rik	RIKEN cDNA 4932411K12 gene [Source:MarkerSymbol;Acc:MGI:3512682]	-	-	-	29.0766	82.5365	2.71809	14.3792	2.71809	5.6456	2.07705	1.05453	*		OK	OK
M300010376	M300010376	ENSMUSG00000070471	-	545527	LOC635623	-	-	-	-	29.7572	86.1148	3.39874	17.9574	3.39874	7.0505	2.07444	1.05272	*		OK	OK
M400000891	M400000891	ENSMUSG00000042807	NM_001001883	-	Hecw2	HECT, C2 and WW domain containing E3 ubiquitin protein ligase 2 [Source:MarkerSymbol;Acc:MGI:2685817]	GO:0006464(protein modification);GO:0006512(ubiquitin cycle)	GO:0004842(ubiquitin-protein ligase activity);GO:0016874(ligase activity)	GO:0005622(intracellular)	29.9549	87.0914	3.59642	18.9341	3.59642	7.43396	2.06705	1.04757	*		OK	OK
M300017148	M300017148	ENSMUSG00000046230	XM_488526	-	Vps13a	vacuolar protein sorting 13A (yeast) [Source:MarkerSymbol;Acc:MGI:2444304]	-	-	-	29.6922	85.6568	3.33374	17.4994	3.33374	6.87068	2.06095	1.04331	*		OK	OK
M200001562	M200001562	ENSMUSG00000033061	NM_009049	-	Resp18	regulated endocrine-specific protein 18 [Source:MarkerSymbol;Acc:MGI:1098222]	GO:0008150(biological_process)	GO:0003674(molecular_function)	GO:0005615(extracellular space);GO:0005783(endoplasmic reticulum)	29.31	83.6175	2.9515	15.4601	2.9515	6.07	2.05658	1.04025	*		OK	OK
M400002439	M400002439	ENSMUSG00000040820	NM_139145	110948	Hlcs	holocarboxylase synthetase (biotin- [propriony-Coenzyme A-carboxylase (ATP-hydrolysing)] ligase) [Source:MarkerSymbol;Acc:MGI:894646]	GO:0006464(protein modification)	GO:0003824(catalytic activity);GO:0004077(biotin-[acetyl-CoA-carboxylase] ligase activity);GO:0004078(biotin-[methylcrotonoyl-CoA-carboxylase] ligase activity);GO:0004079(biotin-[methylmalonyl-CoA-carboxytransferase] ligase activity);GO:0004080(biotin-[propionyl-CoA-carboxylase (ATP-hydrolyzing)] ligase activity);GO:0016874(ligase activity)	-	29.9678	86.9756	3.60933	18.8183	3.60933	7.38849	2.04706	1.03355	*		OK	OK
M200016192	M200016192	ENSMUSG00000025774	XM_484838	-	Crisp4	cysteine-rich secretory protein 4 [Source:MarkerSymbol;Acc:MGI:1925331]	-	-	GO:0005576(extracellular region)	29.6041	85.0743	3.24566	16.9169	3.24566	6.64199	2.04642	1.03311	*		OK	OK
M200007875	M200007875	ENSMUSG00000046676	NM_028628	73730	1110008K04Rik	RIKEN cDNA 1110008K04 gene [Source:MarkerSymbol;Acc:MGI:1920980]	-	GO:0008061(chitin binding)	-	30.5998	90.2592	4.24133	22.1019	4.24133	8.67772	2.04599	1.0328	*		OK	OK
M300001404	M300001404	ENSMUSG00000015342	NM_023500	22439	Xk	Kell blood group precursor (McLeod phenotype) homolog [Source:MarkerSymbol;Acc:MGI:103569]	GO:0006810(transport);GO:0006865(amino acid transport)	GO:0005215(transporter activity);GO:0005515(protein binding);GO:0015171(amino acid transporter activity)	GO:0005615(extracellular space);GO:0016020(membrane);GO:0016021(integral to membrane)	29.5434	84.6249	3.18492	16.4676	3.18492	6.46557	2.03006	1.02152	*		OK	OK
M400005733	M400005733	=HYPERLINK("http://uswest.ensembl.org/Mus_musculus/Gene/Summary?g=ENSMUSG00000076547;ENSMUSG00000076548;ENSMUSG00000076559;ENSMUSG00000076550;ENSMUSG00000076541;ENSMUSG00000076555;ENSMUSG00000076542;ENSMUSG00000076551;ENSMUSG00000076558;ENSMUSG00000076549	-	-	IGKV4-72	Immunoglobulin Kappa light chain V gene segment [Source:IMGT/GENE-DB;Acc:IGKV4-72]	-	-	-	45.9623	169.3	19.6038	101.143	19.6038	39.7109	2.02567	1.0184	*		OK	OK
M200011812	M200011812	ENSMUSG00000029624	NM_133735	71799	Ptcd1	pentatricopeptide repeat domain 1 [Source:MarkerSymbol;Acc:MGI:1919049]	-	-	-	43.7356	157.803	17.3771	89.6458	17.3771	35.1971	2.02549	1.01827	*		OK	OK
M200006400	M200006400	ENSMUSG00000055235	NM_026621	269633	2810046M22Rik	RIKEN cDNA 2810046M22 gene [Source:MarkerSymbol;Acc:MGI:1915466]	-	-	-	29.1211	82.4074	2.76267	14.2501	2.76267	5.59491	2.02518	1.01805	*		OK	OK
M300006854	M300006854	ENSMUSG00000029763	-	20336	Exoc4	exocyst complex component 4 [Source:MarkerSymbol;Acc:MGI:1096376]	GO:0006810(transport);GO:0006887(exocytosis);GO:0006904(vesicle docking during exocytosis);GO:0015031(protein transport)	GO:0030165(PDZ domain binding)	GO:0000145(exocyst);GO:0005737(cytoplasm)	263.788	1290.64	237.429	1222.48	237.429	479.976	2.02155	1.01546	*		OK	OK
M200002585	M200002585	ENSMUSG00000032690	NM_145227	-	Oas2	2'-5' oligoadenylate synthetase 2 [Source:MarkerSymbol;Acc:MGI:2180852]	GO:0006401(RNA catabolic process);GO:0006955(immune response)	GO:0001730(2'-5'-oligoadenylate synthetase activity);GO:0003676(nucleic acid binding);GO:0003723(RNA binding);GO:0005524(ATP binding);GO:0016740(transferase activity)	-	29.0419	81.9702	2.68343	13.8128	2.68343	5.42325	2.02102	1.01508	*		OK	OK
M300006508	M300006508	ENSMUSG00000029127	XM_132091	75079	Zfp509	zinc finger protein 509 [Source:MarkerSymbol;Acc:MGI:1922329]	GO:0006350(transcription);GO:0006355(regulation of transcription, DNA-dependent)	GO:0003676(nucleic acid binding);GO:0003677(DNA binding);GO:0005515(protein binding);GO:0008270(zinc ion binding);GO:0046872(metal ion binding)	GO:0005622(intracellular);GO:0005634(nucleus)	29.6509	85.056	3.2924	16.8986	3.2924	6.6348	2.01518	1.01091	*		OK	OK
M200014917	M200014917	ENSMUSG00000027381	NM_009754;NM_207680;NM_207681	12125	Bcl2l11	BCL2-like 11 (apoptosis facilitator) [Source:MarkerSymbol;Acc:MGI:1197519]	GO:0006915(apoptosis);GO:0042981(regulation of apoptosis);GO:0043065(positive regulation of apoptosis)	GO:0005515(protein binding);GO:0008017(microtubule binding)	GO:0016020(membrane)	30.2447	88.0794	3.88625	19.9221	3.88625	7.82187	2.01271	1.00914	*		OK	OK
M300011086	M300011086	ENSMUSG00000037709	NM_153574	58909	D430015B01Rik	RIKEN cDNA D430015B01 gene [Source:MarkerSymbol;Acc:MGI:1889842]	-	-	-	32.8775	101.489	6.51907	33.3321	6.51907	13.087	2.00749	1.00539	*		OK	OK
M200002766	M200002766	ENSMUSG00000038776	NM_010145	-	Ephx1	epoxide hydrolase 1, microsomal [Source:MarkerSymbol;Acc:MGI:95405]	GO:0006508(proteolysis);GO:0006805(xenobiotic metabolic process);GO:0009636(response to toxin);GO:0019439(aromatic compound catabolic process)	GO:0003824(catalytic activity);GO:0004177(aminopeptidase activity);GO:0004301(epoxide hydrolase activity);GO:0016787(hydrolase activity)	GO:0005615(extracellular space);GO:0005783(endoplasmic reticulum);GO:0005792(microsome);GO:0016020(membrane);GO:0016021(integral to membrane)	413.79	2047.21	387.432	1979.05	387.432	777.023	2.00557	1.00401	*		OK	OK
M200013402	M200013402	ENSMUSG00000050310	NM_030168	78757	4921505C17Rik	RIKEN cDNA 4921505C17 gene [Source:MarkerSymbol;Acc:MGI:1926007]	-	-	-	29.2307	82.7762	2.87226	14.6188	2.87226	5.7397	1.99832	0.998791			OK	OK
M300003667	M300003667	ENSMUSG00000048402	XM_136212	14633	Gli2	GLI-Kruppel family member GLI2 [Source:MarkerSymbol;Acc:MGI:95728]	GO:0000122(negative regulation of transcription from RNA polymerase II promoter);GO:0001501(skeletal development);GO:0001822(kidney development);GO:0002076(osteoblast development);GO:0006355(regulation of transcription, DNA-dependent);GO:0007165(signal transduction);GO:0007389(pattern specification process);GO:0007411(axon guidance);GO:0007418(ventral midline development);GO:0007442(hindgut morph…	GO:0003676(nucleic acid binding);GO:0003677(DNA binding);GO:0003682(chromatin binding);GO:0003700(transcription factor activity);GO:0003713(transcription coactivator activity);GO:0005515(protein binding);GO:0008270(zinc ion binding);GO:0043565(sequence-specific DNA binding)	GO:0005622(intracellular);GO:0005634(nucleus);GO:0005667(transcription factor complex);GO:0005737(cytoplasm)	30.6009	89.6766	4.24241	21.5192	4.24241	8.44895	1.99154	0.993887			OK	OK
M200007329	M200007329	ENSMUSG00000039891	NM_138628	378431	Txlnb	taxilin beta [Source:MarkerSymbol;Acc:MGI:2671945]	-	-	GO:0005737(cytoplasm)	119.651	541.355	93.2927	473.198	93.2927	185.789	1.99146	0.993825			OK	OK
M400008285	M400008285	ENSMUSG00000063458	XM_484353	76633	1700112E06Rik	RIKEN cDNA 1700112E06 gene [Source:MarkerSymbol;Acc:MGI:1923883]	-	GO:0005515(protein binding)	-	29.679	84.9631	3.32058	16.8058	3.32058	6.59833	1.9871	0.990667			OK	OK
M200001377	M200001377	ENSMUSG00000022061	NM_010921	18095	Nkx3-1	NK-3 transcription factor, locus 1 (Drosophila) [Source:MarkerSymbol;Acc:MGI:97352]	-	-	-	29.627	84.686	3.26849	16.5286	3.26849	6.48954	1.98549	0.989492			OK	OK
M400008470	M400008470	ENSMUSG00000063915	NM_146938	258940	Olfr346	olfactory receptor 346 [Source:MarkerSymbol;Acc:MGI:3030180]	GO:0007165(signal transduction);GO:0007186(G-protein coupled receptor protein signaling pathway);GO:0007608(sensory perception of smell);GO:0050896(response to stimulus)	GO:0004871(signal transducer activity);GO:0004872(receptor activity);GO:0004930(G-protein coupled receptor activity);GO:0004984(olfactory receptor activity)	GO:0016020(membrane);GO:0016021(integral to membrane)	29.6629	84.8666	3.30443	16.7092	3.30443	6.56044	1.98535	0.989393			OK	OK
M300018086	M300018086	ENSMUSG00000047232	NM_146622	-	Olfr360	olfactory receptor 360 [Source:MarkerSymbol;Acc:MGI:3030194]	GO:0007165(signal transduction);GO:0007186(G-protein coupled receptor protein signaling pathway);GO:0007608(sensory perception of smell);GO:0050896(response to stimulus)	GO:0004871(signal transducer activity);GO:0004872(receptor activity);GO:0004930(G-protein coupled receptor activity);GO:0004984(olfactory receptor activity)	GO:0016020(membrane);GO:0016021(integral to membrane)	29.0744	81.871	2.71593	13.7137	2.71593	5.38431	1.98249	0.987317			OK	OK
M200001930	M200001930	ENSMUSG00000027579	NM_011481	20811	Srms	src-related kinase lacking C-terminal regulatory tyrosine and N-terminal myristylation sites [Source:MarkerSymbol;Acc:MGI:101865]	GO:0006468(protein amino acid phosphorylation);GO:0007242(intracellular signaling cascade)	GO:0000166(nucleotide binding);GO:0004672(protein kinase activity);GO:0004713(protein-tyrosine kinase activity);GO:0005524(ATP binding);GO:0016301(kinase activity);GO:0016740(transferase activity)	-	29.6476	84.7396	3.28916	16.5822	3.28916	6.51057	1.9794	0.985065			OK	OK
M400005192	M400005192	ENSMUSG00000071281	-	-	Zfp71-rs1	zinc finger protein 71, related sequence 1 [Source:MarkerSymbol;Acc:MGI:107769]	-	-	-	33.06	101.822	6.70148	33.6643	6.70148	13.2174	1.97231	0.979885			OK	OK
M200000340	M200000340	ENSMUSG00000037025	NM_010446	-	Foxa2	forkhead box A2 [Source:MarkerSymbol;Acc:MGI:1347476]	GO:0006350(transcription);GO:0006355(regulation of transcription, DNA-dependent);GO:0030324(lung development);GO:0030855(epithelial cell differentiation);GO:0045944(positive regulation of transcription from RNA polymerase II promoter);GO:0048754(branching morphogenesis of a tube)	GO:0003677(DNA binding);GO:0003700(transcription factor activity);GO:0043565(sequence-specific DNA binding)	GO:0005634(nucleus)	30.7008	89.9698	4.34233	21.8125	4.34233	8.56409	1.97223	0.97983			OK	OK
M300013059	M300013059	ENSMUSG00000062980	XM_145117	214642	A430107O13Rik	RIKEN cDNA A430107O13 gene [Source:MarkerSymbol;Acc:MGI:2444814]	-	-	-	35.4419	113.763	9.08347	45.6055	9.08347	17.9058	1.97125	0.979111			OK	OK
M400012497	M400012497	-	NM_178794	22184	-	-	GO:0008380(RNA splicing)	GO:0000166(nucleotide binding);GO:0003676(nucleic acid binding);GO:0003723(RNA binding);GO:0008270(zinc ion binding);GO:0046872(metal ion binding)	GO:0005634(nucleus);GO:0005689(U12(dependent spliceosome);GO:0005730(nucleolus);GO:0030529(ribonucleoprotein complex)	31.4921	93.8675	5.13365	25.7101	5.13365	10.0944	1.96632	0.9755			OK	OK
M200007467	M200007467	ENSMUSG00000024738	NM_021453	58803	Pga5	pepsinogen 5, group I [Source:MarkerSymbol;Acc:MGI:1915935]	GO:0006508(proteolysis);GO:0019538(protein metabolic process)	GO:0004190(aspartic-type endopeptidase activity);GO:0004194(pepsin A activity)	GO:0005615(extracellular space);GO:0005625(soluble fraction)	30.8169	90.4435	4.4584	22.2861	4.4584	8.75005	1.9626	0.972766			OK	OK
M300015338	M300015338	ENSMUSG00000044313	NM_172295	-	BC037703	cDNA sequence BC037703 [Source:MarkerSymbol;Acc:MGI:2446273]	-	-	-	30.4121	88.3762	4.05358	20.2189	4.05358	7.9384	1.95837	0.96965			OK	OK
M400007276	M400007276	ENSMUSG00000063146	NM_009990	269713	Clip2	CAP-GLY domain containing linker protein 2 [Source:MarkerSymbol;Acc:MGI:1313136]	GO:0006355(regulation of transcription, DNA-dependent);GO:0006367(transcription initiation from RNA polymerase II promoter)	GO:0003702(RNA polymerase II transcription factor activity);GO:0005515(protein binding)	GO:0005634(nucleus);GO:0005667(transcription factor complex);GO:0005856(cytoskeleton);GO:0005874(microtubule);GO:0005881(cytoplasmic microtubule)	29.2546	82.5675	2.89617	14.4102	2.89617	5.65778	1.95354	0.966089			OK	OK
M300007052	M300007052	ENSMUSG00000030172	NM_053204	100048600	Erc1	ELKS/RAB6-interacting/CAST family member 1 [Source:MarkerSymbol;Acc:MGI:2151013]	GO:0006810(transport);GO:0007252(I-kappaB phosphorylation);GO:0015031(protein transport);GO:0042147(retrograde transport, endosome to Golgi)	GO:0005515(protein binding);GO:0017137(Rab GTPase binding)	GO:0005737(cytoplasm);GO:0008385(IkappaB kinase complex)	29.7432	84.9913	3.38476	16.8339	3.38476	6.60939	1.9527	0.965467			OK	OK
M300016615	M300016615	ENSMUSG00000045679	NM_172574	217430	Pqlc3	PQ loop repeat containing [Source:MarkerSymbol;Acc:MGI:2444067]	-	-	GO:0016020(membrane);GO:0016021(integral to membrane)	189.043	875.24	162.685	807.082	162.685	316.88	1.94781	0.961856			OK	OK
M400000131	M400000131	ENSMUSG00000006462	NM_177851	-	A530013C23Rik	RIKEN cDNA A530013C23 gene [Source:MarkerSymbol;Acc:MGI:3041178]	-	-	-	30.8365	90.3494	4.47799	22.1921	4.47799	8.71313	1.94577	0.96034			OK	OK
M400012466	M400012466	-	NM_178218	-	-	-	GO:0006334(nucleosome assembly);GO:0007001(chromosome organization and biogenesis (sensu Eukaryota))	GO:0003677(DNA binding)	GO:0000786(nucleosome);GO:0005634(nucleus);GO:0005694(chromosome)	30.6237	89.2504	4.26525	21.093	4.26525	8.28161	1.94165	0.957282			OK	OK
M400001372	M400001372	ENSMUSG00000031451	NM_019521	14456	Gas6	growth arrest specific 6 [Source:MarkerSymbol;Acc:MGI:95660]	GO:0001558(regulation of cell growth)	GO:0005509(calcium ion binding);GO:0046872(metal ion binding)	GO:0005576(extracellular region);GO:0005615(extracellular space)	242.88	1135.63	216.521	1067.48	216.521	419.116	1.93568	0.952843			OK	OK
M300021014	M300021014	ENSMUSG00000050312	NM_178925	106338	Nsun3	NOL1/NOP2/Sun domain family 3 [Source:MarkerSymbol;Acc:MGI:2146565]	-	-	-	30.7561	89.7756	4.39766	21.6183	4.39766	8.48784	1.93008	0.948661			OK	OK
M400013285	M400013285	-	-	-	-	-	-	-	-	32.2402	97.0677	5.88173	28.9103	5.88173	11.3509	1.92986	0.948493			OK	OK
M300013069	M300013069	ENSMUSG00000041229	NM_177201	-	Phf8	PHD finger protein 8 [Source:MarkerSymbol;Acc:MGI:2444341]	GO:0006355(regulation of transcription, DNA-dependent)	GO:0003677(DNA binding);GO:0005515(protein binding);GO:0008270(zinc ion binding);GO:0046872(metal ion binding)	-	29.9353	85.6995	3.57683	17.5421	3.57683	6.88746	1.92558	0.945292			OK	OK
M200005673	M200005673	-	NM_007376	11287	-	-	-	GO:0004866(endopeptidase inhibitor activity);GO:0004867(serine-type endopeptidase inhibitor activity);GO:0017114(wide-spectrum protease inhibitor activity)	GO:0005576(extracellular region);GO:0005615(extracellular space)	30.0916	86.4213	3.73316	18.264	3.73316	7.17086	1.92086	0.941749			OK	OK
M400006889	M400006889	ENSMUSG00000059605	-	100047799	EG544864	predicted gene, EG544864 [Source:MarkerSymbol;Acc:MGI:3643232]	-	-	-	33.6049	103.585	7.24648	35.4277	7.24648	13.9098	1.91952	0.940746			OK	OK
M300007574	M300007574	ENSMUSG00000031133	NM_152801	73341	Arhgef6	Rac/Cdc42 guanine nucleotide exchange factor (GEF) 6 [Source:MarkerSymbol;Acc:MGI:1920591]	GO:0007242(intracellular signaling cascade);GO:0008150(biological_process);GO:0035023(regulation of Rho protein signal transduction)	GO:0003674(molecular_function);GO:0005085(guanyl-nucleotide exchange factor activity);GO:0005089(Rho guanyl-nucleotide exchange factor activity)	GO:0005575(cellular_component);GO:0005622(intracellular)	29.9603	85.7629	3.60182	17.6056	3.60182	6.91236	1.91913	0.940451			OK	OK
M400008017	M400008017	ENSMUSG00000063177;ENSMUSG00000066516	NM_010642	16616	Klk1b21	kallikrein 1-related peptidase b21 [Source:MarkerSymbol;Acc:MGI:892022]	GO:0006508(proteolysis)	GO:0004252(serine-type endopeptidase activity);GO:0004293(tissue kallikrein activity);GO:0008233(peptidase activity);GO:0016787(hydrolase activity)	GO:0005615(extracellular space)	29.1558	81.8251	2.79733	13.6678	2.79733	5.3663	1.91836	0.939874			OK	OK
M400002505	M400002505	-	-	-	-	-	-	-	-	30.0341	86.0467	3.67566	17.8894	3.67566	7.02379	1.91089	0.934244			OK	OK
M300019297	M300019297	ENSMUSG00000048503	XM_134834	235300	Tmem136	transmembrane protein 136 [Source:MarkerSymbol;Acc:MGI:2685030]	-	-	GO:0016021(integral to membrane)	31.2034	91.6987	4.8449	23.5414	4.8449	9.24289	1.90776	0.931877			OK	OK
M200006307	M200006307	ENSMUSG00000031792	NM_133954	101985	AA960436	expressed sequence AA960436 [Source:MarkerSymbol;Acc:MGI:2142454]	-	-	-	30.7409	89.43	4.38239	21.2726	4.38239	8.35213	1.90584	0.930425			OK	OK
M400006367	M400006367	ENSMUSG00000065968	NM_028968	-	EG665536	predicted gene, EG665536 [Source:MarkerSymbol;Acc:MGI:3644053]	-	-	GO:0016021(integral to membrane)	42.7845	147.885	16.426	79.7277	16.426	31.303	1.9057	0.930319			OK	OK
M400004946	M400004946	ENSMUSG00000054797	-	-	ENSMUSG00000054797	predicted gene, ENSMUSG00000054797 [Source:MarkerSymbol;Acc:MGI:3642666]	-	-	-	28.9777	80.8577	2.61925	12.7004	2.61925	4.98647	1.90378	0.928864			OK	OK
M400005324	M400005324	ENSMUSG00000035910	-	195208	Dcdc2a	doublecortin domain containing 2a [Source:MarkerSymbol;Acc:MGI:2652818]	-	-	-	36.2053	115.875	9.84681	47.7176	9.84681	18.7351	1.90265	0.928014			OK	OK
M400000632	M400000632	ENSMUSG00000075595	NM_201609	-	Zfp652	zinc finger protein 652 [Source:MarkerSymbol;Acc:MGI:2442221]	-	-	-	31.3586	92.324	5.00015	24.1667	5.00015	9.4884	1.89762	0.924193			OK	OK
M300013980	M300013980	ENSMUSG00000037341	NM_177353	236727	Slc9a7	solute carrier family 9 (sodium/hydrogen exchanger), isoform 7 [Source:MarkerSymbol;Acc:MGI:2444530]	GO:0006810(transport);GO:0006811(ion transport);GO:0006813(potassium ion transport);GO:0006814(sodium ion transport);GO:0006885(regulation of pH)	GO:0015297(antiporter activity);GO:0015299(solute:hydrogen antiporter activity);GO:0015385(sodium:hydrogen antiporter activity);GO:0015386(potassium:hydrogen antiporter activity);GO:0030955(potassium ion binding);GO:0031402(sodium ion binding);GO:0042803(protein homodimerization activity)	GO:0005794(Golgi apparatus);GO:0005802(Golgi trans face);GO:0016020(membrane);GO:0016021(integral to membrane)	48.8447	176.424	22.4862	108.267	22.4862	42.5082	1.89041	0.918699			OK	OK
M200008868	M200008868	ENSMUSG00000052783	NM_019497	14772	Gprk2l	G protein-coupled receptor kinase 2, groucho gene related (Drosophila) [Source:MarkerSymbol;Acc:MGI:95801]	GO:0006468(protein amino acid phosphorylation);GO:0007165(signal transduction);GO:0007186(G-protein coupled receptor protein signaling pathway)	GO:0000166(nucleotide binding);GO:0004672(protein kinase activity);GO:0004674(protein serine/threonine kinase activity);GO:0004703(G-protein coupled receptor kinase activity);GO:0004713(protein-tyrosine kinase activity);GO:0004871(signal transducer activity);GO:0004872(receptor activity);GO:0004930(G-protein coupled receptor activity);GO:0005524(ATP binding);GO:0016301(kinase activity);GO:0016740…	GO:0005887(integral to plasma membrane)	30.6562	88.8131	4.29774	20.6558	4.29774	8.10995	1.88702	0.916113			OK	OK
M400007249	M400007249	ENSMUSG00000060466	-	-	-	-	-	-	-	32.1588	96.032	5.80032	27.8747	5.80032	10.9443	1.88684	0.915971			OK	OK
M300006839	M300006839	ENSMUSG00000029727	NM_007819	-	Cyp3a13	cytochrome P450, family 3, subfamily a, polypeptide 13 [Source:MarkerSymbol;Acc:MGI:88610]	GO:0006118(electron transport);GO:0006805(xenobiotic metabolic process)	GO:0004497(monooxygenase activity);GO:0005506(iron ion binding);GO:0016491(oxidoreductase activity);GO:0016712(oxidoreductase activity, acting on paired donors, with incorporation or reduction of molecular oxygen, reduced flavin or flavopr);GO:0020037(heme binding);GO:0046872(metal ion binding);GO:0050381(unspecific monooxygenase activity)	GO:0005624(membrane fraction);GO:0005783(endoplasmic reticulum);GO:0005792(microsome);GO:0016020(membrane)	30.2122	86.6519	3.85375	18.4946	3.85375	7.26141	1.88425	0.913987			OK	OK
M400003298	M400003298	ENSMUSG00000073904;ENSMUSG00000047348	-	-	Gvin1	GTPase, very large interferon inducible 1 [Source:MarkerSymbol;Acc:MGI:1921808]	-	-	-	30.1676	86.432	3.80916	18.2747	3.80916	7.17507	1.88364	0.91352			OK	OK
M400003578	M400003578	ENSMUSG00000049593	NM_026335	67718	Sprrl9	small proline rich-like 9 [Source:MarkerSymbol;Acc:MGI:1914968]	-	-	-	34.6874	108.106	8.32897	39.949	8.32897	15.6849	1.88318	0.913171			OK	OK
M400005209	M400005209	ENSMUSG00000034621	-	237943	Gpatch8	G patch domain containing 8 [Source:MarkerSymbol;Acc:MGI:1918667]	-	-	-	38.7393	127.476	12.3808	59.3183	12.3808	23.2898	1.88112	0.911593			OK	OK
M300002900	M300002900	ENSMUSG00000021699	NM_011056	238871	Pde4d	phosphodiesterase 4D, cAMP specific [Source:MarkerSymbol;Acc:MGI:99555]	GO:0006198(cAMP catabolic process);GO:0006939(smooth muscle contraction);GO:0007165(signal transduction)	GO:0003824(catalytic activity);GO:0004114(3',5'-cyclic-nucleotide phosphodiesterase activity);GO:0016787(hydrolase activity);GO:0046872(metal ion binding)	-	29.4751	83.0878	3.11668	14.9304	3.11668	5.86204	1.88086	0.911392			OK	OK
M200004469	M200004469	ENSMUSG00000020184	NM_010786	-	Mdm2	transformed mouse 3T3 cell double minute 2 [Source:MarkerSymbol;Acc:MGI:96952]	GO:0006461(protein complex assembly);GO:0006512(ubiquitin cycle);GO:0007089(traversing start control point of mitotic cell cycle);GO:0016567(protein ubiquitination);GO:0030163(protein catabolic process);GO:0042176(regulation of protein catabolic process)	GO:0004842(ubiquitin-protein ligase activity);GO:0005515(protein binding);GO:0008270(zinc ion binding);GO:0016874(ligase activity);GO:0019899(enzyme binding);GO:0046872(metal ion binding)	GO:0005622(intracellular);GO:0005626(insoluble fraction);GO:0005634(nucleus);GO:0005654(nucleoplasm);GO:0005730(nucleolus);GO:0005737(cytoplasm)	349.612	1615.46	323.254	1547.31	323.254	607.509	1.87936	0.910238			OK	OK
M300001121	M300001121	ENSMUSG00000011052	-	-	1700049J03Rik	RIKEN cDNA 1700049J03 gene [Source:MarkerSymbol;Acc:MGI:1920615]	-	-	-	30.2871	86.8962	3.92867	18.7389	3.92867	7.35733	1.87273	0.905141			OK	OK
M200001024	M200001024	ENSMUSG00000026650	NM_008579	-	Meig1	meiosis expressed gene 1 [Source:MarkerSymbol;Acc:MGI:1202878]	GO:0007126(meiosis)	GO:0005515(protein binding)	GO:0005634(nucleus)	30.8115	89.3606	4.453	21.2032	4.453	8.32488	1.8695	0.902652			OK	OK
M200015055	M200015055	ENSMUSG00000002257	NM_027185	23853	Def6	differentially expressed in FDCP 6 [Source:MarkerSymbol;Acc:MGI:1346328]	-	GO:0005509(calcium ion binding)	-	34.9915	109.208	8.63298	41.0506	8.63298	16.1174	1.86696	0.90069			OK	OK
M400005038	M400005038	ENSMUSG00000046435	XM_112266;XM_205435	-	LOC195243	similar to preferentially expressed antigen in melanoma like 4 (LOC673616), mRNA [Source:RefSeq_dna;Acc:XR_004480]	-	-	-	32.6071	97.8592	6.24864	29.7019	6.24864	11.6617	1.86627	0.900159			OK	OK
M200009747	M200009747	ENSMUSG00000026082	NM_019570	56210	Rev1	REV1 homolog (S. cerevisiae) [Source:MarkerSymbol;Acc:MGI:1929074]	GO:0006260(DNA replication);GO:0006280(mutagenesis);GO:0006281(DNA repair);GO:0006974(response to DNA damage stimulus);GO:0009411(response to UV);GO:0042276(error-prone postreplication DNA repair)	GO:0000287(magnesium ion binding);GO:0003677(DNA binding);GO:0003684(damaged DNA binding);GO:0005515(protein binding);GO:0016740(transferase activity);GO:0016779(nucleotidyltransferase activity);GO:0017125(deoxycytidyl transferase activity);GO:0046872(metal ion binding)	GO:0005622(intracellular);GO:0005634(nucleus)	77.8404	312.85	51.4819	244.693	51.4819	96.0723	1.86614	0.900054			OK	OK
M400012390	M400012390	ENSMUSG00000045345	NM_177218	-	-	RIKEN cDNA 9530056K15 gene (9530056K15Rik), mRNA [Source:RefSeq_dna;Acc:NM_177218]	-	-	-	29.0994	81.1839	2.74092	13.0265	2.74092	5.11452	1.86599	0.899939			OK	OK
M200014168	M200014168	ENSMUSG00000022543	-	-	4930451G09Rik	RIKEN cDNA 4930451G09 gene [Source:MarkerSymbol;Acc:MGI:1921934]	-	-	-	31.9254	94.6086	5.5669	26.4513	5.5669	10.3854	1.86556	0.899608			OK	OK
M400001395	M400001395	ENSMUSG00000031652	-	80750	BC004022	cDNA sequence BC004022 [Source:MarkerSymbol;Acc:MGI:2136825]	-	-	-	98.2948	409.602	71.9363	341.444	71.9363	134.059	1.86358	0.898076			OK	OK
M200006160	M200006160	ENSMUSG00000040997	NM_134076	105501	Abhd4	abhydrolase domain containing 4 [Source:MarkerSymbol;Acc:MGI:1915938]	GO:0006508(proteolysis);GO:0006725(aromatic compound metabolic process);GO:0016042(lipid catabolic process)	GO:0003824(catalytic activity);GO:0004177(aminopeptidase activity);GO:0016787(hydrolase activity)	-	192.674	857.54	166.316	789.383	166.316	309.93	1.86351	0.89802			OK	OK
M300011185	M300011185	ENSMUSG00000037876	-	108829	Jmjd1c	jumonji domain containing 1C [Source:MarkerSymbol;Acc:MGI:1918614]	GO:0006350(transcription);GO:0006355(regulation of transcription, DNA-dependent);GO:0016568(chromatin modification)	GO:0005506(iron ion binding);GO:0008270(zinc ion binding);GO:0016491(oxidoreductase activity);GO:0016702(oxidoreductase activity, acting on single donors with incorporation of molecular oxygen, incorporation of two atoms of oxygen);GO:0046872(metal ion binding)	GO:0005634(nucleus)	41.5567	140.241	15.1982	72.0834	15.1982	28.3016	1.86217	0.896986			OK	OK
M300001769	M300001769	ENSMUSG00000019194	NM_011322	20266	Scn1b	sodium channel, voltage-gated, type I, beta [Source:MarkerSymbol;Acc:MGI:98247]	GO:0006810(transport);GO:0006811(ion transport);GO:0006814(sodium ion transport)	GO:0005216(ion channel activity);GO:0005244(voltage-gated ion channel activity);GO:0005272(sodium channel activity);GO:0031402(sodium ion binding)	GO:0005615(extracellular space);GO:0016020(membrane);GO:0016021(integral to membrane)	38.7001	126.599	12.3416	58.4414	12.3416	22.9455	1.8592	0.894679			OK	OK
M400011678	M400011678	-	NM_029531	-	-	-	-	-	-	31.4467	92.2174	5.08824	24.06	5.08824	9.44653	1.85654	0.892617			OK	OK
M300016283	M300016283	ENSMUSG00000035189	NM_178773	320091	Tmem16d	transmembrane protein 16D (eight membrane-spanning domains) [Source:MarkerSymbol;Acc:MGI:2443344]	-	-	-	30.4021	87.2712	4.04366	19.1139	4.04366	7.50456	1.85588	0.892107			OK	OK
M400014201	M400014201	-	-	-	-	-	-	-	-	36.4962	115.788	10.1377	47.6311	10.1377	18.7011	1.8447	0.883389			OK	OK
M200012048	M200012048	ENSMUSG00000029397	NM_026557	68098	Rchy1	ring finger and CHY zinc finger domain containing 1 [Source:MarkerSymbol;Acc:MGI:1915348]	GO:0006512(ubiquitin cycle)	GO:0005515(protein binding);GO:0008270(zinc ion binding);GO:0046872(metal ion binding)	GO:0005634(nucleus);GO:0005737(cytoplasm)	539.567	2477.77	513.209	2409.61	513.209	946.07	1.84344	0.882401			OK	OK
M300014413	M300014413	ENSMUSG00000042050	-	217935	Wdr60	WD repeat domain 60 [Source:MarkerSymbol;Acc:MGI:2445085]	-	-	-	29.5477	83.1095	3.18924	14.9522	3.18924	5.87058	1.84075	0.88029			OK	OK
M300018665	M300018665	-	-	-	-	-	-	-	-	32.6517	97.6554	6.29322	29.498	6.29322	11.5816	1.84033	0.879966			OK	OK
M200000839	M200000839	ENSMUSG00000026048	NM_011729	22592	Ercc5	excision repair cross-complementing rodent repair deficiency, complementation group 5 [Source:MarkerSymbol;Acc:MGI:103582]	GO:0006281(DNA repair);GO:0006289(nucleotide-excision repair);GO:0006974(response to DNA damage stimulus);GO:0008340(determination of adult life span);GO:0009411(response to UV)	GO:0003677(DNA binding);GO:0003697(single-stranded DNA binding);GO:0004518(nuclease activity);GO:0004519(endonuclease activity);GO:0016787(hydrolase activity)	GO:0005634(nucleus)	111.953	468.755	85.5942	400.598	85.5942	157.284	1.83756	0.877789			OK	OK
M300002394	M300002394	ENSMUSG00000020799	NM_011569	-	Tekt1	tektin 1 [Source:MarkerSymbol;Acc:MGI:1333819]	GO:0000226(microtubule cytoskeleton organization and biogenesis)	GO:0005198(structural molecule activity)	GO:0005874(microtubule)	31.8679	93.8957	5.50941	25.7383	5.50941	10.1055	1.83422	0.875167			OK	OK
M200014886	M200014886	ENSMUSG00000026667	NM_010633	677213	Uhmk1	U2AF homology motif (UHM) kinase 1 [Source:MarkerSymbol;Acc:MGI:1341908]	GO:0006468(protein amino acid phosphorylation);GO:0007050(cell cycle arrest);GO:0018105(peptidyl-serine phosphorylation);GO:0046777(protein amino acid autophosphorylation);GO:0046825(regulation of protein export from nucleus)	GO:0000166(nucleotide binding);GO:0003676(nucleic acid binding);GO:0003723(RNA binding);GO:0004672(protein kinase activity);GO:0004674(protein serine/threonine kinase activity);GO:0005515(protein binding);GO:0005524(ATP binding);GO:0016301(kinase activity);GO:0016740(transferase activity)	GO:0005634(nucleus);GO:0005737(cytoplasm)	33.6082	102.012	7.24972	33.8548	7.24972	13.2922	1.83348	0.874583			OK	OK
M300006329	M300006329	ENSMUSG00000028842	NM_153402	214150	Eif2c3	eukaryotic translation initiation factor 2C, 3 [Source:MarkerSymbol;Acc:MGI:2446634]	GO:0006412(translation);GO:0008150(biological_process)	GO:0003674(molecular_function);GO:0003743(translation initiation factor activity)	GO:0005575(cellular_component)	29.2015	81.4173	2.843	13.2599	2.843	5.20615	1.83122	0.872804			OK	OK
M400003523	M400003523	ENSMUSG00000073096	NM_177736	-	Lrrc61	leucine rich repeat containing 61 [Source:MarkerSymbol;Acc:MGI:2652848]	-	GO:0005515(protein binding)	-	30.2133	86.1243	3.85483	17.967	3.85483	7.05425	1.82998	0.871827			OK	OK
M200002637	M200002637	ENSMUSG00000029307	NM_016779	13406	Dmp1	dentin matrix protein 1 [Source:MarkerSymbol;Acc:MGI:94910]	GO:0001503(ossification);GO:0030198(extracellular matrix organization and biogenesis)	-	GO:0005578(proteinaceous extracellular matrix);GO:0005615(extracellular space);GO:0005634(nucleus)	29.2329	81.522	2.87442	13.3647	2.87442	5.24729	1.82551	0.868303			OK	OK
M200005696	M200005696	ENSMUSG00000023055	NM_026192	67488	Calcoco1	calcium binding and coiled coil domain 1 [Source:MarkerSymbol;Acc:MGI:1914738]	GO:0006350(transcription);GO:0007165(signal transduction);GO:0030518(steroid hormone receptor signaling pathway);GO:0045944(positive regulation of transcription from RNA polymerase II promoter)	GO:0003682(chromatin binding);GO:0003713(transcription coactivator activity);GO:0005515(protein binding)	GO:0000790(nuclear chromatin);GO:0005634(nucleus)	32.7038	97.649	6.34532	29.4916	6.34532	11.5791	1.82483	0.867761			OK	OK
M400007618	M400007618	ENSMUSG00000061972	NM_146515	258508	Olfr99	olfactory receptor 99 [Source:MarkerSymbol;Acc:MGI:2177482]	GO:0007165(signal transduction);GO:0007186(G-protein coupled receptor protein signaling pathway);GO:0007608(sensory perception of smell);GO:0050896(response to stimulus)	GO:0004871(signal transducer activity);GO:0004872(receptor activity);GO:0004930(G-protein coupled receptor activity);GO:0004984(olfactory receptor activity)	GO:0016020(membrane);GO:0016021(integral to membrane)	29.855	84.3843	3.4965	16.2269	3.4965	6.37107	1.82213	0.865625			OK	OK
M300011648	M300011648	ENSMUSG00000038593	-	-	Q8BZ64-2	TECT1_MOUSE Isoform 2 of Q8BZ64 - Mus musculus (Mouse) [Source:Uniprot/Varsplic;Acc:Q8BZ64-2]	-	-	-	29.6226	83.3009	3.26417	15.1435	3.26417	5.9457	1.82151	0.865133			OK	OK
M200014251	M200014251	ENSMUSG00000035696	NM_175201	73469	Rnf38	ring finger protein 38 [Source:MarkerSymbol;Acc:MGI:1920719]	GO:0006512(ubiquitin cycle)	GO:0005515(protein binding);GO:0008270(zinc ion binding);GO:0046872(metal ion binding)	-	29.9331	84.7236	3.57467	16.5663	3.57467	6.50431	1.81956	0.863586			OK	OK
M300013112	M300013112	-	-	-	-	-	-	-	-	29.1765	81.2169	2.81801	13.0595	2.81801	5.12747	1.81954	0.863574			OK	OK
M400000709	M400000709	ENSMUSG00000023972	NM_175168	71461	Ptk7	PTK7 protein tyrosine kinase 7 [Source:MarkerSymbol;Acc:MGI:1918711]	GO:0001843(neural tube closure);GO:0006468(protein amino acid phosphorylation);GO:0007155(cell adhesion);GO:0007165(signal transduction);GO:0045198(establishment of epithelial cell polarity)	GO:0004672(protein kinase activity);GO:0004713(protein-tyrosine kinase activity);GO:0004714(transmembrane receptor protein tyrosine kinase activity);GO:0004872(receptor activity);GO:0005021(vascular endothelial growth factor receptor activity);GO:0005515(protein binding);GO:0005524(ATP binding);GO:0016301(kinase activity)	GO:0005886(plasma membrane);GO:0016020(membrane);GO:0016021(integral to membrane)	33.6646	101.973	7.30613	33.8157	7.30613	13.2768	1.81722	0.861733			OK	OK
M200008840	M200008840	-	NM_016928	53791	-	-	GO:0006954(inflammatory response);GO:0006955(immune response);GO:0045087(innate immune response)	GO:0003676(nucleic acid binding);GO:0003779(actin binding);GO:0004872(receptor activity);GO:0004888(transmembrane receptor activity);GO:0005515(protein binding)	GO:0005615(extracellular space);GO:0016020(membrane);GO:0016021(integral to membrane)	30.1112	85.5021	3.75275	17.3447	3.75275	6.80994	1.81465	0.859694			OK	OK
M400004746	M400004746	ENSMUSG00000054233;ENSMUSG00000025839	-	-	-	-	-	-	-	32.2587	95.423	5.90024	27.2656	5.90024	10.7051	1.81436	0.859458			OK	OK
M300012273	M300012273	ENSMUSG00000039633	XM_146279	244421	LOC631639	-	-	-	-	36.0987	113.112	9.74021	44.9542	9.74021	17.6501	1.81208	0.85765			OK	OK
M300012961	M300012961	ENSMUSG00000040985	NM_177576	-	Sunc1	Sad1 and UNC84 domain containing 1 [Source:MarkerSymbol;Acc:MGI:3041199]	-	-	-	30.0656	85.2401	3.70708	17.0828	3.70708	6.70709	1.80926	0.855404			OK	OK
M200004539	M200004539	ENSMUSG00000025171	NM_145500	226122	Ubtd1	ubiquitin domain containing 1 [Source:MarkerSymbol;Acc:MGI:2385092]	GO:0006464(protein modification)	-	-	253.414	1113.95	227.055	1045.79	227.055	410.602	1.80838	0.854696			OK	OK
M300014932	M300014932	ENSMUSG00000044737	NM_174866	317653	Klk14	kallikrein related-peptidase 14 [Source:MarkerSymbol;Acc:MGI:2447564]	GO:0006508(proteolysis)	GO:0004252(serine-type endopeptidase activity);GO:0008233(peptidase activity);GO:0016787(hydrolase activity)	-	29.4891	82.5597	3.13067	14.4023	3.13067	5.65468	1.80622	0.852976			OK	OK
M400006132	M400006132	ENSMUSG00000021676	-	544963	Iqgap2	IQ motif containing GTPase activating protein 2 [Source:MarkerSymbol;Acc:MGI:2449975]	GO:0007264(small GTPase mediated signal transduction);GO:0046580(negative regulation of Ras protein signal transduction);GO:0051056(regulation of small GTPase mediated signal transduction)	GO:0005099(Ras GTPase activator activity)	GO:0005622(intracellular)	29.5617	82.8778	3.20323	14.7205	3.20323	5.77961	1.80431	0.851443			OK	OK
M300007328	M300007328	ENSMUSG00000030616	NM_031394	83671	Sytl2	synaptotagmin-like 2 [Source:MarkerSymbol;Acc:MGI:1933366]	GO:0006886(intracellular protein transport);GO:0016192(vesicle-mediated transport)	GO:0005515(protein binding);GO:0008270(zinc ion binding);GO:0017137(Rab GTPase binding);GO:0042043(neurexin binding)	GO:0005624(membrane fraction);GO:0019897(extrinsic to plasma membrane);GO:0042470(melanosome)	87.4693	348.974	61.1108	280.817	61.1108	110.255	1.80419	0.851349			OK	OK
M400012311	M400012311	-	NM_175422	-	-	-	-	-	-	29.512	82.6479	3.1535	14.4905	3.1535	5.68933	1.80413	0.851304			OK	OK
M400015625	M400015625	-	-	-	-	-	-	-	-	66.4091	252.016	40.0507	183.859	40.0507	72.1873	1.8024	0.849919			OK	OK
M400012202	M400012202	-	NM_153595	-	-	-	-	-	-	28.9799	80.1891	2.62141	12.0318	2.62141	4.72395	1.80206	0.849649			OK	OK
M400019504	M400019504	-	-	-	-	-	-	-	-	29.8789	84.3085	3.52041	16.1512	3.52041	6.34134	1.80131	0.849043			OK	OK
M300017807	M300017807	ENSMUSG00000046940	NM_176941	-	A330041J22Rik	RIKEN cDNA A330041J22 gene [Source:MarkerSymbol;Acc:MGI:2442269]	-	-	-	30.2686	86.0916	3.91016	17.9343	3.91016	7.04141	1.8008	0.848638			OK	OK
M200013615	M200013615	ENSMUSG00000037979	NM_144819	215707	Ccdc92	coiled-coil domain containing 92 [Source:MarkerSymbol;Acc:MGI:106485]	-	-	-	32.6691	97.0987	6.31065	28.9414	6.31065	11.3631	1.80062	0.848491			OK	OK
M300003579	M300003579	ENSMUSG00000022899	-	57738	Slc15a2	solute carrier family 15 (H+/peptide transporter), member 2 [Source:MarkerSymbol;Acc:MGI:1890457]	GO:0006810(transport);GO:0006857(oligopeptide transport);GO:0015031(protein transport)	GO:0005215(transporter activity);GO:0015198(oligopeptide transporter activity);GO:0015293(symporter activity);GO:0015334(high affinity oligopeptide transporter activity)	GO:0005624(membrane fraction);GO:0005887(integral to plasma membrane);GO:0016020(membrane);GO:0016021(integral to membrane)	29.4435	82.2999	3.085	14.1425	3.085	5.55269	1.7999	0.847916			OK	OK
M300019293	M300019293	ENSMUSG00000048498	NM_172050	217306	Cd300e	CD300e antigen [Source:MarkerSymbol;Acc:MGI:2387602]	-	-	-	29.7561	83.7286	3.39766	15.5713	3.39766	6.11365	1.79937	0.847492			OK	OK
M200007239	M200007239	ENSMUSG00000040105	-	74411	Ppapdc2	phosphatidic acid phosphatase type 2 domain containing 2 [Source:MarkerSymbol;Acc:MGI:1921661]	-	GO:0003993(acid phosphatase activity);GO:0016787(hydrolase activity)	GO:0016020(membrane);GO:0016021(integral to membrane)	36.2735	113.586	9.91505	45.4284	9.91505	17.8363	1.79891	0.847123			OK	OK
M200012667	M200012667	ENSMUSG00000028086	NM_080428	-	Fbxw7	F-box and WD-40 domain protein 7, archipelago homolog (Drosophila) [Source:MarkerSymbol;Acc:MGI:1354695]	GO:0006512(ubiquitin cycle);GO:0007219(Notch signaling pathway);GO:0016567(protein ubiquitination)	GO:0003700(transcription factor activity);GO:0005515(protein binding)	GO:0005634(nucleus);GO:0005737(cytoplasm);GO:0005783(endoplasmic reticulum);GO:0005794(Golgi apparatus)	70.2231	269.02	43.8646	200.862	43.8646	78.8632	1.79788	0.846295			OK	OK
M200007794	M200007794	-	NM_009517	22401	-	-	GO:0030308(negative regulation of cell growth)	GO:0003676(nucleic acid binding);GO:0008270(zinc ion binding);GO:0046872(metal ion binding)	GO:0005622(intracellular);GO:0005634(nucleus)	83.6922	330.379	57.3337	262.222	57.3337	102.954	1.79571	0.844551			OK	OK
M300001874	M300001874	ENSMUSG00000019890	NM_024435	67405	Nts	neurotensin [Source:MarkerSymbol;Acc:MGI:1328351]	GO:0050880(regulation of blood vessel size)	GO:0005184(neuropeptide hormone activity)	GO:0005576(extracellular region);GO:0005615(extracellular space)	33.2499	99.6592	6.89139	31.5019	6.89139	12.3684	1.79476	0.843789			OK	OK
M300004163	M300004163	ENSMUSG00000024483	-	108857	Ankhd1	ankyrin repeat and KH domain containing 1 [Source:MarkerSymbol;Acc:MGI:1921733]	-	-	-	60.1698	222.696	33.8113	154.539	33.8113	60.6757	1.79454	0.843614			OK	OK
M400002843	M400002843	ENSMUSG00000044040	NM_146741	258736	Olfr1497	olfactory receptor 1497 [Source:MarkerSymbol;Acc:MGI:3031331]	GO:0007165(signal transduction);GO:0007186(G-protein coupled receptor protein signaling pathway);GO:0007608(sensory perception of smell);GO:0050896(response to stimulus)	GO:0004871(signal transducer activity);GO:0004872(receptor activity);GO:0004930(G-protein coupled receptor activity);GO:0004984(olfactory receptor activity)	GO:0016020(membrane);GO:0016021(integral to membrane)	29.1351	80.8272	2.77666	12.6699	2.77666	4.97449	1.79153	0.841195			OK	OK
M400016397	M400016397	-	-	-	-	-	-	-	-	29.1341	80.814	2.77558	12.6567	2.77558	4.9693	1.79036	0.840254			OK	OK
M400007055	M400007055	ENSMUSG00000031652	-	80750	BC004022	cDNA sequence BC004022 [Source:MarkerSymbol;Acc:MGI:2136825]	-	-	-	63.1129	235.724	36.7544	167.567	36.7544	65.7907	1.79001	0.839966			OK	OK
M300019805	M300019805	ENSMUSG00000049038	NM_028832	74238	Mterfd3	MTERF domain containing 3 [Source:MarkerSymbol;Acc:MGI:1921488]	GO:0006350(transcription);GO:0006353(transcription termination);GO:0006355(regulation of transcription, DNA-dependent)	-	GO:0005739(mitochondrion)	57.462	209.961	31.1035	141.804	31.1035	55.6754	1.79	0.839962			OK	OK
M300019813	M300019813	-	-	52013	-	-	-	-	-	29.3685	81.8787	3.01008	13.7214	3.01008	5.38733	1.78976	0.839769			OK	OK
M200004516	M200004516	ENSMUSG00000006411	XM_203738	-	Pvrl4	poliovirus receptor-related 4 [Source:MarkerSymbol;Acc:MGI:1918990]	GO:0016337(cell-cell adhesion)	GO:0004872(receptor activity);GO:0005515(protein binding)	GO:0005912(adherens junction);GO:0016021(integral to membrane)	29.5651	82.7506	3.20667	14.5932	3.20667	5.72965	1.78679	0.837371			OK	OK
M300011123	M300011123	ENSMUSG00000053702	XM_484972	-	Nebl	nebulette [Source:MarkerSymbol;Acc:MGI:1921353]	-	-	-	566.24	2524.38	539.881	2456.22	539.881	964.371	1.78627	0.836947			OK	OK
M300007546	M300007546	ENSMUSG00000031068	NM_023140	30926	Txnl2	thioredoxin-like 2 [Source:MarkerSymbol;Acc:MGI:1353653]	GO:0006118(electron transport);GO:0045454(cell redox homeostasis)	GO:0005515(protein binding);GO:0009055(electron carrier activity);GO:0015035(protein disulfide oxidoreductase activity)	-	2851.2	12903.5	2824.85	12835.4	2824.85	5039.47	1.78398	0.835099			OK	OK
M300010612	M300010612	ENSMUSG00000062627	NM_177239	320713	Mysm1	myb-like, SWIRM and MPN domains 1 [Source:MarkerSymbol;Acc:MGI:2444584]	-	-	-	35.9034	111.496	9.54489	43.3388	9.54489	17.0158	1.78272	0.834078			OK	OK
M200005186	M200005186	ENSMUSG00000000385	NM_015775	50528	Tmprss2	transmembrane protease, serine 2 [Source:MarkerSymbol;Acc:MGI:1354381]	GO:0006508(proteolysis)	GO:0004252(serine-type endopeptidase activity);GO:0005044(scavenger receptor activity);GO:0008233(peptidase activity);GO:0016787(hydrolase activity)	GO:0016020(membrane);GO:0016021(integral to membrane)	29.1341	80.7542	2.77558	12.5969	2.77558	4.94584	1.78191	0.833424			OK	OK
M200015270	M200015270	ENSMUSG00000024578	NM_019508	56069	Il17b	interleukin 17B [Source:MarkerSymbol;Acc:MGI:1928397]	GO:0006954(inflammatory response);GO:0030593(neutrophil chemotaxis)	GO:0005102(receptor binding);GO:0005125(cytokine activity);GO:0005515(protein binding)	GO:0005576(extracellular region);GO:0005615(extracellular space)	28.9777	80.041	2.61925	11.8836	2.61925	4.6658	1.78135	0.832969			OK	OK
M400013791	M400013791	-	-	-	-	-	-	-	-	31.1609	89.9378	4.80248	21.7805	4.80248	8.55152	1.78065	0.832402			OK	OK
M200010527	M200010527	ENSMUSG00000044194	-	72785	2810474C18Rik	RIKEN cDNA 2810474C18 gene [Source:MarkerSymbol;Acc:MGI:1920035]	-	-	-	29.4142	82.0132	3.05574	13.8559	3.05574	5.44014	1.7803	0.832121			OK	OK
M300000855	M300000855	ENSMUSG00000006800	XM_358343	-	Sulf2	sulfatase 2 [Source:MarkerSymbol;Acc:MGI:1919293]	GO:0006790(sulfur metabolic process);GO:0008152(metabolic process);GO:0030201(heparan sulfate proteoglycan metabolic process)	GO:0004065(arylsulfatase activity);GO:0005509(calcium ion binding);GO:0008449(N-acetylglucosamine-6(sulfatase activity);GO:0008484(sulfuric ester hydrolase activity);GO:0016787(hydrolase activity);GO:0046872(metal ion binding)	GO:0005615(extracellular space);GO:0005783(endoplasmic reticulum);GO:0009986(cell surface)	69.7769	264.887	43.4185	196.73	43.4185	77.2407	1.77898	0.831054			OK	OK
M400006362	M400006362	ENSMUSG00000059142	NM_177358	-	A630033E08Rik	RIKEN cDNA A630033E08 gene [Source:MarkerSymbol;Acc:MGI:2445132]	GO:0006355(regulation of transcription, DNA-dependent)	GO:0003676(nucleic acid binding);GO:0008270(zinc ion binding);GO:0046872(metal ion binding)	GO:0005622(intracellular)	30.0787	84.9851	3.72025	16.8277	3.72025	6.60696	1.77595	0.828587			OK	OK
M200006299	M200006299	-	NM_026064	-	-	-	-	-	-	29.5098	82.4086	3.15134	14.2512	3.15134	5.59537	1.77555	0.82827			OK	OK
M300002043	M300002043	ENSMUSG00000020176	NM_010345	-	Grb10	growth factor receptor bound protein 10 [Source:MarkerSymbol;Acc:MGI:103232]	-	-	-	31.5367	91.5716	5.17824	23.4142	5.17824	9.19298	1.77531	0.828071			OK	OK
M400002775	M400002775	ENSMUSG00000043631	XM_484254	407800	Ecm2	extracellular matrix protein 2, female organ and adipocyte specific [Source:MarkerSymbol;Acc:MGI:3039578]	-	GO:0005515(protein binding)	-	31.1241	89.6509	4.76566	21.4936	4.76566	8.43889	1.77077	0.824378			OK	OK
M300013771	M300013771	ENSMUSG00000055002	XM_130322	-	Ttn	titin [Source:MarkerSymbol;Acc:MGI:98864]	GO:0001701(in utero embryonic development);GO:0003007(heart morphogenesis);GO:0005975(carbohydrate metabolic process);GO:0006278(RNA-dependent DNA replication);GO:0006468(protein amino acid phosphorylation);GO:0006508(proteolysis);GO:0006936(muscle contraction);GO:0006979(response to oxidative stress);GO:0007155(cell adhesion);GO:0007512(adult heart development);GO:0007517(muscle development);GO:…	GO:0003723(RNA binding);GO:0003964(RNA-directed DNA polymerase activity);GO:0004198(calpain activity);GO:0004601(peroxidase activity);GO:0004674(protein serine/threonine kinase activity);GO:0004713(protein-tyrosine kinase activity);GO:0005021(vascular endothelial growth factor receptor activity);GO:0005200(structural constituent of cytoskeleton);GO:0005515(protein binding);GO:0005524(ATP binding)…	GO:0005622(intracellular);GO:0005859(muscle myosin complex);GO:0016021(integral to membrane);GO:0030017(sarcomere);GO:0030018(Z disc);GO:0031430(M line);GO:0031672(A band);GO:0031674(I band)	305.308	1324.41	278.949	1256.25	278.949	493.235	1.76819	0.822272			OK	OK
M400007782	M400007782	ENSMUSG00000062319	-	-	ENSMUSG00000062319	predicted gene, ENSMUSG00000062319 [Source:MarkerSymbol;Acc:MGI:3641675]	-	-	-	32.8265	97.2788	6.46807	29.1215	6.46807	11.4338	1.76773	0.821895			OK	OK
M400004743	M400004743	-	NM_183145	212276	-	-	GO:0006355(regulation of transcription, DNA-dependent)	GO:0003676(nucleic acid binding);GO:0008270(zinc ion binding);GO:0046872(metal ion binding)	GO:0005622(intracellular);GO:0005634(nucleus)	29.2318	81.0922	2.87334	12.9348	2.87334	5.07853	1.76747	0.821682			OK	OK
M400012558	M400012558	ENSMUSG00000066755	NM_183391	240873	Tnfsf18	tumor necrosis factor (ligand) superfamily, member 18 [Source:MarkerSymbol;Acc:MGI:2673064]	GO:0006955(immune response)	GO:0004872(receptor activity);GO:0005164(tumor necrosis factor receptor binding);GO:0005515(protein binding)	GO:0016020(membrane)	49.9403	174.312	23.5818	106.155	23.5818	41.6788	1.76741	0.821639			OK	OK
M200003947	M200003947	ENSMUSG00000019979	NM_009684	11783	Apaf1	apoptotic peptidase activating factor 1 [Source:MarkerSymbol;Acc:MGI:1306796]	GO:0001843(neural tube closure);GO:0006508(proteolysis);GO:0006915(apoptosis);GO:0006919(caspase activation);GO:0006952(defense response);GO:0007275(multicellular organismal development);GO:0007420(brain development);GO:0008635(caspase activation via cytochrome c);GO:0030900(forebrain development);GO:0042981(regulation of apoptosis)	GO:0000166(nucleotide binding);GO:0004274(dipeptidyl-peptidase IV activity);GO:0005515(protein binding);GO:0005524(ATP binding);GO:0016505(apoptotic protease activator activity);GO:0042802(identical protein binding)	GO:0005622(intracellular);GO:0005625(soluble fraction);GO:0005634(nucleus);GO:0005829(cytosol);GO:0016020(membrane)	53.6099	190.801	27.2515	122.643	27.2515	48.1526	1.76697	0.821281			OK	OK
M300010611	M300010611	ENSMUSG00000062627	NM_177239	320713	Mysm1	myb-like, SWIRM and MPN domains 1 [Source:MarkerSymbol;Acc:MGI:2444584]	GO:0006350(transcription);GO:0006355(regulation of transcription, DNA-dependent);GO:0045449(regulation of transcription)	GO:0003677(DNA binding)	GO:0005634(nucleus)	33.8394	101.824	7.48097	33.6664	7.48097	13.2182	1.76691	0.821231			OK	OK
M300006180	M300006180	ENSMUSG00000034610	NM_175472	-	Zcchc11	zinc finger, CCHC domain containing 11 [Source:MarkerSymbol;Acc:MGI:2445126]	-	GO:0003676(nucleic acid binding);GO:0008270(zinc ion binding);GO:0016779(nucleotidyltransferase activity)	GO:0005622(intracellular);GO:0005634(nucleus)	68.9985	259.506	42.6401	191.349	42.6401	75.128	1.76191	0.817142			OK	OK
M400012201	M400012201	ENSMUSG00000021180	NM_153587	-	Rps6ka5	ribosomal protein S6 kinase, polypeptide 5 [Source:MarkerSymbol;Acc:MGI:1920336]	GO:0006355(regulation of transcription, DNA-dependent);GO:0006468(protein amino acid phosphorylation);GO:0006950(response to stress);GO:0007243(protein kinase cascade);GO:0009605(response to external stimulus);GO:0016572(histone phosphorylation);GO:0042221(response to chemical stimulus)	GO:0000166(nucleotide binding);GO:0004672(protein kinase activity);GO:0004674(protein serine/threonine kinase activity);GO:0004713(protein-tyrosine kinase activity);GO:0005515(protein binding);GO:0005524(ATP binding);GO:0016301(kinase activity);GO:0016740(transferase activity)	GO:0005634(nucleus)	33.0817	98.2631	6.72323	30.1057	6.72323	11.8202	1.75812	0.814029			OK	OK
M400014983	M400014983	-	-	-	-	-	-	-	-	32.7495	96.76	6.39098	28.6026	6.39098	11.2301	1.75717	0.813256			OK	OK
M200002155	M200002155	ENSMUSG00000074340	NM_007696	12659	Ovgp1	oviductal glycoprotein 1 [Source:MarkerSymbol;Acc:MGI:106661]	GO:0005975(carbohydrate metabolic process);GO:0006032(chitin catabolic process);GO:0007338(single fertilization)	GO:0003824(catalytic activity);GO:0004553(hydrolase activity, hydrolyzing O-glycosyl compounds);GO:0004568(chitinase activity);GO:0043169(cation binding)	GO:0005615(extracellular space)	32.8265	97.1013	6.46807	28.9439	6.46807	11.3641	1.75695	0.813073			OK	OK
M300020702	M300020702	ENSMUSG00000049992	NM_177119	-	Stxbp4	syntaxin binding protein 4 [Source:MarkerSymbol;Acc:MGI:1342296]	-	-	-	34.5201	104.662	8.16163	36.5045	8.16163	14.3325	1.75609	0.812366			OK	OK
M400000217	M400000217	-	XM_484594	-	-	-	-	-	-	30.578	87.0072	4.21958	18.8499	4.21958	7.4009	1.75394	0.810602			OK	OK
M300011124	M300011124	ENSMUSG00000053702	-	74103	Nebl	nebulette [Source:MarkerSymbol;Acc:MGI:1921353]	GO:0006810(transport);GO:0006811(ion transport)	GO:0003779(actin binding);GO:0008270(zinc ion binding);GO:0046872(metal ion binding)	GO:0005856(cytoskeleton)	52.459	184.661	26.1005	116.504	26.1005	45.7422	1.75254	0.809446			OK	OK
M200008817	M200008817	-	NM_016960	-	-	-	GO:0006935(chemotaxis);GO:0006954(inflammatory response);GO:0006955(immune response);GO:0007165(signal transduction)	GO:0005125(cytokine activity);GO:0005515(protein binding);GO:0008009(chemokine activity)	GO:0005576(extracellular region);GO:0005615(extracellular space)	29.6226	82.7114	3.26417	14.5541	3.26417	5.71427	1.75061	0.807854			OK	OK
M200003474	M200003474	ENSMUSG00000035443	NM_144543	77862	Thyn1	thymocyte nuclear protein 1 [Source:MarkerSymbol;Acc:MGI:1925112]	GO:0008150(biological_process)	GO:0003674(molecular_function)	GO:0005575(cellular_component);GO:0005634(nucleus)	978.992	4312.39	952.634	4244.23	952.634	1666.38	1.74924	0.806728			OK	OK
M400014872	M400014872	-	-	16573	-	-	-	-	-	31.592	91.4695	5.23357	23.3121	5.23357	9.15289	1.74888	0.806431			OK	OK
M400002551	M400002551	ENSMUSG00000041801	NM_013750	27280	Phlda3	pleckstrin homology-like domain, family A, member 3 [Source:MarkerSymbol;Acc:MGI:1351485]	-	-	-	1441.15	6364.31	1414.79	6296.16	1414.79	2472.02	1.74727	0.805104			OK	OK
M400007575	M400007575	ENSMUSG00000067861;ENSMUSG00000070940;ENSMUSG00000067848;ENSMUSG00000070938;ENSMUSG00000073214;ENSMUSG00000067855;ENSMUSG00000073219	-	-	NP_001033008.1	spermatogenesis associated glutamate (E)-rich protein 1, pseudogene 1 (Speer1-ps1) on chromosome 5 [Source:RefSeq_dna;Acc:NR_001586]	-	-	-	33.8773	101.548	7.51888	33.3907	7.51888	13.11	1.74361	0.802076			OK	OK
M300006595	M300006595	ENSMUSG00000029283	-	-	Cdc7	cell division cycle 7 (S. cerevisiae) [Source:MarkerSymbol;Acc:MGI:1309511]	-	-	-	29.7561	83.2427	3.39766	15.0853	3.39766	5.92285	1.74321	0.80175			OK	OK
M200002080	M200002080	ENSMUSG00000026700	NM_009452	22164	Tnfsf4	tumor necrosis factor (ligand) superfamily, member 4 [Source:MarkerSymbol;Acc:MGI:104511]	GO:0006954(inflammatory response);GO:0006955(immune response);GO:0050710(negative regulation of cytokine secretion)	GO:0005125(cytokine activity);GO:0005164(tumor necrosis factor receptor binding);GO:0005515(protein binding)	GO:0005615(extracellular space);GO:0016020(membrane);GO:0016021(integral to membrane)	29.5455	82.3077	3.18708	14.1503	3.18708	5.55575	1.74321	0.801746			OK	OK
M400003802	M400003802	ENSMUSG00000051224	XM_142305	245695	-	RIKEN cDNA A630018P17 gene (A630018P17Rik), mRNA [Source:RefSeq_dna;Acc:NM_001007577]	-	-	-	30.0905	84.7256	3.73208	16.5682	3.73208	6.50508	1.74302	0.801588			OK	OK
M200006321	M200006321	ENSMUSG00000022149	NM_013485	12279	C9	complement component 9 [Source:MarkerSymbol;Acc:MGI:1098282]	GO:0006955(immune response);GO:0006956(complement activation);GO:0006957(complement activation, alternative pathway);GO:0006958(complement activation, classical pathway);GO:0019835(cytolysis);GO:0045087(innate immune response)	-	GO:0005579(membrane attack complex);GO:0005615(extracellular space);GO:0016020(membrane);GO:0016021(integral to membrane)	30.7572	87.6483	4.39874	19.4909	4.39874	7.6526	1.73972	0.798858			OK	OK
M400011738	M400011738	ENSMUSG00000009733	NM_033476	-	Tcfcp2	transcription factor CP2 [Source:MarkerSymbol;Acc:MGI:98509]	GO:0006350(transcription);GO:0006355(regulation of transcription, DNA-dependent);GO:0006357(regulation of transcription from RNA polymerase II promoter)	GO:0003677(DNA binding);GO:0016563(transcriptional activator activity)	GO:0005634(nucleus);GO:0005667(transcription factor complex)	33.0025	97.5938	6.64399	29.4365	6.64399	11.5575	1.73954	0.798703			OK	OK
M400004934	M400004934	ENSMUSG00000054764	NM_008639	17773	Mtnr1a	melatonin receptor 1A [Source:MarkerSymbol;Acc:MGI:102967]	GO:0007165(signal transduction);GO:0007186(G-protein coupled receptor protein signaling pathway);GO:0007623(circadian rhythm)	GO:0001584(rhodopsin-like receptor activity);GO:0004871(signal transducer activity);GO:0004872(receptor activity);GO:0004930(G-protein coupled receptor activity);GO:0004983(neuropeptide Y receptor activity);GO:0008502(melatonin receptor activity)	GO:0016020(membrane);GO:0016021(integral to membrane)	29.1547	80.545	2.79625	12.3876	2.79625	4.86367	1.73935	0.798552			OK	OK
M400009337	M400009337	ENSMUSG00000073116;ENSMUSG00000048703;ENSMUSG00000067698;ENSMUSG00000051940;ENSMUSG00000073117;ENSMUSG00000073119;ENSMUSG00000072188;ENSMUSG00000067700	NM_029376	633720	Speer4a	spermatogenesis associated glutamate (E)-rich protein 4a [Source:MarkerSymbol;Acc:MGI:1922907]	-	-	-	30.2675	85.4737	3.90908	17.3163	3.90908	6.7988	1.73923	0.798452			OK	OK
M200009020	M200009020	ENSMUSG00000028318	NM_022811	64424	Polr1e	polymerase (RNA) I polypeptide E [Source:MarkerSymbol;Acc:MGI:1929022]	GO:0006350(transcription);GO:0009303(rRNA transcription)	GO:0003677(DNA binding);GO:0003899(DNA-directed RNA polymerase activity);GO:0005515(protein binding);GO:0016740(transferase activity);GO:0016779(nucleotidyltransferase activity)	GO:0005634(nucleus);GO:0005730(nucleolus)	383.232	1646.63	356.873	1578.47	356.873	619.746	1.7366	0.796265			OK	OK
M200000713	M200000713	ENSMUSG00000024892	NM_008797	-	Pcx	pyruvate carboxylase [Source:MarkerSymbol;Acc:MGI:97520]	GO:0006094(gluconeogenesis);GO:0008152(metabolic process);GO:0008610(lipid biosynthetic process)	GO:0000166(nucleotide binding);GO:0003824(catalytic activity);GO:0004736(pyruvate carboxylase activity);GO:0005524(ATP binding);GO:0009374(biotin binding);GO:0016874(ligase activity);GO:0030145(manganese ion binding)	GO:0005737(cytoplasm);GO:0005739(mitochondrion);GO:0005743(mitochondrial inner membrane)	65.1357	239.668	38.7772	171.511	38.7772	67.3392	1.73656	0.796236			OK	OK
M400013072	M400013072	-	-	-	-	-	-	-	-	31.1905	89.5047	4.832	21.3474	4.832	8.38148	1.73458	0.794586			OK	OK
M400001268	M400001268	ENSMUSG00000030424	XM_133396	-	9430025M13Rik	RIKEN cDNA 9430025M13 gene [Source:MarkerSymbol;Acc:MGI:3036240]	GO:0006355(regulation of transcription, DNA-dependent)	GO:0003676(nucleic acid binding);GO:0008270(zinc ion binding);GO:0046872(metal ion binding)	GO:0005622(intracellular);GO:0005634(nucleus)	39.0095	124.044	12.651	55.8871	12.651	21.9426	1.73445	0.794479			OK	OK
M300009449	M300009449	ENSMUSG00000034617	NM_172480	210009	Mtrr	5-methyltetrahydrofolate-homocysteine methyltransferase reductase [Source:MarkerSymbol;Acc:MGI:1891037]	GO:0006118(electron transport);GO:0050821(protein stabilization)	GO:0005506(iron ion binding);GO:0008168(methyltransferase activity);GO:0009055(electron carrier activity);GO:0010181(FMN binding);GO:0016740(transferase activity);GO:0030586([methionine synthase] reductase activity);GO:0047138(aquacobalamin reductase activity);GO:0050660(FAD binding)	-	71.222	266.266	44.8635	198.109	44.8635	77.7821	1.73375	0.793895			OK	OK
M300010469	M300010469	ENSMUSG00000049134	NM_008733	18175	Nrap	nebulin-related anchoring protein [Source:MarkerSymbol;Acc:MGI:1098765]	GO:0030036(actin cytoskeleton organization and biogenesis)	GO:0003779(actin binding);GO:0005515(protein binding);GO:0008270(zinc ion binding);GO:0017166(vinculin binding);GO:0046872(metal ion binding);GO:0051371(muscle alpha-actinin binding)	GO:0005916(fascia adherens);GO:0005927(muscle tendon junction);GO:0030016(myofibril)	212.1	888.141	185.742	819.983	185.742	321.945	1.73329	0.793516			OK	OK
M400006546	M400006546	ENSMUSG00000073110;ENSMUSG00000073108;ENSMUSG00000073109	NM_146655	258649	Olfr441	olfactory receptor 441 [Source:MarkerSymbol;Acc:MGI:3030275]	GO:0007165(signal transduction);GO:0007186(G-protein coupled receptor protein signaling pathway);GO:0007608(sensory perception of smell);GO:0050896(response to stimulus)	GO:0004871(signal transducer activity);GO:0004872(receptor activity);GO:0004930(G-protein coupled receptor activity);GO:0004984(olfactory receptor activity)	GO:0016020(membrane);GO:0016021(integral to membrane)	29.4674	81.8652	3.10892	13.7079	3.10892	5.38203	1.73116	0.79174			OK	OK
M400012233	M400012233	ENSMUSG00000066113	NM_172542	77739	Adamtsl1	ADAMTS-like 1 [Source:MarkerSymbol;Acc:MGI:1924989]	-	GO:0008233(peptidase activity);GO:0016787(hydrolase activity)	GO:0005578(proteinaceous extracellular matrix);GO:0005615(extracellular space)	36.2203	111.619	9.86188	43.4613	9.86188	17.0639	1.73029	0.791016			OK	OK
M300010232	M300010232	ENSMUSG00000036091	NM_178020	109685	Hyal3	hyaluronoglucosaminidase 3 [Source:MarkerSymbol;Acc:MGI:1330288]	GO:0005975(carbohydrate metabolic process);GO:0008152(metabolic process)	GO:0004415(hyalurononglucosaminidase activity);GO:0016787(hydrolase activity);GO:0016798(hydrolase activity, acting on glycosyl bonds)	GO:0005615(extracellular space)	29.7996	83.298	3.44117	15.1407	3.44117	5.94458	1.72749	0.788677			OK	OK
M300011363	M300011363	ENSMUSG00000038126	XM_194241	-	Mphosph9	M-phase phosphoprotein 9 [Source:MarkerSymbol;Acc:MGI:2443138]	-	-	-	29.3154	81.1569	2.95691	12.9995	2.95691	5.10393	1.7261	0.787519			OK	OK
M300008233	M300008233	ENSMUSG00000032386	NM_019797	-	Trip4	thyroid hormone receptor interactor 4 [Source:MarkerSymbol;Acc:MGI:1928469]	GO:0006350(transcription);GO:0006355(regulation of transcription, DNA-dependent);GO:0006366(transcription from RNA polymerase II promoter);GO:0045449(regulation of transcription)	GO:0003713(transcription coactivator activity);GO:0004872(receptor activity);GO:0008270(zinc ion binding);GO:0016922(ligand-dependent nuclear receptor binding);GO:0030528(transcription regulator activity);GO:0046872(metal ion binding)	GO:0005634(nucleus);GO:0005737(cytoplasm)	116.179	462.907	89.8209	394.75	89.8209	154.988	1.72552	0.787035			OK	OK
M400004507	M400004507	ENSMUSG00000053548	-	-	Nova1	neuro-oncological ventral antigen 1 [Source:MarkerSymbol;Acc:MGI:104297]	GO:0000398(nuclear mRNA splicing, via spliceosome);GO:0007268(synaptic transmission);GO:0007626(locomotory behavior);GO:0008380(RNA splicing)	GO:0003676(nucleic acid binding);GO:0003723(RNA binding);GO:0003729(mRNA binding);GO:0005515(protein binding)	GO:0005634(nucleus)	29.3121	81.1361	2.95366	12.9788	2.95366	5.09577	1.72524	0.786795			OK	OK
M400011609	M400011609	-	NM_027518	-	-	-	-	-	-	29.209	80.6612	2.85051	12.5038	2.85051	4.9093	1.72226	0.7843			OK	OK
M300011609	M300011609	ENSMUSG00000038535	NM_146224	-	Suhw4	suppressor of hairy wing homolog 4 (Drosophila) [Source:MarkerSymbol;Acc:MGI:2384583]	-	-	-	31.793	91.982	5.43448	23.8247	5.43448	9.35413	1.72125	0.783459			OK	OK
M200008184	M200008184	ENSMUSG00000046160	NM_016968	50914	Olig1	oligodendrocyte transcription factor 1 [Source:MarkerSymbol;Acc:MGI:1355334]	GO:0006350(transcription);GO:0006355(regulation of transcription, DNA-dependent);GO:0007275(multicellular organismal development);GO:0045449(regulation of transcription);GO:0048663(neuron fate commitment)	GO:0003677(DNA binding);GO:0003700(transcription factor activity);GO:0030528(transcription regulator activity)	GO:0005634(nucleus);GO:0005667(transcription factor complex)	30.856	87.8681	4.49758	19.7107	4.49758	7.7389	1.72068	0.782979			OK	OK
M400005168	M400005168	ENSMUSG00000055419	-	-	ENSMUSG00000055419	predicted gene, ENSMUSG00000055419 [Source:MarkerSymbol;Acc:MGI:3641867]	-	-	-	29.7226	82.8995	3.36408	14.7421	3.36408	5.78811	1.72056	0.78288			OK	OK
M300012049	M300012049	-	NM_011514	-	-	-	GO:0006323(DNA packaging);GO:0006333(chromatin assembly or disassembly);GO:0006342(chromatin silencing);GO:0016568(chromatin modification)	GO:0003682(chromatin binding);GO:0005515(protein binding);GO:0008168(methyltransferase activity);GO:0008270(zinc ion binding);GO:0008276(protein methyltransferase activity);GO:0008757(S-adenosylmethionine-dependent methyltransferase activity);GO:0016740(transferase activity);GO:0018024(histone-lysine N-methyltransferase activity);GO:0046974(histone lysine N-methyltransferase activity (H3(K9 speci…	GO:0000785(chromatin);GO:0005634(nucleus);GO:0005677(chromatin silencing complex);GO:0005720(nuclear heterochromatin)	29.1384	80.3327	2.7799	12.1753	2.7799	4.78032	1.7196	0.782071			OK	OK
M400011522	M400011522	ENSMUSG00000025665	NM_025949	-	Rps6ka6	ribosomal protein S6 kinase polypeptide 6 [Source:MarkerSymbol;Acc:MGI:1914321]	GO:0006468(protein amino acid phosphorylation)	GO:0000166(nucleotide binding);GO:0000287(magnesium ion binding);GO:0004672(protein kinase activity);GO:0004674(protein serine/threonine kinase activity);GO:0004713(protein-tyrosine kinase activity);GO:0004867(serine-type endopeptidase inhibitor activity);GO:0005524(ATP binding);GO:0016301(kinase activity);GO:0016740(transferase activity);GO:0046872(metal ion binding)	-	33.5094	99.4373	7.15088	31.2799	7.15088	12.2812	1.71744	0.780262			OK	OK
M200011735	M200011735	ENSMUSG00000030556	-	-	Lrrc28	leucine rich repeat containing 28 [Source:MarkerSymbol;Acc:MGI:1915689]	-	-	-	36.8524	114.046	10.4939	45.8887	10.4939	18.017	1.7169	0.779809			OK	OK
M300002403	M300002403	ENSMUSG00000020806	NM_172572	-	Rhbdf2	rhomboid 5 homolog 2 (Drosophila) [Source:MarkerSymbol;Acc:MGI:2442473]	-	GO:0004872(receptor activity)	GO:0016021(integral to membrane)	44.2252	146.257	17.8668	78.0993	17.8668	30.6636	1.71624	0.77925			OK	OK
M200012162	M200012162	ENSMUSG00000026893	NM_145523	227960	Gca	grancalcin [Source:MarkerSymbol;Acc:MGI:1918521]	-	GO:0005509(calcium ion binding)	GO:0005829(cytosol)	89.9697	346.205	63.6112	278.048	63.6112	109.168	1.71618	0.779199			OK	OK
M200012230	M200012230	ENSMUSG00000055780	NM_031388	83563	Usp26	ubiquitin specific peptidase 26 [Source:MarkerSymbol;Acc:MGI:1933247]	GO:0006511(ubiquitin-dependent protein catabolic process);GO:0006512(ubiquitin cycle)	GO:0004221(ubiquitin thiolesterase activity);GO:0008233(peptidase activity);GO:0008234(cysteine-type peptidase activity);GO:0016787(hydrolase activity)	-	29.0787	80.036	2.72025	11.8786	2.72025	4.66383	1.71449	0.777775			OK	OK
M400006163	M400006163	ENSMUSG00000058052	NM_139224	246084	Defb35	defensin beta 35 [Source:MarkerSymbol;Acc:MGI:2179204]	GO:0006952(defense response);GO:0042742(defense response to bacterium)	-	GO:0005576(extracellular region);GO:0005615(extracellular space)	34.0414	101.68	7.68297	33.5227	7.68297	13.1618	1.71311	0.776619			OK	OK
M300008077	M300008077	ENSMUSG00000062762	-	-	Ei24	etoposide induced 2.4 mRNA [Source:MarkerSymbol;Acc:MGI:108090]	-	-	-	1045.97	4507.42	1019.61	4439.26	1019.61	1742.96	1.70944	0.773525			OK	OK
M400019495	M400019495	-	-	-	-	-	-	-	-	37.3388	115.936	10.9803	47.7784	10.9803	18.7589	1.70842	0.772659			OK	OK
M400015135	M400015135	-	-	29856	-	-	-	-	-	29.3457	81.151	2.98725	12.9936	2.98725	5.10161	1.7078	0.772136			OK	OK
M300008705	M300008705	ENSMUSG00000033316	NM_198306	231605	Galnt9	UDP-N-acetyl-alpha-D-galactosamine:polypeptide N-acetylgalactosaminyltransferase 9 [Source:MarkerSymbol;Acc:MGI:2677965]	-	GO:0016740(transferase activity)	-	30.0895	84.3857	3.731	16.2283	3.731	6.37162	1.70775	0.772098			OK	OK
M400002333	M400002333	ENSMUSG00000040068	-	-	-	-	GO:0008150(biological_process)	GO:0003674(molecular_function)	GO:0005575(cellular_component)	29.0766	79.9776	2.71809	11.8202	2.71809	4.6409	1.70741	0.771812			OK	OK
M300004745	M300004745	ENSMUSG00000025742	NM_026662	110639	Prps2	phosphoribosyl pyrophosphate synthetase 2 [Source:MarkerSymbol;Acc:MGI:97776]	-	-	-	67.3331	245.535	40.9747	177.378	40.9747	69.6427	1.69965	0.76524			OK	OK
M200015190	M200015190	ENSMUSG00000011349	NM_027732	71241	Dmrtc2	doublesex and mab-3 related transcription factor like family C2 [Source:MarkerSymbol;Acc:MGI:1918491]	GO:0006350(transcription);GO:0006355(regulation of transcription, DNA-dependent);GO:0007548(sex differentiation);GO:0008150(biological_process);GO:0030154(cell differentiation)	GO:0003674(molecular_function);GO:0003677(DNA binding);GO:0003700(transcription factor activity);GO:0008270(zinc ion binding);GO:0046872(metal ion binding)	GO:0005575(cellular_component);GO:0005634(nucleus)	29.1558	80.262	2.79733	12.1046	2.79733	4.75256	1.69896	0.764652			OK	OK
M400007566	M400007566	ENSMUSG00000061859	NM_001005784;NM_172696	-	Inadl	InaD-like (Drosophila) [Source:MarkerSymbol;Acc:MGI:1277960]	GO:0007242(intracellular signaling cascade)	GO:0005515(protein binding)	GO:0005923(tight junction);GO:0016020(membrane);GO:0045177(apical part of cell)	30.0699	84.2109	3.71141	16.0535	3.71141	6.30299	1.69827	0.76407			OK	OK
M300020521	M300020521	ENSMUSG00000049796	NM_205769	12918	Crh	corticotropin releasing hormone [Source:MarkerSymbol;Acc:MGI:88496]	GO:0006954(inflammatory response)	GO:0005179(hormone activity)	GO:0005576(extracellular region)	29.2579	80.6918	2.89941	12.5345	2.89941	4.92132	1.69735	0.763286			OK	OK
M300006185	M300006185	ENSMUSG00000028600	NM_172874	-	Podn	podocan [Source:MarkerSymbol;Acc:MGI:2674939]	GO:0008150(biological_process)	GO:0003674(molecular_function);GO:0005515(protein binding)	GO:0005575(cellular_component)	35.3084	106.844	8.94997	38.6866	8.94997	15.1893	1.69713	0.7631			OK	OK
M200009058	M200009058	ENSMUSG00000027293	NM_133838	-	Ehd4	EH-domain containing 4 [Source:MarkerSymbol;Acc:MGI:1919619]	-	GO:0000166(nucleotide binding);GO:0003677(DNA binding);GO:0003924(GTPase activity);GO:0005509(calcium ion binding);GO:0005524(ATP binding);GO:0005525(GTP binding)	GO:0005622(intracellular)	1384.2	5932.09	1357.84	5863.94	1357.84	2302.32	1.69557	0.761771			OK	OK
M400003786	M400003786	ENSMUSG00000051165	-	-	-	-	-	-	-	31.44	90.0719	5.08156	21.9146	5.08156	8.60418	1.69321	0.759765			OK	OK
M300010662	M300010662	ENSMUSG00000036959	NM_178782	-	Bcorl1	BCL6 co-repressor-like 1 [Source:MarkerSymbol;Acc:MGI:2443910]	GO:0006355(regulation of transcription, DNA-dependent);GO:0007218(neuropeptide signaling pathway)	GO:0003677(DNA binding);GO:0003700(transcription factor activity)	-	29.7204	82.6519	3.36192	14.4946	3.36192	5.69091	1.69276	0.759374			OK	OK
M300021059	M300021059	ENSMUSG00000050359	NM_009264	20753	Sprr1a	small proline-rich protein 1A [Source:MarkerSymbol;Acc:MGI:106660]	GO:0031424(keratinization)	GO:0005198(structural molecule activity)	-	624.356	2645.93	597.997	2577.77	597.997	1012.09	1.69247	0.759132			OK	OK
M300013611	M300013611	ENSMUSG00000044033	XM_130322	-	2610301F02Rik	RIKEN cDNA 2610301F02 gene [Source:MarkerSymbol;Acc:MGI:1919735]	-	-	-	102.118	394.636	75.7591	326.479	75.7591	128.183	1.69199	0.758718			OK	OK
M200007978	M200007978	ENSMUSG00000034379	NM_027113	69544	Wdr5b	WD repeat domain 5B [Source:MarkerSymbol;Acc:MGI:1916794]	GO:0006512(ubiquitin cycle)	-	-	58.0244	204.56	31.666	136.403	31.666	53.5549	1.69124	0.758085			OK	OK
M300011373	M300011373	ENSMUSG00000053007	NM_172728	231991	9430076C15Rik	RIKEN cDNA 9430076C15 gene [Source:MarkerSymbol;Acc:MGI:2443551]	GO:0006350(transcription);GO:0006355(regulation of transcription, DNA-dependent);GO:0045893(positive regulation of transcription, DNA-dependent)	GO:0003677(DNA binding);GO:0003700(transcription factor activity);GO:0043565(sequence-specific DNA binding);GO:0046983(protein dimerization activity)	GO:0005634(nucleus)	35.3844	107.029	9.02597	38.8719	9.02597	15.262	1.6909	0.757794			OK	OK
M300003747	M300003747	-	-	-	-	-	-	-	-	29.1797	80.3045	2.82125	12.1472	2.82125	4.76926	1.69048	0.757432			OK	OK
M400019266	M400019266	-	-	259300	-	-	-	-	-	29.957	83.6453	3.59858	15.488	3.59858	6.08095	1.68982	0.756868			OK	OK
M300002791	M300002791	ENSMUSG00000021509	NM_177809	328258	AU042651	expressed sequence AU042651 [Source:MarkerSymbol;Acc:MGI:2145373]	GO:0006810(transport)	GO:0005215(transporter activity);GO:0005488(binding)	GO:0005743(mitochondrial inner membrane);GO:0016020(membrane);GO:0016021(integral to membrane)	29.5684	81.9667	3.20991	13.8094	3.20991	5.4219	1.68911	0.756262			OK	OK
M200003586	M200003586	ENSMUSG00000008167	NM_026791	68628	Fbxw9	F-box and WD-40 domain protein 9 [Source:MarkerSymbol;Acc:MGI:1915878]	GO:0008150(biological_process)	GO:0003674(molecular_function)	GO:0005575(cellular_component)	100.042	385.078	73.6831	316.92	73.6831	124.43	1.68873	0.755934			OK	OK
M300012650	M300012650	ENSMUSG00000040415	NM_030714	-	Dtx3	deltex 3 homolog (Drosophila) [Source:MarkerSymbol;Acc:MGI:2135752]	-	-	-	30.8343	87.4076	4.47583	19.2503	4.47583	7.55811	1.68865	0.75587			OK	OK
M200014225	M200014225	ENSMUSG00000027655	NM_145742	-	Dhx35	DEAH (Asp-Glu-Ala-His) box polypeptide 35 [Source:MarkerSymbol;Acc:MGI:1918965]	-	GO:0003676(nucleic acid binding);GO:0005524(ATP binding);GO:0008026(ATP-dependent helicase activity)	-	59.9396	212.567	33.5811	144.41	33.5811	56.6988	1.68841	0.755669			OK	OK
M400002822	M400002822	ENSMUSG00000043927	NM_027537	66526	2210012G02Rik	RIKEN cDNA 2210012G02 gene [Source:MarkerSymbol;Acc:MGI:1913776]	-	GO:0003746(translation elongation factor activity)	-	34.3541	102.53	7.99563	34.3726	7.99563	13.4955	1.68786	0.755193			OK	OK
M400012951	M400012951	-	-	-	-	-	-	-	-	187.229	759.472	160.871	691.315	160.871	271.427	1.68724	0.754662			OK	OK
M200004656	M200004656	ENSMUSG00000034308	NM_028725	74032	4632417N05Rik	RIKEN cDNA 4632417N05 gene [Source:MarkerSymbol;Acc:MGI:1921282]	-	-	-	34.1945	101.825	7.83606	33.6679	7.83606	13.2188	1.68692	0.754392			OK	OK
M200005694	M200005694	ENSMUSG00000032125	NM_028783	74144	Robo4	roundabout homolog 4 (Drosophila) [Source:MarkerSymbol;Acc:MGI:1921394]	GO:0001525(angiogenesis);GO:0007275(multicellular organismal development);GO:0030154(cell differentiation);GO:0030336(negative regulation of cell migration)	GO:0004872(receptor activity);GO:0005515(protein binding)	GO:0009897(external side of plasma membrane);GO:0016021(integral to membrane)	35.696	108.276	9.33755	40.1191	9.33755	15.7517	1.68692	0.754392			OK	OK
M400001002	M400001002	ENSMUSG00000027363	NM_019729	-	Usp8	ubiquitin specific peptidase 8 [Source:MarkerSymbol;Acc:MGI:1934029]	GO:0006265(DNA topological change);GO:0006511(ubiquitin-dependent protein catabolic process);GO:0006512(ubiquitin cycle);GO:0007265(Ras protein signal transduction)	GO:0003690(double-stranded DNA binding);GO:0004197(cysteine-type endopeptidase activity);GO:0004221(ubiquitin thiolesterase activity);GO:0004843(ubiquitin-specific protease activity);GO:0005515(protein binding);GO:0008233(peptidase activity);GO:0008234(cysteine-type peptidase activity);GO:0016787(hydrolase activity)	GO:0005622(intracellular)	81.5979	305.403	55.2394	237.246	55.2394	93.1482	1.68626	0.75383			OK	OK
M400016344	M400016344	-	-	-	-	-	-	-	-	32.0242	92.4766	5.66574	24.3192	5.66574	9.54829	1.68527	0.752979			OK	OK
M300000375	M300000375	ENSMUSG00000003119	NM_026952	-	Crkrs	Cdc2-related kinase, arginine/serine-rich [Source:MarkerSymbol;Acc:MGI:1098802]	GO:0006468(protein amino acid phosphorylation)	GO:0000166(nucleotide binding);GO:0004672(protein kinase activity);GO:0004674(protein serine/threonine kinase activity);GO:0004713(protein-tyrosine kinase activity);GO:0005524(ATP binding);GO:0016301(kinase activity);GO:0016740(transferase activity)	-	32.3825	94.0055	6.02407	25.8481	6.02407	10.1486	1.68467	0.752468			OK	OK
M300003424	M300003424	ENSMUSG00000022637	XM_156257;XM_358863	208650	Cblb	Casitas B-lineage lymphoma b [Source:MarkerSymbol;Acc:MGI:2146430]	GO:0006512(ubiquitin cycle);GO:0006955(immune response);GO:0007166(cell surface receptor linked signal transduction);GO:0007242(intracellular signaling cascade);GO:0042110(T cell activation);GO:0050860(negative regulation of T cell receptor signaling pathway)	GO:0004871(signal transducer activity);GO:0005509(calcium ion binding);GO:0005515(protein binding);GO:0008270(zinc ion binding);GO:0016874(ligase activity);GO:0046872(metal ion binding)	GO:0005634(nucleus)	31.6127	90.6885	5.25424	22.5311	5.25424	8.84625	1.68364	0.751584			OK	OK
M200002893	M200002893	ENSMUSG00000031461	NM_008664	17930	Myom2	myomesin 2 [Source:MarkerSymbol;Acc:MGI:1328358]	GO:0006936(muscle contraction);GO:0006941(striated muscle contraction);GO:0007517(muscle development)	GO:0005200(structural constituent of cytoskeleton);GO:0008307(structural constituent of muscle)	GO:0005856(cytoskeleton);GO:0005863(striated muscle thick filament)	627.756	2645.19	601.397	2577.03	601.397	1011.8	1.68242	0.750538			OK	OK
M200015770	M200015770	ENSMUSG00000021690	NM_021310	57748	Jmy	junction-mediating and regulatory protein [Source:MarkerSymbol;Acc:MGI:1913096]	GO:0006357(regulation of transcription from RNA polymerase II promoter);GO:0006917(induction of apoptosis);GO:0007050(cell cycle arrest);GO:0007155(cell adhesion);GO:0043620(regulation of transcription in response to stress);GO:0051091(positive regulation of transcription factor activity)	GO:0003713(transcription coactivator activity);GO:0005198(structural molecule activity);GO:0005515(protein binding)	GO:0005575(cellular_component);GO:0015629(actin cytoskeleton)	33.3683	98.1791	7.00982	30.0217	7.00982	11.7872	1.68153	0.749776			OK	OK
M200000126	M200000126	ENSMUSG00000032207	NM_008280	15450	Lipc	lipase, hepatic [Source:MarkerSymbol;Acc:MGI:96216]	GO:0006629(lipid metabolic process);GO:0016042(lipid catabolic process)	GO:0003824(catalytic activity);GO:0004806(triacylglycerol lipase activity);GO:0005319(lipid transporter activity);GO:0008201(heparin binding);GO:0016298(lipase activity);GO:0016787(hydrolase activity)	GO:0005615(extracellular space)	29.3881	81.1309	3.02967	12.9735	3.02967	5.09372	1.68128	0.74956			OK	OK
M400005488	M400005488	-	-	-	-	-	-	-	-	50.9978	173.638	24.6393	105.481	24.6393	41.4142	1.68082	0.749164			OK	OK
M200003872	M200003872	ENSMUSG00000036856	NM_009523	22417	Wnt4	wingless-related MMTV integration site 4 [Source:MarkerSymbol;Acc:MGI:98957]	GO:0001838(embryonic epithelial tube formation);GO:0007165(signal transduction);GO:0007223(Wnt receptor signaling pathway, calcium modulating pathway);GO:0007267(cell-cell signaling);GO:0007275(multicellular organismal development);GO:0007276(gamete generation);GO:0007548(sex differentiation);GO:0008584(male gonad development);GO:0008585(female gonad development);GO:0009887(organ morphogenesis);G…	GO:0004871(signal transducer activity);GO:0005102(receptor binding);GO:0005515(protein binding)	GO:0005576(extracellular region);GO:0005615(extracellular space)	29.31	80.7919	2.9515	12.6345	2.9515	4.9606	1.6807	0.749066			OK	OK
M300006874	M300006874	ENSMUSG00000029787	XM_132538	78937	5830411G16Rik	RIKEN cDNA 5830411G16 gene [Source:MarkerSymbol;Acc:MGI:1926187]	-	-	GO:0016020(membrane);GO:0016021(integral to membrane)	29.8018	82.8922	3.44333	14.7348	3.44333	5.78525	1.68013	0.748575			OK	OK
M400005432	M400005432	ENSMUSG00000056203	NM_199159	387512	Tas2r135	taste receptor, type 2, member 135 [Source:MarkerSymbol;Acc:MGI:2681302]	GO:0001580(detection of chemical stimulus during sensory perception of bitter taste);GO:0007165(signal transduction);GO:0007186(G-protein coupled receptor protein signaling pathway);GO:0050896(response to stimulus);GO:0050909(sensory perception of taste)	GO:0004871(signal transducer activity);GO:0004872(receptor activity);GO:0004930(G-protein coupled receptor activity);GO:0008527(taste receptor activity)	GO:0016020(membrane);GO:0016021(integral to membrane)	29.7811	82.7933	3.42266	14.636	3.42266	5.74643	1.67894	0.74755			OK	OK
M400006185	M400006185	ENSMUSG00000058093	-	-	AA987161	expressed sequence AA987161 [Source:MarkerSymbol;Acc:MGI:2145180]	GO:0006355(regulation of transcription, DNA-dependent)	GO:0003676(nucleic acid binding);GO:0005515(protein binding);GO:0008270(zinc ion binding);GO:0046872(metal ion binding)	GO:0005622(intracellular)	40.7694	129.714	14.4109	61.5567	14.4109	24.1686	1.6771	0.74597			OK	OK
M300002028	M300002028	ENSMUSG00000020160	-	-	Meis1	myeloid ecotropic viral integration site 1 [Source:MarkerSymbol;Acc:MGI:104717]	GO:0006350(transcription);GO:0006355(regulation of transcription, DNA-dependent);GO:0006357(regulation of transcription from RNA polymerase II promoter);GO:0007275(multicellular organismal development);GO:0045449(regulation of transcription)	GO:0003677(DNA binding);GO:0003700(transcription factor activity);GO:0003705(RNA polymerase II transcription factor activity, enhancer binding);GO:0005515(protein binding);GO:0043565(sequence-specific DNA binding)	GO:0005634(nucleus);GO:0005667(transcription factor complex)	54.2385	187.159	27.88	119.002	27.88	46.723	1.67586	0.7449			OK	OK
M300002260	M300002260	ENSMUSG00000020593	NM_015763	14245	Lpin1	lipin 1 [Source:MarkerSymbol;Acc:MGI:1891340]	GO:0006629(lipid metabolic process);GO:0045598(regulation of fat cell differentiation)	GO:0003674(molecular_function)	GO:0005634(nucleus)	45.6854	150.605	19.3269	82.4478	19.3269	32.3709	1.67491	0.744088			OK	OK
M400015805	M400015805	-	-	-	-	-	-	-	-	30.0006	83.692	3.64208	15.5347	3.64208	6.09927	1.67467	0.743873			OK	OK
M300006125	M300006125	ENSMUSG00000028496	NM_029931	-	Mllt3	myeloid/lymphoid or mixed lineage-leukemia translocation to 3 homolog (Drosophila) [Source:MarkerSymbol;Acc:MGI:1917372]	GO:0006355(regulation of transcription, DNA-dependent);GO:0007379(segment specification);GO:0009952(anterior/posterior pattern formation);GO:0009987(cellular process)	GO:0003674(molecular_function)	GO:0005634(nucleus)	42.2188	135.805	15.8603	67.6475	15.8603	26.56	1.67462	0.743831			OK	OK
M400014793	M400014793	-	-	-	-	-	-	-	-	29.2904	80.638	2.93191	12.4807	2.93191	4.90021	1.67134	0.741003			OK	OK
M400003811	M400003811	ENSMUSG00000051341	NM_144515	100044274	Zfp52	zinc finger protein 52 [Source:MarkerSymbol;Acc:MGI:99199]	GO:0006355(regulation of transcription, DNA-dependent)	GO:0003676(nucleic acid binding);GO:0008270(zinc ion binding);GO:0046872(metal ion binding)	GO:0005622(intracellular)	35.5843	107.423	9.22581	39.2656	9.22581	15.4166	1.67103	0.740739			OK	OK
M400002489	M400002489	ENSMUSG00000041268	XM_358382	-	Dmxl2	Dmx-like 2 [Source:MarkerSymbol;Acc:MGI:2444630]	GO:0008150(biological_process)	GO:0017137(Rab GTPase binding)	GO:0008021(synaptic vesicle)	31.6474	90.6658	5.2889	22.5085	5.2889	8.83736	1.67092	0.740646			OK	OK
M400009313	M400009313	ENSMUSG00000066036	NM_146157	230866	C230096C10Rik	RIKEN cDNA C230096C10 gene [Source:MarkerSymbol;Acc:MGI:2443696]	-	-	GO:0016020(membrane);GO:0016021(integral to membrane)	29.4913	81.4511	3.13283	13.2938	3.13283	5.21945	1.66605	0.736433			OK	OK
M200009752	M200009752	ENSMUSG00000020340	NM_133769	76884	Cyfip2	cytoplasmic FMR1 interacting protein 2 [Source:MarkerSymbol;Acc:MGI:1924134]	GO:0006915(apoptosis);GO:0007155(cell adhesion);GO:0008150(biological_process)	GO:0003674(molecular_function);GO:0005515(protein binding)	GO:0005737(cytoplasm);GO:0019717(synaptosome);GO:0045202(synapse)	71.6107	260.179	45.2522	192.022	45.2522	75.3924	1.66605	0.736431			OK	OK
M300007800	M300007800	ENSMUSG00000061313	XM_356065	-	Ddhd2	DDHD domain containing 2 [Source:MarkerSymbol;Acc:MGI:1919358]	GO:0008150(biological_process)	GO:0003674(molecular_function);GO:0046872(metal ion binding)	GO:0005575(cellular_component)	34.6396	103.271	8.28114	35.1138	8.28114	13.7865	1.66481	0.735356			OK	OK
M400010779	M400010779	ENSMUSG00000062762	NM_007915	-	Ei24	etoposide induced 2.4 mRNA [Source:MarkerSymbol;Acc:MGI:108090]	-	-	-	536.331	2229.38	509.973	2161.22	509.973	848.547	1.66391	0.734575			OK	OK
M300002037	M300002037	ENSMUSG00000020173	NM_172496	-	Cobl	cordon-bleu [Source:MarkerSymbol;Acc:MGI:105056]	GO:0001843(neural tube closure)	-	-	74.1468	270.491	47.7884	202.333	47.7884	79.4409	1.66235	0.733222			OK	OK
M300002414	M300002414	ENSMUSG00000020827	NM_016713;NM_176893	50932	Mink1	misshapen-like kinase 1 (zebrafish) [Source:MarkerSymbol;Acc:MGI:1355329]	GO:0006468(protein amino acid phosphorylation);GO:0006950(response to stress);GO:0007243(protein kinase cascade);GO:0007275(multicellular organismal development);GO:0045060(negative thymic T cell selection)	GO:0000166(nucleotide binding);GO:0004672(protein kinase activity);GO:0004674(protein serine/threonine kinase activity);GO:0005083(small GTPase regulator activity);GO:0005524(ATP binding);GO:0016301(kinase activity);GO:0016740(transferase activity)	-	31.4021	89.4933	5.04366	21.3359	5.04366	8.37699	1.6609	0.731963			OK	OK
M400000330	M400000330	ENSMUSG00000019769	NM_022027	64009	Syne1	synaptic nuclear envelope 1 [Source:MarkerSymbol;Acc:MGI:1927152]	GO:0008150(biological_process)	GO:0003779(actin binding);GO:0005515(protein binding)	GO:0005635(nuclear envelope);GO:0016021(integral to membrane);GO:0030017(sarcomere)	92.4376	347.481	66.0791	279.323	66.0791	109.669	1.65966	0.730889			OK	OK
M200012212	M200012212	ENSMUSG00000075415	NM_019406	-	Fnbp1	formin binding protein 1 [Source:MarkerSymbol;Acc:MGI:109606]	GO:0006412(translation);GO:0006897(endocytosis)	GO:0003723(RNA binding);GO:0003735(structural constituent of ribosome);GO:0005515(protein binding);GO:0008289(lipid binding);GO:0042802(identical protein binding)	GO:0005622(intracellular);GO:0005764(lysosome);GO:0005840(ribosome);GO:0005856(cytoskeleton);GO:0016020(membrane)	29.6248	81.9567	3.26633	13.7994	3.26633	5.41795	1.65873	0.730078			OK	OK
M400013855	M400013855	ENSMUSG00000033902	-	26390	Mapkbp1	mitogen activated protein kinase binding protein 1 [Source:MarkerSymbol;Acc:MGI:1347004]	GO:0007256(activation of JNKK activity)	GO:0005515(protein binding);GO:0016301(kinase activity)	GO:0005575(cellular_component)	39.3461	123.005	12.9876	54.8478	12.9876	21.5346	1.65808	0.729517			OK	OK
M200002805	M200002805	ENSMUSG00000002625	NM_017476	54194	Akap8l	A kinase (PRKA) anchor protein 8-like [Source:MarkerSymbol;Acc:MGI:1860606]	-	GO:0003676(nucleic acid binding);GO:0003677(DNA binding);GO:0008270(zinc ion binding);GO:0016301(kinase activity);GO:0046872(metal ion binding)	GO:0005622(intracellular);GO:0005634(nucleus);GO:0005694(chromosome)	98.818	374.121	72.4596	305.963	72.4596	120.128	1.65787	0.729329			OK	OK
M400001058	M400001058	ENSMUSG00000028080	NM_030695	-	Lrba	LPS-responsive beige-like anchor [Source:MarkerSymbol;Acc:MGI:1933162]	GO:0007165(signal transduction);GO:0008104(protein localization);GO:0016197(endosome transport)	GO:0051018(protein kinase A binding)	GO:0016023(cytoplasmic membrane-bound vesicle)	35.3487	106.106	8.99023	37.949	8.99023	14.8997	1.65732	0.728853			OK	OK
M300021526	M300021526	ENSMUSG00000034235	NM_176988	78787	C030002J06Rik	RIKEN cDNA C030002J06 gene [Source:MarkerSymbol;Acc:MGI:2442602]	GO:0006810(transport)	GO:0005215(transporter activity)	GO:0016020(membrane)	29.209	80.1789	2.85051	12.0215	2.85051	4.71993	1.65582	0.727547			OK	OK
M300013935	M300013935	ENSMUSG00000053441	NM_175506	240322	Adamts19	a disintegrin-like and metallopeptidase (reprolysin type) with thrombospondin type 1 motif, 19 [Source:MarkerSymbol;Acc:MGI:2442875]	GO:0006508(proteolysis)	GO:0004222(metalloendopeptidase activity);GO:0008233(peptidase activity);GO:0008237(metallopeptidase activity);GO:0008270(zinc ion binding);GO:0016787(hydrolase activity);GO:0046872(metal ion binding)	GO:0005578(proteinaceous extracellular matrix);GO:0031012(extracellular matrix)	40.4774	127.692	14.1189	59.5343	14.1189	23.3746	1.65555	0.727307			OK	OK
M400012815	M400012815	ENSMUSG00000021508	-	57266	Cxcl14	chemokine (C-X-C motif) ligand 14 [Source:MarkerSymbol;Acc:MGI:1888514]	GO:0006955(immune response)	GO:0005125(cytokine activity);GO:0008009(chemokine activity)	GO:0005576(extracellular region);GO:0005615(extracellular space);GO:0005794(Golgi apparatus)	30.8397	87.0522	4.48123	18.8949	4.48123	7.41857	1.65548	0.727247			OK	OK
M200012160	M200012160	-	NM_145547	-	-	-	GO:0000122(negative regulation of transcription from RNA polymerase II promoter);GO:0006355(regulation of transcription, DNA-dependent)	GO:0003676(nucleic acid binding);GO:0003677(DNA binding);GO:0003700(transcription factor activity);GO:0008270(zinc ion binding);GO:0046872(metal ion binding)	GO:0005622(intracellular);GO:0005634(nucleus)	43.5011	140.402	17.1426	72.2449	17.1426	28.3651	1.65465	0.726529			OK	OK
M300019054	M300019054	ENSMUSG00000048240	NM_010319	-	Gng7	guanine nucleotide binding protein (G protein), gamma 7 subunit [Source:MarkerSymbol;Acc:MGI:95787]	GO:0001662(behavioral fear response);GO:0007165(signal transduction);GO:0007168(receptor guanylyl cyclase signaling pathway);GO:0007186(G-protein coupled receptor protein signaling pathway);GO:0007626(locomotory behavior)	GO:0004871(signal transducer activity);GO:0005083(small GTPase regulator activity)	GO:0005834(heterotrimeric G-protein complex);GO:0016020(membrane)	28.9995	79.2874	2.641	11.13	2.641	4.36991	1.65464	0.726517			OK	OK
M200002240	M200002240	ENSMUSG00000024818	NM_134154	107375	AW491445	expressed sequence AW491445 [Source:MarkerSymbol;Acc:MGI:2147731]	GO:0006810(transport)	GO:0005215(transporter activity);GO:0005488(binding)	GO:0005743(mitochondrial inner membrane);GO:0016020(membrane);GO:0016021(integral to membrane)	30.526	85.7199	4.16749	17.5625	4.16749	6.89546	1.65458	0.726469			OK	OK
M400012450	M400012450	-	NM_178052	-	-	-	-	GO:0003676(nucleic acid binding);GO:0004386(helicase activity);GO:0005524(ATP binding);GO:0008026(ATP-dependent helicase activity);GO:0016787(hydrolase activity)	-	29.512	81.4453	3.1535	13.288	3.1535	5.21718	1.65441	0.726315			OK	OK
M200001755	M200001755	ENSMUSG00000036117	NM_010558	16191	Il5	interleukin 5 [Source:MarkerSymbol;Acc:MGI:96557]	GO:0006955(immune response);GO:0050731(positive regulation of peptidyl-tyrosine phosphorylation)	GO:0005125(cytokine activity);GO:0005137(interleukin-5 receptor binding);GO:0008083(growth factor activity)	GO:0005576(extracellular region);GO:0005615(extracellular space)	30.1145	83.98	3.75599	15.8227	3.75599	6.21236	1.65399	0.725948			OK	OK
M300001540	M300001540	ENSMUSG00000016933	NM_021280	18803	Plcg1	phospholipase C, gamma 1 [Source:MarkerSymbol;Acc:MGI:97615]	GO:0001701(in utero embryonic development);GO:0006629(lipid metabolic process);GO:0007165(signal transduction);GO:0007242(intracellular signaling cascade);GO:0016042(lipid catabolic process)	GO:0004435(phosphoinositide phospholipase C activity);GO:0004629(phospholipase C activity);GO:0004871(signal transducer activity);GO:0005509(calcium ion binding);GO:0005515(protein binding);GO:0016787(hydrolase activity)	GO:0005575(cellular_component)	35.3627	106.082	9.00422	37.9247	9.00422	14.8901	1.65369	0.725684			OK	OK
M300010742	M300010742	ENSMUSG00000037110	XM_355347	241694	A230067G21Rik	RIKEN cDNA A230067G21 gene [Source:MarkerSymbol;Acc:MGI:3036245]	-	-	-	32.339	93.3438	5.98056	25.1865	5.98056	9.8888	1.65349	0.725514			OK	OK
M300016282	M300016282	ENSMUSG00000045314	NM_175270	78088	Ankrd56	ankyrin repeat domain 56 [Source:MarkerSymbol;Acc:MGI:1925338]	GO:0006355(regulation of transcription, DNA-dependent)	GO:0003677(DNA binding);GO:0003700(transcription factor activity)	-	29.3546	80.7673	2.99609	12.61	2.99609	4.95098	1.65248	0.724633			OK	OK
M200001262	M200001262	ENSMUSG00000021950	NM_013473	11752	Anxa8	annexin A8 [Source:MarkerSymbol;Acc:MGI:1201374]	GO:0007596(blood coagulation)	GO:0005509(calcium ion binding);GO:0005544(calcium-dependent phospholipid binding)	-	40.6794	128.405	14.3209	60.2478	14.3209	23.6547	1.65176	0.724001			OK	OK
M300002408	M300002408	ENSMUSG00000020817	NM_019400	-	Rabep1	rabaptin, RAB GTPase binding effector protein 1 [Source:MarkerSymbol;Acc:MGI:1860236]	GO:0006810(transport);GO:0006897(endocytosis);GO:0006915(apoptosis);GO:0015031(protein transport)	GO:0005096(GTPase activator activity);GO:0005515(protein binding);GO:0008083(growth factor activity)	GO:0005768(endosome)	59.1502	206.077	32.7917	137.92	32.7917	54.1506	1.65135	0.723649			OK	OK
M300012726	M300012726	ENSMUSG00000040560	XM_140391	-	Wdr7	WD repeat domain 7 [Source:MarkerSymbol;Acc:MGI:1860197]	GO:0008150(biological_process)	GO:0003674(molecular_function)	GO:0005575(cellular_component)	30.9667	87.5263	4.60825	19.3689	4.60825	7.6047	1.65024	0.722673			OK	OK
M400001693	M400001693	ENSMUSG00000034394	NM_008501	-	Lif	leukemia inhibitory factor [Source:MarkerSymbol;Acc:MGI:96787]	GO:0006955(immune response);GO:0042503(tyrosine phosphorylation of Stat3 protein);GO:0048644(muscle morphogenesis);GO:0048666(neuron development)	GO:0005125(cytokine activity);GO:0005146(leukemia inhibitory factor receptor binding);GO:0008083(growth factor activity)	GO:0005576(extracellular region);GO:0005615(extracellular space)	37.6058	115.356	11.2473	47.1991	11.2473	18.5315	1.64764	0.720399			OK	OK
M300012355	M300012355	ENSMUSG00000039763	NM_138664	246738	ORF28	open reading frame 28 [Source:MarkerSymbol;Acc:MGI:2181053]	GO:0006457(protein folding)	GO:0031072(heat shock protein binding)	GO:0016020(membrane);GO:0016021(integral to membrane)	38.2474	118.026	11.889	49.8682	11.889	19.5794	1.64686	0.719715			OK	OK
M200008268	M200008268	ENSMUSG00000049940	XM_130859	70804	Pgrmc2	progesterone receptor membrane component 2 [Source:MarkerSymbol;Acc:MGI:1918054]	GO:0008150(biological_process)	GO:0004872(receptor activity);GO:0005496(steroid binding);GO:0005515(protein binding);GO:0008289(lipid binding);GO:0020037(heme binding);GO:0046914(transition metal ion binding)	GO:0005575(cellular_component);GO:0016020(membrane);GO:0016021(integral to membrane)	102.876	389.061	76.5178	320.904	76.5178	125.994	1.6466	0.719491			OK	OK
M400005326	M400005326	-	NM_183224	329731	-	-	-	-	-	34.1142	100.648	7.75573	32.4907	7.75573	12.7566	1.6448	0.717909			OK	OK
M200005642	M200005642	ENSMUSG00000029463	NM_026883	68948	1500011H22Rik	RIKEN cDNA 1500011H22 gene [Source:MarkerSymbol;Acc:MGI:1916198]	-	-	-	370.462	1509.65	344.104	1441.5	344.104	565.966	1.64475	0.717871			OK	OK
M300007264	M300007264	ENSMUSG00000052675	NM_021307	57745	Zfp112	zinc finger protein 112 [Source:MarkerSymbol;Acc:MGI:1929115]	GO:0006355(regulation of transcription, DNA-dependent)	GO:0003676(nucleic acid binding);GO:0008270(zinc ion binding);GO:0046872(metal ion binding)	GO:0005622(intracellular);GO:0005634(nucleus)	32.0688	92.0638	5.71033	23.9065	5.71033	9.38626	1.64373	0.716977			OK	OK
M300011968	M300011968	ENSMUSG00000039116	NM_001002268	215798	Gpr126	G protein-coupled receptor 126 [Source:MarkerSymbol;Acc:MGI:1916151]	GO:0007218(neuropeptide signaling pathway)	GO:0004872(receptor activity);GO:0004930(G-protein coupled receptor activity)	GO:0005737(cytoplasm);GO:0005886(plasma membrane);GO:0009986(cell surface);GO:0016020(membrane)	41.4372	131.272	15.0787	63.1144	15.0787	24.7802	1.64339	0.716678			OK	OK
M400003538	M400003538	ENSMUSG00000049353	NM_023727	74023	3322402L07Rik	RIKEN cDNA 3322402L07 gene [Source:MarkerSymbol;Acc:MGI:1921273]	-	-	-	30.5563	85.724	4.19783	17.5667	4.19783	6.89708	1.64301	0.716344			OK	OK
M300005142	M300005142	ENSMUSG00000026495	NM_026626	-	Efcab2	EF-hand calcium binding domain 2 [Source:MarkerSymbol;Acc:MGI:1915476]	-	GO:0005509(calcium ion binding)	-	43.8594	141.315	17.5009	73.1578	17.5009	28.7235	1.64125	0.714799			OK	OK
M300012614	M300012614	ENSMUSG00000040351	XM_110575	70797	Ankib1	ankyrin repeat and IBR domain containing 1 [Source:MarkerSymbol;Acc:MGI:1918047]	GO:0006355(regulation of transcription, DNA-dependent)	GO:0003677(DNA binding);GO:0003700(transcription factor activity);GO:0005515(protein binding);GO:0008270(zinc ion binding);GO:0046872(metal ion binding)	-	29.6248	81.8078	3.26633	13.6505	3.26633	5.35949	1.64083	0.714428			OK	OK
M400009338	M400009338	=HYPERLINK("http://uswest.ensembl.org/Mus_musculus/Gene/Summary?g=ENSMUSG00000073116;ENSMUSG00000070933;ENSMUSG00000048703;ENSMUSG00000067698;ENSMUSG00000073208;ENSMUSG00000051940;ENSMUSG00000073117;ENSMUSG00000033219;ENSMUSG00000069720;ENSMUSG00000073119	NM_207657	100044337	EG545739	-	-	-	-	30.2122	84.2584	3.85375	16.1011	3.85375	6.32166	1.64039	0.714042			OK	OK
M400013583	M400013583	-	-	-	-	-	-	-	-	30.1926	84.166	3.83416	16.0086	3.83416	6.28536	1.63931	0.713086			OK	OK
M400005424	M400005424	-	-	-	-	-	-	-	-	30.5434	85.6284	4.18492	17.471	4.18492	6.85954	1.63911	0.712913			OK	OK
M300012925	M300012925	ENSMUSG00000040888	NM_023040	-	Gfer	growth factor, erv1 (S. cerevisiae)-like (augmenter of liver regeneration) [Source:MarkerSymbol;Acc:MGI:107757]	-	-	GO:0005739(mitochondrion)	94.129	350.895	67.7705	282.738	67.7705	111.009	1.63802	0.711953			OK	OK
M200003743	M200003743	ENSMUSG00000022110	NM_011506	-	Sucla2	succinate-Coenzyme A ligase, ADP-forming, beta subunit [Source:MarkerSymbol;Acc:MGI:1306775]	-	-	-	472.585	1927.27	446.226	1859.11	446.226	729.931	1.63579	0.709983			OK	OK
M200011170	M200011170	ENSMUSG00000074393;ENSMUSG00000074391;ENSMUSG00000063535	XM_133164	76373	2810409K11Rik	RIKEN cDNA 2810409K11 gene [Source:MarkerSymbol;Acc:MGI:1923623]	GO:0006355(regulation of transcription, DNA-dependent)	GO:0003676(nucleic acid binding);GO:0008270(zinc ion binding);GO:0046872(metal ion binding)	GO:0005622(intracellular);GO:0005634(nucleus)	30.7376	86.3845	4.37915	18.2271	4.37915	7.1564	1.6342	0.708582			OK	OK
M400005556	M400005556	-	XM_358669	210104	-	-	GO:0006355(regulation of transcription, DNA-dependent)	GO:0003676(nucleic acid binding);GO:0008270(zinc ion binding);GO:0046872(metal ion binding)	GO:0005622(intracellular);GO:0005634(nucleus)	32.516	93.7833	6.15756	25.6259	6.15756	10.0614	1.63398	0.708392			OK	OK
M200003420	M200003420	ENSMUSG00000042784	NM_013605	17829	Muc1	mucin 1, transmembrane [Source:MarkerSymbol;Acc:MGI:97231]	-	GO:0003779(actin binding)	GO:0005615(extracellular space);GO:0005856(cytoskeleton);GO:0016020(membrane);GO:0016021(integral to membrane)	29.4153	80.8775	3.05682	12.7202	3.05682	4.99424	1.6338	0.708232			OK	OK
M200001722	M200001722	ENSMUSG00000005672	NM_021099	16590	Kit	kit oncogene [Source:MarkerSymbol;Acc:MGI:96677]	GO:0006468(protein amino acid phosphorylation);GO:0006935(chemotaxis);GO:0007169(transmembrane receptor protein tyrosine kinase signaling pathway);GO:0007243(protein kinase cascade);GO:0007281(germ cell development);GO:0008284(positive regulation of cell proliferation);GO:0009314(response to radiation);GO:0009987(cellular process);GO:0016310(phosphorylation);GO:0018108(peptidyl-tyrosine phosphory…	GO:0000166(nucleotide binding);GO:0004672(protein kinase activity);GO:0004674(protein serine/threonine kinase activity);GO:0004713(protein-tyrosine kinase activity);GO:0004714(transmembrane receptor protein tyrosine kinase activity);GO:0004872(receptor activity);GO:0005020(stem cell factor receptor activity);GO:0005515(protein binding);GO:0005524(ATP binding);GO:0016301(kinase activity);GO:001674…	GO:0009897(external side of plasma membrane);GO:0016020(membrane);GO:0016021(integral to membrane)	32.5171	93.766	6.15865	25.6086	6.15865	10.0545	1.63259	0.707163			OK	OK
M300002058	M300002058	ENSMUSG00000020196	XM_354545	104248	Cabin1	calcineurin binding protein 1 [Source:MarkerSymbol;Acc:MGI:1298375]	GO:0007165(signal transduction)	GO:0004864(protein phosphatase inhibitor activity);GO:0005488(binding)	GO:0005634(nucleus)	33.2141	96.6639	6.85565	28.5065	6.85565	11.1923	1.63257	0.707145			OK	OK
M200014190	M200014190	ENSMUSG00000028990	NM_026963	69151	Lzic	leucine zipper and CTNNBIP1 domain containing [Source:MarkerSymbol;Acc:MGI:1916401]	GO:0007275(multicellular organismal development);GO:0008150(biological_process)	GO:0003674(molecular_function);GO:0008013(beta-catenin binding)	GO:0005575(cellular_component)	130.672	501.781	104.314	433.623	104.314	170.251	1.6321	0.706732			OK	OK
M300006676	M300006676	ENSMUSG00000029431	NM_198611	231727	B3gnt4	UDP-GlcNAc:betaGal beta-1,3-N-acetylglucosaminyltransferase 4 [Source:MarkerSymbol;Acc:MGI:2680208]	GO:0006486(protein amino acid glycosylation)	GO:0008378(galactosyltransferase activity);GO:0016740(transferase activity);GO:0016757(transferase activity, transferring glycosyl groups)	GO:0005615(extracellular space);GO:0016020(membrane)	30.1341	83.8521	3.77558	15.6948	3.77558	6.16214	1.6321	0.706732			OK	OK
M300008083	M300008083	ENSMUSG00000063108	XM_134736	22688	Zfp26	zinc finger protein 26 [Source:MarkerSymbol;Acc:MGI:99173]	GO:0006355(regulation of transcription, DNA-dependent)	GO:0003676(nucleic acid binding);GO:0003677(DNA binding);GO:0008270(zinc ion binding);GO:0046872(metal ion binding)	GO:0005622(intracellular);GO:0005634(nucleus)	31.3457	88.8717	4.98724	20.7144	4.98724	8.13295	1.63075	0.705536			OK	OK
M300006050	M300006050	ENSMUSG00000028337	NM_178893	-	Coro2a	coronin, actin binding protein 2A [Source:MarkerSymbol;Acc:MGI:1345966]	GO:0006542(glutamine biosynthetic process);GO:0006807(nitrogen compound metabolic process)	GO:0003779(actin binding);GO:0004356(glutamate-ammonia ligase activity)	-	29.8789	82.7689	3.52041	14.6116	3.52041	5.73684	1.62959	0.704513			OK	OK
M300020426	M300020426	-	NM_172484	210356	-	-	-	-	-	32.5714	93.9091	6.2129	25.7518	6.2129	10.1108	1.62738	0.702554			OK	OK
M300012388	M300012388	ENSMUSG00000039811	NM_153115	78128	Spag11	sperm associated antigen 11 [Source:MarkerSymbol;Acc:MGI:1925378]	GO:0042742(defense response to bacterium)	GO:0003674(molecular_function)	GO:0001669(acrosome)	29.9777	83.1571	3.61925	14.9997	3.61925	5.88925	1.6272	0.702394			OK	OK
M200011140	M200011140	ENSMUSG00000048960	-	109294	Depdc2	DEP domain containing 2 [Source:MarkerSymbol;Acc:MGI:1923385]	-	-	-	29.779	82.3331	3.4205	14.1757	3.4205	5.56572	1.62717	0.702363			OK	OK
M200016199	M200016199	ENSMUSG00000037344	NM_031406	83704	Slc12a9	solute carrier family 12 (potassium/chloride transporters), member 9 [Source:MarkerSymbol;Acc:MGI:1933532]	GO:0006810(transport);GO:0006865(amino acid transport)	GO:0005279(amino acid-polyamine transporter activity)	GO:0016020(membrane);GO:0016021(integral to membrane)	31.147	87.9937	4.78849	19.8364	4.78849	7.78823	1.62645	0.701725			OK	OK
M300007647	M300007647	ENSMUSG00000031290	XM_204439	210297	Lrch2	leucine-rich repeats and calponin homology (CH) domain containing 2 [Source:MarkerSymbol;Acc:MGI:2147870]	-	GO:0005515(protein binding)	-	31.4814	89.3691	5.1229	21.2118	5.1229	8.32824	1.62569	0.70105			OK	OK
M200007024	M200007024	ENSMUSG00000020863	NM_026313	-	3300001P08Rik	RIKEN cDNA 3300001P08 gene [Source:MarkerSymbol;Acc:MGI:1914934]	GO:0008380(RNA splicing)	GO:0003677(DNA binding)	GO:0005634(nucleus)	47.3531	155.042	20.9947	86.8848	20.9947	34.113	1.62484	0.7003			OK	OK
M200014870	M200014870	ENSMUSG00000028417	NM_009317	21350	Tal2	T-cell acute lymphocytic leukemia 2 [Source:MarkerSymbol;Acc:MGI:99540]	GO:0006350(transcription);GO:0006355(regulation of transcription, DNA-dependent);GO:0045449(regulation of transcription)	GO:0003677(DNA binding);GO:0030528(transcription regulator activity)	GO:0005634(nucleus)	31.224	88.2737	4.86557	20.1163	4.86557	7.89815	1.62327	0.698905			OK	OK
M200011380	M200011380	ENSMUSG00000042655	XM_127537	77803	A930021C24Rik	RIKEN cDNA A930021C24 gene [Source:MarkerSymbol;Acc:MGI:1925053]	-	-	-	30.779	86.4249	4.4205	18.2676	4.4205	7.17229	1.62251	0.698226			OK	OK
M400012416	M400012416	ENSMUSG00000038070	NM_177385	-	D530005L17Rik	RIKEN cDNA D530005L17 gene [Source:MarkerSymbol;Acc:MGI:2443104]	-	-	-	30.1101	83.6552	3.75167	15.4978	3.75167	6.08481	1.6219	0.69768			OK	OK
M300004733	M300004733	ENSMUSG00000025701	XM_132832	11689	Alox5	arachidonate 5-lipoxygenase [Source:MarkerSymbol;Acc:MGI:87999]	GO:0006118(electron transport);GO:0006691(leukotriene metabolic process);GO:0006954(inflammatory response);GO:0019370(leukotriene biosynthetic process)	GO:0004051(arachidonate 5(lipoxygenase activity);GO:0005506(iron ion binding);GO:0005509(calcium ion binding);GO:0005515(protein binding);GO:0016165(lipoxygenase activity);GO:0016491(oxidoreductase activity);GO:0016702(oxidoreductase activity, acting on single donors with incorporation of molecular oxygen, incorporation of two atoms of oxygen);GO:0046872(metal ion binding)	GO:0005634(nucleus);GO:0005737(cytoplasm)	31.7701	90.5029	5.41165	22.3456	5.41165	8.77341	1.62121	0.697068			OK	OK
M200001625	M200001625	ENSMUSG00000035161	NM_008715	18130	Ints6	integrator complex subunit 6 [Source:MarkerSymbol;Acc:MGI:1202397]	GO:0016180(snRNA processing)	GO:0003676(nucleic acid binding);GO:0005515(protein binding);GO:0005524(ATP binding);GO:0008026(ATP-dependent helicase activity)	GO:0005615(extracellular space);GO:0005634(nucleus);GO:0032039(integrator complex)	72.0547	256.83	45.6962	188.673	45.6962	74.0773	1.62108	0.696957			OK	OK
M200008206	M200008206	ENSMUSG00000048429	NM_178619	69773	1810026J23Rik	RIKEN cDNA 1810026J23 gene [Source:MarkerSymbol;Acc:MGI:1917023]	-	-	-	159.958	619.615	133.599	551.458	133.599	216.515	1.62063	0.696557			OK	OK
M400012153	M400012153	ENSMUSG00000075190	NM_147019	259021	Olfr1054	olfactory receptor 1054 [Source:MarkerSymbol;Acc:MGI:3030888]	GO:0007165(signal transduction);GO:0007186(G-protein coupled receptor protein signaling pathway);GO:0007608(sensory perception of smell);GO:0050896(response to stimulus)	GO:0004871(signal transducer activity);GO:0004872(receptor activity);GO:0004930(G-protein coupled receptor activity);GO:0004984(olfactory receptor activity)	GO:0016020(membrane);GO:0016021(integral to membrane)	30.7583	86.3085	4.39982	18.1512	4.39982	7.12659	1.61974	0.695766			OK	OK
M200012044	M200012044	ENSMUSG00000038418	NM_007913	13653	Egr1	early growth response 1 [Source:MarkerSymbol;Acc:MGI:95295]	GO:0006350(transcription);GO:0006355(regulation of transcription, DNA-dependent);GO:0030217(T cell differentiation);GO:0045941(positive regulation of transcription)	GO:0003676(nucleic acid binding);GO:0003677(DNA binding);GO:0003700(transcription factor activity);GO:0008270(zinc ion binding);GO:0046872(metal ion binding)	GO:0005622(intracellular);GO:0005634(nucleus)	137.561	526.831	111.202	458.674	111.202	180.086	1.61945	0.695499			OK	OK
M300010127	M300010127	ENSMUSG00000023892	NM_009558	100044272	Zfp51	zinc finger protein 51 [Source:MarkerSymbol;Acc:MGI:99198]	GO:0006355(regulation of transcription, DNA-dependent)	GO:0003676(nucleic acid binding);GO:0008270(zinc ion binding);GO:0046872(metal ion binding)	GO:0005622(intracellular);GO:0005634(nucleus)	38.5666	118.504	12.2081	50.3467	12.2081	19.7673	1.61919	0.695275			OK	OK
M400003847	M400003847	ENSMUSG00000051605	-	-	Chd3	chromodomain helicase DNA binding protein 3 [Source:MarkerSymbol;Acc:MGI:1344395]	-	-	-	29.5445	81.2902	3.186	13.1329	3.186	5.15628	1.61842	0.694584			OK	OK
M300005443	M300005443	ENSMUSG00000075270	-	241489	-	-	GO:0007165(signal transduction)	GO:0003824(catalytic activity);GO:0004114(3',5'-cyclic-nucleotide phosphodiesterase activity)	-	30.1123	83.627	3.75383	15.4697	3.75383	6.07376	1.61802	0.694226			OK	OK
M300014950	M300014950	ENSMUSG00000073975	NM_147104	259108	Olfr550	olfactory receptor 550 [Source:MarkerSymbol;Acc:MGI:3030384]	GO:0007165(signal transduction);GO:0007186(G-protein coupled receptor protein signaling pathway);GO:0007608(sensory perception of smell);GO:0050896(response to stimulus)	GO:0004871(signal transducer activity);GO:0004872(receptor activity);GO:0004930(G-protein coupled receptor activity);GO:0004984(olfactory receptor activity)	GO:0016020(membrane);GO:0016021(integral to membrane)	29.3111	80.3192	2.95258	12.1618	2.95258	4.77502	1.61723	0.693528			OK	OK
M200013563	M200013563	ENSMUSG00000020604	NM_028710	74008	Arsg	arylsulfatase G [Source:MarkerSymbol;Acc:MGI:1921258]	GO:0008152(metabolic process)	GO:0004065(arylsulfatase activity);GO:0004168(dolichol kinase activity);GO:0005509(calcium ion binding);GO:0008484(sulfuric ester hydrolase activity);GO:0016787(hydrolase activity);GO:0046872(metal ion binding)	GO:0005783(endoplasmic reticulum)	29.3132	80.3267	2.95474	12.1693	2.95474	4.77796	1.61705	0.693361			OK	OK
M300005534	M300005534	ENSMUSG00000027246	NM_145973	269344	Ell3	elongation factor RNA polymerase II-like 3 [Source:MarkerSymbol;Acc:MGI:2673679]	GO:0006350(transcription);GO:0006355(regulation of transcription, DNA-dependent);GO:0006368(RNA elongation from RNA polymerase II promoter);GO:0045817(positive regulation of global transcription from RNA polymerase II promoter)	GO:0008159(positive transcription elongation factor activity);GO:0016944(RNA polymerase II transcription elongation factor activity)	GO:0005634(nucleus)	32.7841	94.6085	6.42564	26.4512	6.42564	10.3854	1.61624	0.692637			OK	OK
M200013080	M200013080	ENSMUSG00000031691	NM_145390	212999	Tnpo2	transportin 2 (importin 3, karyopherin beta 2b) [Source:MarkerSymbol;Acc:MGI:2384849]	GO:0000059(protein import into nucleus, docking);GO:0006810(transport);GO:0006886(intracellular protein transport);GO:0015031(protein transport)	GO:0005488(binding);GO:0008565(protein transporter activity)	GO:0005634(nucleus);GO:0005643(nuclear pore);GO:0005737(cytoplasm)	33.8448	98.9688	7.48638	30.8115	7.48638	12.0973	1.61591	0.692347			OK	OK
M400004146	M400004146	ENSMUSG00000052504	NM_010140	13837	Epha3	Eph receptor A3 [Source:MarkerSymbol;Acc:MGI:99612]	-	-	-	37.6958	114.817	11.3373	46.6601	11.3373	18.3199	1.6159	0.692333			OK	OK
M400013389	M400013389	-	-	-	-	-	-	-	-	34.7863	102.831	8.4278	34.6741	8.4278	13.6139	1.61535	0.691849			OK	OK
M300014597	M300014597	ENSMUSG00000043535	-	269254	Setx	senataxin [Source:MarkerSymbol;Acc:MGI:2443480]	GO:0008150(biological_process)	GO:0003674(molecular_function)	GO:0005575(cellular_component)	32.515	93.4812	6.15648	25.3238	6.15648	9.94273	1.615	0.691536			OK	OK
M200002186	M200002186	ENSMUSG00000057455	NM_009065	19762	Rit2	Ras-like without CAAX 2 [Source:MarkerSymbol;Acc:MGI:108054]	GO:0006886(intracellular protein transport);GO:0007264(small GTPase mediated signal transduction);GO:0015031(protein transport)	GO:0000166(nucleotide binding);GO:0005516(calmodulin binding);GO:0005525(GTP binding)	GO:0005622(intracellular)	28.9887	78.976	2.63026	10.8186	2.63026	4.24766	1.61492	0.691464			OK	OK
M400012200	M400012200	ENSMUSG00000067206	NM_153568	231296	BC031901	cDNA sequence BC031901 [Source:MarkerSymbol;Acc:MGI:2387634]	-	GO:0005515(protein binding)	-	29.1569	79.6626	2.79841	11.5052	2.79841	4.51722	1.6142	0.690824			OK	OK
M300021008	M300021008	ENSMUSG00000056350	NM_183189	268905	Krtap13-1	keratin associated protein 13-1 [Source:MarkerSymbol;Acc:MGI:2146359]	-	-	GO:0005882(intermediate filament)	29.5249	81.1657	3.16641	13.0083	3.16641	5.10737	1.61298	0.689733			OK	OK
M300008230	M300008230	ENSMUSG00000032377	NM_178711	235527	Plscr4	phospholipid scramblase 4 [Source:MarkerSymbol;Acc:MGI:2143267]	-	GO:0005509(calcium ion binding)	GO:0016020(membrane);GO:0016021(integral to membrane)	29.4556	80.8787	3.09709	12.7214	3.09709	4.99471	1.61271	0.689488			OK	OK
M300002623	M300002623	ENSMUSG00000021211	-	622402	Akr1c12	aldo-keto reductase family 1, member C12 [Source:MarkerSymbol;Acc:MGI:1351661]	GO:0006805(xenobiotic metabolic process)	GO:0004033(aldo-keto reductase activity);GO:0016491(oxidoreductase activity)	-	29.4859	81.003	3.12743	12.8456	3.12743	5.0435	1.61267	0.689449			OK	OK
M200005362	M200005362	ENSMUSG00000025626	NM_027642	70998	Phf6	PHD finger protein 6 [Source:MarkerSymbol;Acc:MGI:1918248]	GO:0006350(transcription);GO:0006355(regulation of transcription, DNA-dependent)	GO:0005515(protein binding);GO:0008270(zinc ion binding);GO:0046872(metal ion binding)	GO:0005634(nucleus)	38.3136	117.26	11.9551	49.1026	11.9551	19.2788	1.6126	0.68939			OK	OK
M400002294	M400002294	-	-	-	-	-	-	-	-	29.4674	80.9238	3.10892	12.7665	3.10892	5.01241	1.61227	0.689094			OK	OK
M300011379	M300011379	ENSMUSG00000038168	NM_173379	210530	Leprel1	leprecan-like 1 [Source:MarkerSymbol;Acc:MGI:2146663]	GO:0019538(protein metabolic process)	GO:0005488(binding);GO:0005506(iron ion binding);GO:0016491(oxidoreductase activity);GO:0016702(oxidoreductase activity, acting on single donors with incorporation of molecular oxygen, incorporation of two atoms of oxygen);GO:0016706(oxidoreductase activity, acting on paired donors, with incorporation or reduction of molecular oxygen, 2(oxoglutarate as one don);GO:0019797(procollagen-proline 3(di…	GO:0005783(endoplasmic reticulum)	96.9018	357.827	70.5433	289.67	70.5433	113.731	1.61222	0.689047			OK	OK
M200015376	M200015376	ENSMUSG00000027716	NM_019510	22065	Trpc3	transient receptor potential cation channel, subfamily C, member 3 [Source:MarkerSymbol;Acc:MGI:109526]	GO:0006355(regulation of transcription, DNA-dependent);GO:0006810(transport);GO:0006811(ion transport);GO:0006816(calcium ion transport)	GO:0003677(DNA binding);GO:0003700(transcription factor activity);GO:0004872(receptor activity);GO:0005216(ion channel activity);GO:0005262(calcium channel activity);GO:0005509(calcium ion binding);GO:0005515(protein binding)	GO:0005887(integral to plasma membrane);GO:0016020(membrane);GO:0016021(integral to membrane)	33.758	98.5322	7.39957	30.3748	7.39957	11.9259	1.6117	0.688583			OK	OK
M300008337	M300008337	ENSMUSG00000032577	-	102626	Mapkapk3	mitogen-activated protein kinase-activated protein kinase 3 [Source:MarkerSymbol;Acc:MGI:2143163]	GO:0006468(protein amino acid phosphorylation)	GO:0000166(nucleotide binding);GO:0004672(protein kinase activity);GO:0004674(protein serine/threonine kinase activity);GO:0005524(ATP binding);GO:0016301(kinase activity);GO:0016740(transferase activity)	GO:0005634(nucleus)	71.211	252.25	44.8525	184.092	44.8525	72.279	1.61148	0.688387			OK	OK
M300013745	M300013745	ENSMUSG00000042520	NM_028475;NM_153489	-	Ubap2l	ubiquitin associated protein 2-like [Source:MarkerSymbol;Acc:MGI:1921633]	-	-	-	121.491	458.391	95.1321	390.234	95.1321	153.215	1.61055	0.687555			OK	OK
M200012606	M200012606	-	-	-	-	-	-	-	-	31.4825	89.176	5.12399	21.0187	5.12399	8.25242	1.61055	0.687552			OK	OK
M300014398	M300014398	ENSMUSG00000043323	NM_028596	381668	2410025L10Rik	RIKEN cDNA 2410025L10 gene [Source:MarkerSymbol;Acc:MGI:1920907]	-	-	-	31.4585	89.0771	5.10007	20.9198	5.10007	8.2136	1.61049	0.687498			OK	OK
M400001472	M400001472	ENSMUSG00000032526	-	-	Deb1	differentially expressed in B16F10 1 [Source:MarkerSymbol;Acc:MGI:1349474]	-	-	-	31.4575	89.0699	5.09899	20.9125	5.09899	8.21074	1.61027	0.687301			OK	OK
M300018275	M300018275	ENSMUSG00000062944	-	100043133	9130023H24Rik	RIKEN cDNA 9130023H24 gene [Source:MarkerSymbol;Acc:MGI:2442738]	-	-	-	32.2815	92.4496	5.92307	24.2922	5.92307	9.5377	1.61026	0.687296			OK	OK
M200008002	M200008002	ENSMUSG00000057219	NM_177778	276905	Armc7	armadillo repeat containing 7 [Source:MarkerSymbol;Acc:MGI:2679719]	GO:0008150(biological_process)	GO:0003674(molecular_function);GO:0005488(binding)	GO:0005575(cellular_component)	30.425	84.8338	4.06649	16.6765	4.06649	6.54757	1.61013	0.687175			OK	OK
M400017455	M400017455	-	-	-	-	-	-	-	-	30.0341	83.2157	3.67566	15.0583	3.67566	5.91226	1.60849	0.685704			OK	OK
M300013892	M300013892	ENSMUSG00000042790	NM_178709	235315	D130054N24Rik	RIKEN cDNA D130054N24 gene [Source:MarkerSymbol;Acc:MGI:2444451]	-	GO:0005515(protein binding);GO:0008270(zinc ion binding);GO:0046872(metal ion binding)	-	37.9184	115.504	11.56	47.3463	11.56	18.5893	1.60807	0.685334			OK	OK
M300020770	M300020770	ENSMUSG00000067279	NM_016854	53412	Ppp1r3c	protein phosphatase 1, regulatory (inhibitor) subunit 3C [Source:MarkerSymbol;Acc:MGI:1858229]	GO:0005977(glycogen metabolic process);GO:0005978(glycogen biosynthetic process);GO:0006605(protein targeting)	GO:0005515(protein binding);GO:0008599(protein phosphatase type 1 regulator activity)	GO:0005575(cellular_component)	63.8751	221.758	37.5167	153.6	37.5167	60.3071	1.60747	0.684796			OK	OK
M200003417	M200003417	ENSMUSG00000037321	NM_013683	21354	Tap1	transporter 1, ATP-binding cassette, sub-family B (MDR/TAP) [Source:MarkerSymbol;Acc:MGI:98483]	GO:0006810(transport);GO:0006857(oligopeptide transport);GO:0006952(defense response);GO:0006955(immune response);GO:0015031(protein transport)	GO:0000166(nucleotide binding);GO:0005215(transporter activity);GO:0005515(protein binding);GO:0005524(ATP binding);GO:0015198(oligopeptide transporter activity);GO:0016887(ATPase activity);GO:0017111(nucleoside-triphosphatase activity);GO:0042626(ATPase activity, coupled to transmembrane movement of substances);GO:0046982(protein heterodimerization activity)	GO:0005783(endoplasmic reticulum);GO:0005887(integral to plasma membrane);GO:0016020(membrane);GO:0016021(integral to membrane)	46.2164	149.451	19.8579	81.2933	19.8579	31.9177	1.6073	0.68464			OK	OK
M300001038	M300001038	ENSMUSG00000067297	XM_355182	112419	2010002M12Rik	RIKEN cDNA 2010002M12 gene [Source:MarkerSymbol;Acc:MGI:2148249]	-	GO:0005488(binding)	-	31.7115	90.0709	5.35308	21.9136	5.35308	8.60379	1.60726	0.684604			OK	OK
M300015277	M300015277	ENSMUSG00000044249	NM_001001444	75400	Defb29	defensin beta 29 [Source:MarkerSymbol;Acc:MGI:1922650]	GO:0006952(defense response);GO:0042742(defense response to bacterium)	-	-	29.336	80.3452	2.97758	12.1878	2.97758	4.78523	1.60709	0.684449			OK	OK
M400007483	M400007483	ENSMUSG00000074695;ENSMUSG00000074723	NM_054079	-	Il22	interleukin 22 [Source:MarkerSymbol;Acc:MGI:1355307]	GO:0006955(immune response)	GO:0005125(cytokine activity)	GO:0005576(extracellular region);GO:0005615(extracellular space)	30.1091	83.5065	3.75059	15.3491	3.75059	6.02643	1.6068	0.684187			OK	OK
M400014282	M400014282	-	-	-	-	-	-	-	-	29.0776	79.267	2.71917	11.1096	2.71917	4.36191	1.60413	0.681793			OK	OK
M300012432	M300012432	ENSMUSG00000039903	XM_354970;XM_489611	630876	4931408A02Rik	RIKEN cDNA 4931408A02 gene [Source:MarkerSymbol;Acc:MGI:1918217]	-	GO:0005529(sugar binding)	GO:0016020(membrane);GO:0016021(integral to membrane)	60.1187	206.028	33.7603	137.87	33.7603	54.1311	1.6034	0.681131			OK	OK
M300021794	M300021794	ENSMUSG00000060583	NM_146418	258413	Olfr881	olfactory receptor 881 [Source:MarkerSymbol;Acc:MGI:3030715]	GO:0007165(signal transduction);GO:0007186(G-protein coupled receptor protein signaling pathway);GO:0007608(sensory perception of smell);GO:0050896(response to stimulus)	GO:0004871(signal transducer activity);GO:0004872(receptor activity);GO:0004930(G-protein coupled receptor activity);GO:0004984(olfactory receptor activity)	GO:0016020(membrane);GO:0016021(integral to membrane)	30.007	83.0546	3.64851	14.8972	3.64851	5.84901	1.60312	0.680885			OK	OK
M200010386	M200010386	ENSMUSG00000061533	NM_181815	75216	4930534B04Rik	RIKEN cDNA 4930534B04 gene [Source:MarkerSymbol;Acc:MGI:1922466]	-	-	-	29.2221	79.8493	2.86367	11.6919	2.86367	4.59052	1.60302	0.680792			OK	OK
M300009034	M300009034	-	-	76608	-	-	-	-	-	30.0374	83.1757	3.67891	15.0184	3.67891	5.89656	1.6028	0.680597			OK	OK
M400011836	M400011836	-	NM_134103	-	-	-	GO:0019221(cytokine and chemokine mediated signaling pathway);GO:0042094(interleukin-2 biosynthetic process)	GO:0004871(signal transducer activity);GO:0004872(receptor activity);GO:0004888(transmembrane receptor activity);GO:0004908(interleukin-1 receptor activity);GO:0005515(protein binding)	GO:0016020(membrane);GO:0016021(integral to membrane)	35.8653	106.938	9.50679	38.7806	9.50679	15.2262	1.60161	0.679522			OK	OK
M300010335	M300010335	ENSMUSG00000036333	-	-	C330002I19Rik	RIKEN cDNA C330002I19 gene [Source:MarkerSymbol;Acc:MGI:1924730]	GO:0006355(regulation of transcription, DNA-dependent)	GO:0003677(DNA binding);GO:0003700(transcription factor activity)	GO:0016021(integral to membrane)	45.4955	146.203	19.137	78.0458	19.137	30.6426	1.60122	0.679175			OK	OK
M200005744	M200005744	ENSMUSG00000030703	NM_024228	68616	Gdpd3	glycerophosphodiester phosphodiesterase domain containing 3 [Source:MarkerSymbol;Acc:MGI:1915866]	GO:0006071(glycerol metabolic process)	GO:0008889(glycerophosphodiester phosphodiesterase activity);GO:0016787(hydrolase activity)	GO:0016020(membrane);GO:0016021(integral to membrane)	29.7226	81.8702	3.36408	13.7129	3.36408	5.38401	1.60044	0.678467			OK	OK
M300007325	M300007325	ENSMUSG00000030609	NM_026531	68048	Isg20l1	interferon stimulated exonuclease gene 20-like 1 [Source:MarkerSymbol;Acc:MGI:1915298]	-	GO:0004527(exonuclease activity)	GO:0005622(intracellular)	228.743	892.522	202.384	824.365	202.384	323.665	1.59926	0.677404			OK	OK
M300009582	M300009582	ENSMUSG00000034858	NM_153584	235493	BC031353	cDNA sequence BC031353 [Source:MarkerSymbol;Acc:MGI:2387648]	-	-	-	58.8569	200.53	32.4984	132.373	32.4984	51.9728	1.59924	0.677386			OK	OK
M200002661	M200002661	ENSMUSG00000041329	NM_013415	-	Atp1b2	ATPase, Na+/K+ transporting, beta 2 polypeptide [Source:MarkerSymbol;Acc:MGI:88109]	-	-	-	29.057	79.1471	2.6985	10.9898	2.6985	4.31485	1.59898	0.677156			OK	OK
M300004945	M300004945	-	XM_129743	-	-	-	-	-	-	29.3664	80.4046	3.00792	12.2472	3.00792	4.80854	1.59863	0.676834			OK	OK
M300003180	M300003180	ENSMUSG00000022269	NM_177597	211147	AK162044	cDNA sequence AK162044 [Source:MarkerSymbol;Acc:MGI:3608327]	-	GO:0005515(protein binding);GO:0008270(zinc ion binding);GO:0016874(ligase activity)	-	29.1905	79.688	2.832	11.5306	2.832	4.52719	1.59859	0.676797			OK	OK
M400000934	M400000934	ENSMUSG00000026489	-	-	Cabc1	chaperone, ABC1 activity of bc1 complex like (S. pombe) [Source:MarkerSymbol;Acc:MGI:1914676]	GO:0006457(protein folding)	GO:0000166(nucleotide binding);GO:0005524(ATP binding);GO:0016301(kinase activity);GO:0016740(transferase activity)	GO:0005739(mitochondrion)	35.2085	104.188	8.85005	36.0309	8.85005	14.1466	1.59847	0.676695			OK	OK
M400008147	M400008147	ENSMUSG00000063193	NM_199221	217304	Cd300lb	CD300 antigen like family member B [Source:MarkerSymbol;Acc:MGI:2685099]	-	GO:0004872(receptor activity)	-	29.856	82.3951	3.49758	14.2378	3.49758	5.59008	1.59827	0.676511			OK	OK
M200000655	M200000655	ENSMUSG00000024778	NM_007987	-	Fas	Fas (TNF receptor superfamily member) [Source:MarkerSymbol;Acc:MGI:95484]	GO:0006915(apoptosis);GO:0006924(activated T cell apoptosis);GO:0006925(inflammatory cell apoptosis);GO:0006927(transformed cell apoptosis);GO:0006955(immune response);GO:0007165(signal transduction);GO:0008625(induction of apoptosis via death domain receptors);GO:0043065(positive regulation of apoptosis);GO:0045060(negative thymic T cell selection)	GO:0004872(receptor activity);GO:0004888(transmembrane receptor activity);GO:0005515(protein binding)	GO:0009897(external side of plasma membrane);GO:0016020(membrane);GO:0016021(integral to membrane)	195.643	756.888	169.285	688.73	169.285	270.412	1.59738	0.675706			OK	OK
M200010099	M200010099	ENSMUSG00000052949	-	-	Rnf157	ring finger protein 157 [Source:MarkerSymbol;Acc:MGI:2442484]	-	-	-	29.957	82.7869	3.59858	14.6296	3.59858	5.74392	1.59616	0.674608			OK	OK
M400011763	M400011763	ENSMUSG00000046191	NM_053145	-	-	protocadherin beta 20 (Pcdhb20), mRNA [Source:RefSeq_dna;Acc:NM_053145]	GO:0007156(homophilic cell adhesion)	GO:0005509(calcium ion binding)	GO:0016020(membrane);GO:0016021(integral to membrane)	32.3836	92.6266	6.02515	24.4693	6.02515	9.60722	1.59452	0.673122			OK	OK
M300008416	M300008416	ENSMUSG00000032740	-	-	A430106J12Rik	RIKEN cDNA A430106J12 gene [Source:MarkerSymbol;Acc:MGI:1925177]	-	-	-	45.7898	147.048	19.4314	78.8908	19.4314	30.9744	1.59404	0.67269			OK	OK
M300006553	M300006553	ENSMUSG00000029217	NM_013689	21682	Tec	cytoplasmic tyrosine kinase, Dscr28C related (Drosophila) [Source:MarkerSymbol;Acc:MGI:98662]	GO:0006468(protein amino acid phosphorylation);GO:0007242(intracellular signaling cascade)	GO:0000166(nucleotide binding);GO:0004672(protein kinase activity);GO:0004674(protein serine/threonine kinase activity);GO:0004713(protein-tyrosine kinase activity);GO:0005515(protein binding);GO:0005524(ATP binding);GO:0008270(zinc ion binding);GO:0016301(kinase activity);GO:0016740(transferase activity);GO:0046872(metal ion binding)	-	63.3028	218.137	36.9443	149.979	36.9443	58.8854	1.5939	0.672558			OK	OK
M300005158	M300005158	ENSMUSG00000026527	-	-	Rgs7	regulator of G protein signaling 7 [Source:MarkerSymbol;Acc:MGI:1346089]	GO:0007186(G-protein coupled receptor protein signaling pathway);GO:0007242(intracellular signaling cascade);GO:0009968(negative regulation of signal transduction)	GO:0004871(signal transducer activity);GO:0005096(GTPase activator activity);GO:0005515(protein binding)	GO:0005634(nucleus);GO:0005834(heterotrimeric G-protein complex);GO:0005886(plasma membrane)	30.0656	83.2034	3.70708	15.046	3.70708	5.90742	1.59355	0.672245			OK	OK
M400003211	M400003211	ENSMUSG00000046838	NM_134030	72194	Fbxl20	F-box and leucine-rich repeat protein 20 [Source:MarkerSymbol;Acc:MGI:1919444]	GO:0006512(ubiquitin cycle)	GO:0005515(protein binding)	-	33.1717	95.8032	6.81323	27.6458	6.81323	10.8544	1.59314	0.671871			OK	OK
M300020237	M300020237	ENSMUSG00000049488	NM_177861	329795	Tmem67	transmembrane protein 67 [Source:MarkerSymbol;Acc:MGI:1923928]	-	-	GO:0016020(membrane);GO:0016021(integral to membrane)	32.8494	94.4939	6.4909	26.3365	6.4909	10.3403	1.59305	0.671794			OK	OK
M200007230	M200007230	ENSMUSG00000040663	NM_019952	56708	Clcf1	cardiotrophin-like cytokine factor 1 [Source:MarkerSymbol;Acc:MGI:1930088]	-	-	-	31.8483	90.4302	5.48982	22.2728	5.48982	8.74484	1.59292	0.671673			OK	OK
M200008192	M200008192	ENSMUSG00000021180	-	73086	Rps6ka5	ribosomal protein S6 kinase, polypeptide 5 [Source:MarkerSymbol;Acc:MGI:1920336]	GO:0006355(regulation of transcription, DNA-dependent);GO:0006468(protein amino acid phosphorylation);GO:0006950(response to stress);GO:0007243(protein kinase cascade);GO:0009605(response to external stimulus);GO:0016572(histone phosphorylation);GO:0042221(response to chemical stimulus)	GO:0000166(nucleotide binding);GO:0004672(protein kinase activity);GO:0004674(protein serine/threonine kinase activity);GO:0004713(protein-tyrosine kinase activity);GO:0005515(protein binding);GO:0005524(ATP binding);GO:0016301(kinase activity);GO:0016740(transferase activity)	GO:0005634(nucleus)	34.6971	101.982	8.33863	33.8244	8.33863	13.2803	1.59262	0.671399			OK	OK
M200002824	M200002824	-	-	12289	-	-	GO:0006810(transport);GO:0006811(ion transport);GO:0006813(potassium ion transport);GO:0006816(calcium ion transport);GO:0007188(G-protein signaling, coupled to cAMP nucleotide second messenger);GO:0007605(sensory perception of sound)	GO:0005216(ion channel activity);GO:0005244(voltage-gated ion channel activity);GO:0005245(voltage-gated calcium channel activity);GO:0005249(voltage-gated potassium channel activity);GO:0005262(calcium channel activity);GO:0005509(calcium ion binding);GO:0008331(high voltage-gated calcium channel activity)	GO:0005887(integral to plasma membrane);GO:0005891(voltage-gated calcium channel complex);GO:0008076(voltage-gated potassium channel complex);GO:0016020(membrane);GO:0016021(integral to membrane)	29.4674	80.7673	3.10892	12.61	3.10892	4.95098	1.59251	0.671302			OK	OK
M200012111	M200012111	ENSMUSG00000025162	-	104318	Csnk1d	casein kinase 1, delta [Source:MarkerSymbol;Acc:MGI:1355272]	GO:0006468(protein amino acid phosphorylation);GO:0016055(Wnt receptor signaling pathway)	GO:0000166(nucleotide binding);GO:0004672(protein kinase activity);GO:0004674(protein serine/threonine kinase activity);GO:0004713(protein-tyrosine kinase activity);GO:0005524(ATP binding);GO:0016301(kinase activity);GO:0016740(transferase activity)	-	105.197	387.915	78.8381	319.758	78.8381	125.545	1.59244	0.671235			OK	OK
M300002574	M300002574	ENSMUSG00000021135	-	20493	Slc10a1	solute carrier family 10 (sodium/bile acid cotransporter family), member 1 [Source:MarkerSymbol;Acc:MGI:97379]	-	-	-	30.0905	83.256	3.73208	15.0986	3.73208	5.92807	1.58841	0.667584			OK	OK
M300003218	M300003218	ENSMUSG00000022336	NM_008388	16341	Eif3s6	eukaryotic translation initiation factor 3, subunit 6 [Source:MarkerSymbol;Acc:MGI:99257]	GO:0006412(translation)	GO:0003743(translation initiation factor activity)	-	999.892	4006.1	973.533	3937.94	973.533	1546.13	1.58816	0.667359			OK	OK
M200015893	M200015893	ENSMUSG00000030134	XM_132762	70727	Rasgef1a	RasGEF domain family, member 1A [Source:MarkerSymbol;Acc:MGI:1917977]	GO:0007264(small GTPase mediated signal transduction);GO:0051056(regulation of small GTPase mediated signal transduction)	GO:0005085(guanyl-nucleotide exchange factor activity)	GO:0005622(intracellular)	29.1308	79.3706	2.77234	11.2132	2.77234	4.40258	1.58804	0.667245			OK	OK
M400009370	M400009370	ENSMUSG00000072761;ENSMUSG00000072762;ENSMUSG00000074888;ENSMUSG00000072763;ENSMUSG00000066613;ENSMUSG00000072760	-	-	2310001H12Rik	RIKEN cDNA 2310001H12 gene [Source:MarkerSymbol;Acc:MGI:1916754]	GO:0006355(regulation of transcription, DNA-dependent)	GO:0003676(nucleic acid binding);GO:0008270(zinc ion binding);GO:0046872(metal ion binding)	GO:0005622(intracellular);GO:0005634(nucleus)	82.2863	294.18	55.9278	226.023	55.9278	88.742	1.58672	0.66605			OK	OK
M300011954	M300011954	ENSMUSG00000039103	NM_199465	68810	Nexn	nexilin [Source:MarkerSymbol;Acc:MGI:1916060]	GO:0007155(cell adhesion)	GO:0005515(protein binding);GO:0051015(actin filament binding)	GO:0005924(cell-substrate adherens junction);GO:0016021(integral to membrane)	1351.81	5422.7	1325.45	5354.55	1325.45	2102.32	1.58611	0.665497			OK	OK
M400001399	M400001399	ENSMUSG00000031678;ENSMUSG00000058355	-	-	-	similar to ATP-binding cassette sub-family E member 1 (RNase L inhibitor) (Ribonuclease 4 inhibitor) (RNS4I) (LOC671837), mRNA [Source:RefSeq_dna;Acc:XR_003589]	-	-	-	39.6012	121.653	13.2428	53.4961	13.2428	21.0038	1.58606	0.665446			OK	OK
M400012021	M400012021	ENSMUSG00000075136	NM_146641	258634	Olfr1164	olfactory receptor 1164 [Source:MarkerSymbol;Acc:MGI:3030998]	GO:0007165(signal transduction);GO:0007186(G-protein coupled receptor protein signaling pathway);GO:0007608(sensory perception of smell);GO:0050896(response to stimulus)	GO:0004871(signal transducer activity);GO:0004872(receptor activity);GO:0004930(G-protein coupled receptor activity);GO:0004984(olfactory receptor activity)	GO:0016020(membrane);GO:0016021(integral to membrane)	30.425	84.5824	4.06649	16.4251	4.06649	6.44886	1.58586	0.665261			OK	OK
M400007885	M400007885	ENSMUSG00000056457;ENSMUSG00000062551	-	-	OTTMUSG00000000651	predicted gene, OTTMUSG00000000651 [Source:MarkerSymbol;Acc:MGI:3649927]	-	-	-	33.1381	95.5344	6.77965	27.377	6.77965	10.7489	1.58546	0.664901			OK	OK
M300012190	M300012190	ENSMUSG00000039470	NM_178395	70546	Zdhhc2	zinc finger, DHHC domain containing 2 [Source:MarkerSymbol;Acc:MGI:1923452]	GO:0018345(protein palmitoylation)	GO:0008270(zinc ion binding);GO:0008415(acyltransferase activity);GO:0016409(palmitoyltransferase activity);GO:0016740(transferase activity);GO:0046872(metal ion binding)	GO:0016020(membrane);GO:0016021(integral to membrane)	189.513	726.95	163.154	658.793	163.154	258.658	1.58536	0.664808			OK	OK
M200004920	M200004920	ENSMUSG00000029279	NM_054054	114642	Brdt	bromodomain, testis-specific [Source:MarkerSymbol;Acc:MGI:1891374]	GO:0006338(chromatin remodeling);GO:0006350(transcription);GO:0006355(regulation of transcription, DNA-dependent);GO:0006869(lipid transport)	GO:0005319(lipid transporter activity);GO:0042393(histone binding)	GO:0005634(nucleus)	29.8582	82.2878	3.49974	14.1304	3.49974	5.54794	1.58524	0.664702			OK	OK
M200003133	M200003133	ENSMUSG00000074931;ENSMUSG00000000711	NM_011229;NM_177411	640369	Rab5b	RAB5B, member RAS oncogene family [Source:MarkerSymbol;Acc:MGI:105938]	GO:0006810(transport);GO:0007032(endosome organization and biogenesis);GO:0007264(small GTPase mediated signal transduction);GO:0015031(protein transport);GO:0030100(regulation of endocytosis)	GO:0000166(nucleotide binding);GO:0003924(GTPase activity);GO:0005525(GTP binding)	GO:0016020(membrane);GO:0030139(endocytic vesicle)	35.873	106.561	9.51455	38.4036	9.51455	15.0782	1.58475	0.664253			OK	OK
M300011495	M300011495	ENSMUSG00000038332	XM_125538	140742	Sesn1	sestrin 1 [Source:MarkerSymbol;Acc:MGI:2155278]	GO:0007050(cell cycle arrest)	-	GO:0005634(nucleus)	69.612	242.696	43.2535	174.539	43.2535	68.5281	1.58434	0.663878			OK	OK
M200007698	M200007698	ENSMUSG00000014763	NM_024203	67544	4932442K08Rik	RIKEN cDNA 4932442K08 gene [Source:MarkerSymbol;Acc:MGI:1914794]	-	GO:0004527(exonuclease activity)	-	96.2026	349.839	69.8442	281.682	69.8442	110.595	1.58345	0.663074			OK	OK
M300003756	M300003756	ENSMUSG00000023805	NM_011523	-	Synj2	synaptojanin 2 [Source:MarkerSymbol;Acc:MGI:1201671]	-	GO:0000166(nucleotide binding);GO:0001668(phosphatidylinositol-4,5(bisphosphate 5(phosphatase activity);GO:0003676(nucleic acid binding);GO:0003723(RNA binding);GO:0004437(inositol or phosphatidylinositol phosphatase activity);GO:0004439(phosphoinositide 5(phosphatase activity);GO:0004445(inositol-polyphosphate 5(phosphatase activity);GO:0005515(protein binding);GO:0016787(hydrolase activity)	GO:0005575(cellular_component)	34.9198	102.679	8.5613	34.5217	8.5613	13.554	1.58317	0.66282			OK	OK
M400003230	M400003230	ENSMUSG00000046957	NM_030237	79401	Spz1	spermatogenic Zip 1 [Source:MarkerSymbol;Acc:MGI:1930801]	GO:0006350(transcription);GO:0006355(regulation of transcription, DNA-dependent)	GO:0003677(DNA binding);GO:0003700(transcription factor activity)	GO:0005634(nucleus)	31.5053	88.8989	5.14682	20.7416	5.14682	8.14362	1.58226	0.66199			OK	OK
M300010489	M300010489	ENSMUSG00000036676	XM_137316	237500	Tmtc3	transmembrane and tetratricopeptide repeat containing 3 [Source:MarkerSymbol;Acc:MGI:3036255]	-	GO:0005488(binding)	GO:0016020(membrane);GO:0016021(integral to membrane)	41.5446	129.289	15.1861	61.1316	15.1861	24.0017	1.58051	0.660386			OK	OK
M200012578	M200012578	ENSMUSG00000029101	-	-	Rgs12	regulator of G-protein signaling 12 [Source:MarkerSymbol;Acc:MGI:1918979]	GO:0007165(signal transduction)	GO:0004871(signal transducer activity);GO:0005057(receptor signaling protein activity);GO:0005096(GTPase activator activity);GO:0005515(protein binding)	-	39.5003	121.039	13.1418	52.882	13.1418	20.7627	1.5799	0.659835			OK	OK
M200008454	M200008454	ENSMUSG00000020930	XM_126497	73293	Ccdc103	coiled-coil domain containing 103 [Source:MarkerSymbol;Acc:MGI:1920543]	-	-	-	29.3111	80.0382	2.95258	11.8809	2.95258	4.66472	1.57987	0.65981			OK	OK
M200015560	M200015560	ENSMUSG00000032226	NM_028087	72077	Gcnt3	glucosaminyl (N-acetyl) transferase 3, mucin type [Source:MarkerSymbol;Acc:MGI:1919327]	GO:0006493(protein amino acid O-linked glycosylation)	GO:0008375(acetylglucosaminyltransferase activity);GO:0016740(transferase activity);GO:0016757(transferase activity, transferring glycosyl groups)	GO:0005575(cellular_component);GO:0016020(membrane)	29.1201	79.2693	2.76159	11.1119	2.76159	4.3628	1.57981	0.659753			OK	OK
M300004405	M300004405	ENSMUSG00000024978	NM_008149	-	Gpam	glycerol-3-phosphate acyltransferase, mitochondrial [Source:MarkerSymbol;Acc:MGI:109162]	GO:0006631(fatty acid metabolic process);GO:0008152(metabolic process);GO:0008654(phospholipid biosynthetic process);GO:0040018(positive regulation of body size);GO:0044255(cellular lipid metabolic process)	GO:0004366(glycerol-3(phosphate O-acyltransferase activity);GO:0008415(acyltransferase activity);GO:0016740(transferase activity)	GO:0005739(mitochondrion);GO:0005743(mitochondrial inner membrane);GO:0016020(membrane);GO:0016021(integral to membrane)	35.0707	103.205	8.71223	35.0479	8.71223	13.7606	1.57946	0.659434			OK	OK
M300019585	M300019585	-	-	-	-	-	-	-	-	41.6555	129.688	15.297	61.5307	15.297	24.1584	1.57929	0.659272			OK	OK
M400003458	M400003458	ENSMUSG00000048703	NM_028561	73526	Speer4b	spermatogenesis associated glutamate (E)-rich protein 4b [Source:MarkerSymbol;Acc:MGI:1920776]	GO:0008150(biological_process)	GO:0003674(molecular_function)	GO:0005575(cellular_component)	29.9799	82.7192	3.62141	14.5618	3.62141	5.71732	1.57875	0.658786			OK	OK
M400019319	M400019319	ENSMUSG00000069192	-	-	Frmd4a	FERM domain containing 4A [Source:MarkerSymbol;Acc:MGI:1919850]	-	-	-	29.6476	81.383	3.28916	13.2256	3.28916	5.1927	1.57873	0.658765			OK	OK
M300008625	M300008625	ENSMUSG00000033177	NM_172455	208171	Tmprss7	transmembrane serine protease 7 [Source:MarkerSymbol;Acc:MGI:2686594]	GO:0006508(proteolysis)	GO:0004252(serine-type endopeptidase activity);GO:0008233(peptidase activity);GO:0016787(hydrolase activity)	GO:0016020(membrane);GO:0016021(integral to membrane)	29.2915	79.9409	2.93299	11.7836	2.93299	4.62652	1.5774	0.657553			OK	OK
M300010438	M300010438	ENSMUSG00000036572	XM_110787	-	Upf3b	UPF3 regulator of nonsense transcripts homolog B (yeast) [Source:MarkerSymbol;Acc:MGI:1915384]	GO:0006350(transcription);GO:0006986(response to unfolded protein)	GO:0000166(nucleotide binding);GO:0003729(mRNA binding)	GO:0005634(nucleus)	111.757	411.158	85.3989	343.001	85.3989	134.67	1.57695	0.65714			OK	OK
M300019255	M300019255	ENSMUSG00000048458	NM_175398	-	6530418L21Rik	RIKEN cDNA 6530418L21 gene [Source:MarkerSymbol;Acc:MGI:1923497]	GO:0008152(metabolic process)	GO:0016798(hydrolase activity, acting on glycosyl bonds)	-	88.1717	316.37	61.8132	248.212	61.8132	97.454	1.57659	0.656806			OK	OK
M200003760	M200003760	ENSMUSG00000037762	NM_025807	-	Slc16a9	solute carrier family 16 (monocarboxylic acid transporters), member 9 [Source:MarkerSymbol;Acc:MGI:1914109]	-	-	-	33.7384	97.7761	7.37998	29.6188	7.37998	11.629	1.57575	0.656042			OK	OK
M300007376	M300007376	-	NM_133670	-	-	-	GO:0006629(lipid metabolic process);GO:0008202(steroid metabolic process)	GO:0000166(nucleotide binding);GO:0004062(aryl sulfotransferase activity);GO:0008146(sulfotransferase activity);GO:0016740(transferase activity);GO:0017067(tyrosine-ester sulfotransferase activity)	-	31.2262	87.6864	4.86774	19.529	4.86774	7.66756	1.57518	0.655518			OK	OK
M400003784	M400003784	ENSMUSG00000051154	NM_147778	12238	Commd3	COMM domain containing 3 [Source:MarkerSymbol;Acc:MGI:88218]	GO:0008150(biological_process)	GO:0003674(molecular_function)	GO:0005575(cellular_component)	1410.95	5623.01	1384.59	5554.85	1384.59	2180.97	1.57517	0.655505			OK	OK
M400017199	M400017199	-	-	-	-	-	-	-	-	31.8733	90.2749	5.51481	22.1175	5.51481	8.68386	1.57464	0.655025			OK	OK
M400000948	M400000948	ENSMUSG00000026596	XM_136360	11352	Abl2	v-abl Abelson murine leukemia viral oncogene 2 (arg, Abelson-related gene) [Source:MarkerSymbol;Acc:MGI:87860]	GO:0006468(protein amino acid phosphorylation);GO:0007015(actin filament organization);GO:0007155(cell adhesion);GO:0007242(intracellular signaling cascade);GO:0018108(peptidyl-tyrosine phosphorylation);GO:0051017(actin filament bundle formation)	GO:0000166(nucleotide binding);GO:0000287(magnesium ion binding);GO:0004672(protein kinase activity);GO:0004713(protein-tyrosine kinase activity);GO:0005515(protein binding);GO:0005524(ATP binding);GO:0016301(kinase activity);GO:0016740(transferase activity);GO:0030145(manganese ion binding);GO:0046872(metal ion binding)	GO:0005856(cytoskeleton);GO:0015629(actin cytoskeleton);GO:0016023(cytoplasmic membrane-bound vesicle)	30.6584	85.3916	4.29991	17.2342	4.29991	6.76656	1.57365	0.654117			OK	OK
M400010752	M400010752	-	NM_007716	-	-	-	-	-	-	30.5445	84.9349	4.186	16.7776	4.186	6.58728	1.57364	0.65411			OK	OK
M300011207	M300011207	ENSMUSG00000065979	NM_146067	-	C530044N13Rik	RIKEN cDNA C530044N13 gene [Source:MarkerSymbol;Acc:MGI:2443300]	-	GO:0016787(hydrolase activity)	-	223.233	856.904	196.874	788.746	196.874	309.68	1.57299	0.653507			OK	OK
M300011285	M300011285	ENSMUSG00000038013	NM_197940	68524	Wipf2	WAS/WASL interacting protein family, member 2 [Source:MarkerSymbol;Acc:MGI:1924462]	-	GO:0003779(actin binding)	-	31.5367	88.9001	5.17824	20.7427	5.17824	8.14409	1.57275	0.653292			OK	OK
M400012331	M400012331	-	NM_176829	216622	-	-	-	-	-	30.3696	84.2002	4.01116	16.0429	4.01116	6.29882	1.57032	0.651061			OK	OK
M300005715	M300005715	ENSMUSG00000027598	XM_192925	16396	Itch	itchy [Source:MarkerSymbol;Acc:MGI:1202301]	GO:0006464(protein modification);GO:0006511(ubiquitin-dependent protein catabolic process);GO:0006512(ubiquitin cycle);GO:0045449(regulation of transcription)	GO:0003677(DNA binding);GO:0004842(ubiquitin-protein ligase activity);GO:0005515(protein binding);GO:0016874(ligase activity)	GO:0000151(ubiquitin ligase complex);GO:0005622(intracellular);GO:0005634(nucleus)	39.3646	120.171	13.0061	52.0136	13.0061	20.4218	1.57017	0.650916			OK	OK
M400003935	M400003935	ENSMUSG00000030102	NM_010585	16438	Itpr1	inositol 1,4,5-triphosphate receptor 1 [Source:MarkerSymbol;Acc:MGI:96623]	GO:0006810(transport);GO:0006811(ion transport);GO:0006816(calcium ion transport)	GO:0004872(receptor activity);GO:0005216(ion channel activity);GO:0005220(inositol 1,4,5(triphosphate-sensitive calcium-release channel activity);GO:0005262(calcium channel activity);GO:0005509(calcium ion binding);GO:0005515(protein binding);GO:0008095(inositol-1,4,5(triphosphate receptor activity)	GO:0005783(endoplasmic reticulum);GO:0005789(endoplasmic reticulum membrane);GO:0016020(membrane);GO:0016021(integral to membrane)	35.5397	104.871	9.18122	36.7134	9.18122	14.4146	1.57	0.650768			OK	OK
M300012830	M300012830	ENSMUSG00000062609	NM_019664	-	Kcnj15	potassium inwardly-rectifying channel, subfamily J, member 15 [Source:MarkerSymbol;Acc:MGI:1310000]	GO:0006810(transport);GO:0006811(ion transport);GO:0006813(potassium ion transport)	GO:0005216(ion channel activity);GO:0005242(inward rectifier potassium channel activity);GO:0005244(voltage-gated ion channel activity);GO:0005267(potassium channel activity);GO:0030955(potassium ion binding)	GO:0005887(integral to plasma membrane);GO:0016020(membrane);GO:0016021(integral to membrane)	60.9958	206.586	34.6373	138.429	34.6373	54.3503	1.56913	0.649962			OK	OK
M400004495	M400004495	ENSMUSG00000053519	-	-	Kcnip1	Kv channel-interacting protein 1 [Source:MarkerSymbol;Acc:MGI:1917607]	-	-	-	30.2133	83.5568	3.85483	15.3994	3.85483	6.04619	1.56847	0.649359			OK	OK
M200006640	M200006640	ENSMUSG00000030678	-	-	Maz	MYC-associated zinc finger protein (purine-binding transcription factor) [Source:MarkerSymbol;Acc:MGI:1338823]	GO:0006350(transcription);GO:0006355(regulation of transcription, DNA-dependent)	GO:0003676(nucleic acid binding);GO:0003677(DNA binding);GO:0003700(transcription factor activity);GO:0008270(zinc ion binding);GO:0046872(metal ion binding)	GO:0005615(extracellular space);GO:0005622(intracellular);GO:0005634(nucleus);GO:0005667(transcription factor complex)	30.2871	83.8469	3.92867	15.6896	3.92867	6.16009	1.56798	0.64891			OK	OK
M400010188	M400010188	-	-	-	-	-	-	-	-	29.8789	82.2157	3.52041	14.0583	3.52041	5.51964	1.56789	0.648828			OK	OK
M200005027	M200005027	ENSMUSG00000038046	NM_183263	67390	Rnmtl1	RNA methyltransferase like 1 [Source:MarkerSymbol;Acc:MGI:1914640]	GO:0006396(RNA processing)	GO:0003723(RNA binding);GO:0008168(methyltransferase activity);GO:0008173(RNA methyltransferase activity);GO:0016740(transferase activity)	-	118.143	434.656	91.785	366.499	91.785	143.896	1.56775	0.648698			OK	OK
M400004634	M400004634	ENSMUSG00000042104	-	66435	Ugcgl2	UDP-glucose ceramide glucosyltransferase-like 2 [Source:MarkerSymbol;Acc:MGI:1913685]	GO:0006260(DNA replication);GO:0006281(DNA repair);GO:0006310(DNA recombination);GO:0006486(protein amino acid glycosylation)	GO:0003910(DNA ligase (ATP) activity);GO:0003980(UDP-glucose:glycoprotein glucosyltransferase activity);GO:0005524(ATP binding);GO:0016740(transferase activity);GO:0016874(ligase activity)	GO:0005783(endoplasmic reticulum)	29.6911	81.4642	3.33266	13.3069	3.33266	5.22459	1.56769	0.648643			OK	OK
M200014444	M200014444	ENSMUSG00000047319	XM_130312	-	Ttn	titin [Source:MarkerSymbol;Acc:MGI:98864]	GO:0001701(in utero embryonic development);GO:0003007(heart morphogenesis);GO:0005975(carbohydrate metabolic process);GO:0006278(RNA-dependent DNA replication);GO:0006468(protein amino acid phosphorylation);GO:0006508(proteolysis);GO:0006936(muscle contraction);GO:0006979(response to oxidative stress);GO:0007155(cell adhesion);GO:0007512(adult heart development);GO:0007517(muscle development);GO:…	GO:0003723(RNA binding);GO:0003964(RNA-directed DNA polymerase activity);GO:0004198(calpain activity);GO:0004601(peroxidase activity);GO:0004674(protein serine/threonine kinase activity);GO:0004713(protein-tyrosine kinase activity);GO:0005021(vascular endothelial growth factor receptor activity);GO:0005200(structural constituent of cytoskeleton);GO:0005515(protein binding);GO:0005524(ATP binding)…	GO:0005622(intracellular);GO:0005859(muscle myosin complex);GO:0016021(integral to membrane);GO:0030017(sarcomere);GO:0030018(Z disc);GO:0031430(M line);GO:0031672(A band);GO:0031674(I band)	1298.83	5148.63	1272.48	5080.47	1272.48	1994.71	1.56758	0.648542			OK	OK
M200007285	M200007285	-	NM_017379	53857	-	-	GO:0000226(microtubule cytoskeleton organization and biogenesis);GO:0007017(microtubule-based process);GO:0007018(microtubule-based movement);GO:0051258(protein polymerization)	GO:0000166(nucleotide binding);GO:0003924(GTPase activity);GO:0005198(structural molecule activity);GO:0005200(structural constituent of cytoskeleton);GO:0005525(GTP binding)	GO:0005874(microtubule);GO:0043234(protein complex)	53.7588	177.547	27.4003	109.389	27.4003	42.9489	1.56746	0.64843			OK	OK
M200015455	M200015455	ENSMUSG00000038393	NM_023719;XM_485282	56338	Txnip	thioredoxin interacting protein [Source:MarkerSymbol;Acc:MGI:1889549]	GO:0006979(response to oxidative stress);GO:0030216(keratinocyte differentiation)	GO:0004857(enzyme inhibitor activity);GO:0005515(protein binding)	GO:0005737(cytoplasm)	607.704	2388.22	581.346	2320.07	581.346	910.913	1.5669	0.647917			OK	OK
M400007299	M400007299	-	NM_019697	16508	-	-	GO:0006810(transport);GO:0006811(ion transport);GO:0006812(cation transport);GO:0006813(potassium ion transport)	GO:0005216(ion channel activity);GO:0005244(voltage-gated ion channel activity);GO:0005249(voltage-gated potassium channel activity);GO:0005261(cation channel activity);GO:0005267(potassium channel activity);GO:0005515(protein binding);GO:0008270(zinc ion binding);GO:0030955(potassium ion binding);GO:0046872(metal ion binding)	GO:0005615(extracellular space);GO:0005887(integral to plasma membrane);GO:0008076(voltage-gated potassium channel complex);GO:0009986(cell surface);GO:0016020(membrane);GO:0016021(integral to membrane)	28.9984	78.688	2.63992	10.5306	2.63992	4.13457	1.56617	0.647241			OK	OK
M400012362	M400012362	-	NM_177067	-	-	-	-	-	GO:0016020(membrane);GO:0016021(integral to membrane)	32.429	92.3718	6.07056	24.2144	6.07056	9.50716	1.56611	0.647186			OK	OK
M300014959	M300014959	ENSMUSG00000044072	-	-	C230094A16Rik	RIKEN cDNA C230094A16 gene [Source:MarkerSymbol;Acc:MGI:2442895]	-	-	-	29.5641	80.9421	3.20559	12.7848	3.20559	5.0196	1.56589	0.646983			OK	OK
M200013775	M200013775	ENSMUSG00000034612	NM_021439	58250	Chst11	carbohydrate sulfotransferase 11 [Source:MarkerSymbol;Acc:MGI:1927166]	GO:0005975(carbohydrate metabolic process);GO:0030206(chondroitin sulfate biosynthetic process)	GO:0001537(N-acetylgalactosamine 4(O-sulfotransferase activity);GO:0008146(sulfotransferase activity);GO:0016740(transferase activity);GO:0047756(chondroitin 4(sulfotransferase activity)	GO:0016020(membrane);GO:0016021(integral to membrane)	29.5912	81.0459	3.23275	12.8886	3.23275	5.06036	1.56534	0.646479			OK	OK
M400016262	M400016262	-	-	-	-	-	-	-	-	30.5249	84.7666	4.16641	16.6092	4.16641	6.52116	1.56518	0.646325			OK	OK
M400011060	M400011060	ENSMUSG00000053964	NM_010707	-	Lgals4	lectin, galactose binding, soluble 4 [Source:MarkerSymbol;Acc:MGI:107536]	-	GO:0005529(sugar binding)	-	30.2893	83.8153	3.93083	15.6579	3.93083	6.14768	1.56396	0.645207			OK	OK
M400014557	M400014557	-	-	-	-	-	-	-	-	41.5881	128.813	15.2296	60.6553	15.2296	23.8147	1.56371	0.644974			OK	OK
M400012267	M400012267	ENSMUSG00000050951	NM_173427	242721	-	kelch domain containing 7A (Klhdc7a), mRNA [Source:RefSeq_dna;Acc:NM_173427]	-	-	-	31.1698	87.316	4.81132	19.1587	4.81132	7.52215	1.56343	0.644712			OK	OK
M400003817	M400003817	ENSMUSG00000051401	-	383348	Kctd16	potassium channel tetramerisation domain containing 16 [Source:MarkerSymbol;Acc:MGI:1914659]	GO:0006813(potassium ion transport);GO:0008150(biological_process)	GO:0003674(molecular_function);GO:0005249(voltage-gated potassium channel activity);GO:0005515(protein binding)	GO:0005575(cellular_component);GO:0008076(voltage-gated potassium channel complex);GO:0016020(membrane)	31.148	87.2236	4.78957	19.0662	4.78957	7.48585	1.56295	0.64427			OK	OK
M200008033	M200008033	ENSMUSG00000021222	NM_030246	73828	Wdr21	WD repeat domain 21 [Source:MarkerSymbol;Acc:MGI:1921078]	GO:0006936(muscle contraction)	GO:0005184(neuropeptide hormone activity)	-	60.9807	205.91	34.6223	137.753	34.6223	54.0851	1.56215	0.643531			OK	OK
M300013694	M300013694	ENSMUSG00000057265	-	72873	2900006K08Rik	RIKEN cDNA 2900006K08 gene [Source:MarkerSymbol;Acc:MGI:1920123]	-	-	-	36.5733	108.762	10.2148	40.6051	10.2148	15.9425	1.56073	0.642218			OK	OK
M200000607	M200000607	ENSMUSG00000004266	NM_013545	15170	Ptpn6	protein tyrosine phosphatase, non-receptor type 6 [Source:MarkerSymbol;Acc:MGI:96055]	GO:0006470(protein amino acid dephosphorylation);GO:0007242(intracellular signaling cascade);GO:0016311(dephosphorylation);GO:0019221(cytokine and chemokine mediated signaling pathway)	GO:0001784(phosphotyrosine binding);GO:0004721(phosphoprotein phosphatase activity);GO:0004725(protein tyrosine phosphatase activity);GO:0004727(prenylated protein tyrosine phosphatase activity);GO:0005515(protein binding);GO:0016787(hydrolase activity);GO:0016791(phosphoric monoester hydrolase activity)	GO:0005737(cytoplasm)	29.5466	80.8199	3.18816	12.6626	3.18816	4.97162	1.5594	0.640993			OK	OK
M400010955	M400010955	ENSMUSG00000072974;ENSMUSG00000072972	NM_009620	11498	Adam4	a disintegrin and metallopeptidase domain 4 [Source:MarkerSymbol;Acc:MGI:104731]	GO:0006508(proteolysis);GO:0007155(cell adhesion)	GO:0004222(metalloendopeptidase activity);GO:0005515(protein binding)	GO:0016020(membrane);GO:0016021(integral to membrane)	30.0895	82.9741	3.731	14.8168	3.731	5.81742	1.55921	0.640818			OK	OK
M300001009	M300001009	ENSMUSG00000009073	-	-	Nf2	neurofibromatosis 2 [Source:MarkerSymbol;Acc:MGI:97307]	GO:0001707(mesoderm formation);GO:0006469(negative regulation of protein kinase activity);GO:0007049(cell cycle);GO:0007398(ectoderm development);GO:0008285(negative regulation of cell proliferation);GO:0042127(regulation of cell proliferation);GO:0042475(odontogenesis (sensu Vertebrata));GO:0043409(negative regulation of MAPKKK cascade);GO:0045216(intercellular junction assembly and maintenance)…	GO:0005198(structural molecule activity);GO:0005515(protein binding);GO:0008092(cytoskeletal protein binding)	GO:0001726(ruffle);GO:0005634(nucleus);GO:0005737(cytoplasm);GO:0005856(cytoskeleton);GO:0005912(adherens junction);GO:0016020(membrane);GO:0030027(lamellipodium);GO:0030175(filopodium);GO:0032154(cleavage furrow)	36.317	107.7	9.95855	39.5427	9.95855	15.5254	1.559	0.640621			OK	OK
M300013320	M300013320	ENSMUSG00000041720	NM_001001983	224020	Pik4ca	phosphatidylinositol 4-kinase, catalytic, alpha polypeptide [Source:MarkerSymbol;Acc:MGI:2448506]	-	GO:0004428(inositol or phosphatidylinositol kinase activity);GO:0016301(kinase activity)	-	50.2452	162.91	23.8867	94.7528	23.8867	37.2022	1.55744	0.639179			OK	OK
M300002001	M300002001	ENSMUSG00000020096	NM_023064	65971	1700021K02Rik	RIKEN cDNA 1700021K02 gene [Source:MarkerSymbol;Acc:MGI:1923820]	-	-	GO:0005634(nucleus)	32.7809	93.6316	6.4224	25.4743	6.4224	10.0018	1.55733	0.639077			OK	OK
M300011235	M300011235	ENSMUSG00000037940	XM_134427	234515	Inpp4b	inositol polyphosphate-4-phosphatase, type II [Source:MarkerSymbol;Acc:MGI:2158925]	GO:0048016(inositol phosphate-mediated signaling)	GO:0004437(inositol or phosphatidylinositol phosphatase activity);GO:0016316(phosphatidylinositol-3,4(bisphosphate 4(phosphatase activity);GO:0016787(hydrolase activity)	GO:0005575(cellular_component)	32.592	92.8659	6.23357	24.7086	6.23357	9.70117	1.55628	0.6381			OK	OK
M200003799	M200003799	ENSMUSG00000022129	NM_010024	100045667	Dct	dopachrome tautomerase [Source:MarkerSymbol;Acc:MGI:102563]	GO:0006583(melanin biosynthetic process from tyrosine);GO:0008152(metabolic process);GO:0042438(melanin biosynthetic process);GO:0048066(pigmentation during development);GO:0048468(cell development)	GO:0004167(dopachrome isomerase activity);GO:0005198(structural molecule activity);GO:0008270(zinc ion binding);GO:0016491(oxidoreductase activity);GO:0016853(isomerase activity);GO:0046872(metal ion binding)	GO:0005615(extracellular space);GO:0005792(microsome);GO:0005829(cytosol);GO:0016020(membrane);GO:0016021(integral to membrane);GO:0042470(melanosome)	35.7156	105.241	9.35714	37.0832	9.35714	14.5597	1.556	0.637844			OK	OK
M200013935	M200013935	ENSMUSG00000019489	NM_011617	21948	Cd70	CD70 antigen [Source:MarkerSymbol;Acc:MGI:1195273]	GO:0006917(induction of apoptosis);GO:0006955(immune response)	GO:0005125(cytokine activity);GO:0005164(tumor necrosis factor receptor binding)	GO:0000299(integral to membrane of membrane fraction);GO:0005615(extracellular space);GO:0005886(plasma membrane);GO:0016020(membrane);GO:0016021(integral to membrane)	29.0341	78.7587	2.67566	10.6013	2.67566	4.16233	1.55562	0.637493			OK	OK
M300014195	M300014195	ENSMUSG00000043110	NM_177303	320974	B430119L13Rik	RIKEN cDNA B430119L13 gene [Source:MarkerSymbol;Acc:MGI:2445154]	-	GO:0005515(protein binding)	GO:0016020(membrane);GO:0016021(integral to membrane)	34.7156	101.267	8.35714	33.1098	8.35714	12.9997	1.55552	0.637393			OK	OK
M200009766	M200009766	ENSMUSG00000032203	NM_018889	55981	Pigb	phosphatidylinositol glycan anchor biosynthesis, class B [Source:MarkerSymbol;Acc:MGI:1891825]	GO:0006505(GPI anchor metabolic process);GO:0006506(GPI anchor biosynthetic process)	GO:0000030(mannosyltransferase activity);GO:0016740(transferase activity);GO:0016757(transferase activity, transferring glycosyl groups)	GO:0005783(endoplasmic reticulum);GO:0005789(endoplasmic reticulum membrane);GO:0016020(membrane);GO:0016021(integral to membrane)	30.1101	83.0203	3.75167	14.863	3.75167	5.83555	1.55546	0.637337			OK	OK
M400008601	M400008601	ENSMUSG00000064221	XM_486604	-	Dnahc12	dynein, axonemal, heavy chain 12 [Source:MarkerSymbol;Acc:MGI:107720]	-	-	-	29.3121	79.8579	2.95366	11.7006	2.95366	4.59392	1.55533	0.637221			OK	OK
M300002215	M300002215	ENSMUSG00000054519	XM_110973	-	BC050078	cDNA sequence BC050078 [Source:MarkerSymbol;Acc:MGI:2681848]	GO:0006355(regulation of transcription, DNA-dependent)	GO:0003676(nucleic acid binding);GO:0008270(zinc ion binding);GO:0046872(metal ion binding)	GO:0005622(intracellular);GO:0005634(nucleus)	42.9951	134.06	16.6366	65.9027	16.6366	25.875	1.5553	0.637197			OK	OK
M400005835	M400005835	ENSMUSG00000057254	NM_207245	240066	BC066107	cDNA sequence BC066107 [Source:MarkerSymbol;Acc:MGI:3029586]	GO:0006355(regulation of transcription, DNA-dependent)	GO:0003676(nucleic acid binding);GO:0008270(zinc ion binding);GO:0046872(metal ion binding)	GO:0005622(intracellular);GO:0005634(nucleus)	34.6082	100.823	8.24972	32.6656	8.24972	12.8253	1.55463	0.636576			OK	OK
M300002692	M300002692	ENSMUSG00000021313	NM_023868	20191	Ryr2	ryanodine receptor 2, cardiac [Source:MarkerSymbol;Acc:MGI:99685]	GO:0006350(transcription);GO:0006355(regulation of transcription, DNA-dependent);GO:0006810(transport);GO:0006811(ion transport);GO:0006816(calcium ion transport);GO:0006874(calcium ion homeostasis);GO:0031000(response to caffeine)	GO:0003677(DNA binding);GO:0004872(receptor activity);GO:0005216(ion channel activity);GO:0005219(ryanodine-sensitive calcium-release channel activity);GO:0005244(voltage-gated ion channel activity);GO:0005262(calcium channel activity);GO:0005509(calcium ion binding);GO:0005515(protein binding)	GO:0016020(membrane);GO:0016021(integral to membrane)	62.2813	210.381	35.9228	142.224	35.9228	55.8404	1.55445	0.636409			OK	OK
M300010639	M300010639	-	XM_484476	239510	-	-	-	GO:0003676(nucleic acid binding);GO:0005515(protein binding);GO:0008270(zinc ion binding)	-	37.7001	113.057	11.3416	44.8997	11.3416	17.6287	1.55434	0.636299			OK	OK
M200006465	M200006465	ENSMUSG00000042436	NM_029568	76293	Mfap4	microfibrillar-associated protein 4 [Source:MarkerSymbol;Acc:MGI:1342276]	GO:0007155(cell adhesion);GO:0007165(signal transduction)	GO:0005102(receptor binding);GO:0005509(calcium ion binding);GO:0005515(protein binding)	GO:0001527(microfibril);GO:0005578(proteinaceous extracellular matrix);GO:0005615(extracellular space)	223.07	846.515	196.711	778.358	196.711	305.602	1.55355	0.635572			OK	OK
M200005441	M200005441	ENSMUSG00000037440	NM_011704	22361	Vnn1	vanin 1 [Source:MarkerSymbol;Acc:MGI:108395]	GO:0006807(nitrogen compound metabolic process)	GO:0016787(hydrolase activity);GO:0016810(hydrolase activity, acting on carbon-nitrogen (but not peptide) bonds);GO:0016811(hydrolase activity, acting on carbon-nitrogen (but not peptide) bonds, in linear amides);GO:0048503(GPI anchor binding)	GO:0005615(extracellular space);GO:0016020(membrane)	41.9018	129.631	15.5434	61.4734	15.5434	24.1359	1.55281	0.634884			OK	OK
M200006970	M200006970	ENSMUSG00000067942	NM_145483	-	Zfp160	zinc finger protein 160 [Source:MarkerSymbol;Acc:MGI:108187]	GO:0006355(regulation of transcription, DNA-dependent)	GO:0003676(nucleic acid binding);GO:0008270(zinc ion binding);GO:0046872(metal ion binding)	GO:0005622(intracellular);GO:0005634(nucleus)	60.3618	202.591	34.0034	134.434	34.0034	52.7819	1.55225	0.634365			OK	OK
M300001860	M300001860	ENSMUSG00000019851	-	64058	Perp	PERP, TP53 apoptosis effector [Source:MarkerSymbol;Acc:MGI:1929938]	-	-	-	1772.88	6972.25	1746.52	6904.09	1746.52	2710.71	1.55206	0.634187			OK	OK
M400011077	M400011077	-	NM_010846	-	-	-	GO:0006955(immune response);GO:0009615(response to virus);GO:0045087(innate immune response)	GO:0000166(nucleotide binding);GO:0003924(GTPase activity);GO:0005515(protein binding);GO:0005525(GTP binding)	GO:0005634(nucleus)	29.1145	79.0505	2.75599	10.8932	2.75599	4.27693	1.55187	0.634003			OK	OK
M300000823	M300000823	ENSMUSG00000006527	NM_019460	-	Sfmbt1	Scm-like with four mbt domains 1 [Source:MarkerSymbol;Acc:MGI:1859609]	GO:0045449(regulation of transcription)	-	GO:0005634(nucleus)	37.0629	110.463	10.7045	42.306	10.7045	16.6103	1.55172	0.633869			OK	OK
M300006804	M300006804	ENSMUSG00000029669	NM_173007	-	Tspan12	tetraspanin 12 [Source:MarkerSymbol;Acc:MGI:1889818]	-	-	GO:0005624(membrane fraction);GO:0016021(integral to membrane)	261.387	997.004	235.029	928.846	235.029	364.687	1.55167	0.633821			OK	OK
M400016076	M400016076	-	-	-	-	-	-	-	-	31.072	86.7777	4.71357	18.6203	4.71357	7.31078	1.55101	0.633206			OK	OK
M400004241	M400004241	ENSMUSG00000028358	-	-	Zfp618	zinc fingerprotein 618 [Source:MarkerSymbol;Acc:MGI:1919950]	GO:0008150(biological_process)	GO:0003674(molecular_function);GO:0003676(nucleic acid binding);GO:0008270(zinc ion binding);GO:0046872(metal ion binding);GO:0046983(protein dimerization activity)	GO:0005575(cellular_component);GO:0005622(intracellular)	30.2686	83.5941	3.91016	15.4368	3.91016	6.06084	1.55002	0.63229			OK	OK
M400012197	M400012197	ENSMUSG00000047554	NM_153525	-	Tmem41b	transmembrane protein 41B [Source:MarkerSymbol;Acc:MGI:1289225]	GO:0009401(phosphoenolpyruvate-dependent sugar phosphotransferase system)	GO:0005351(sugar porter activity);GO:0016787(hydrolase activity)	GO:0016021(integral to membrane)	46.7657	148.68	20.4072	80.5223	20.4072	31.615	1.5492	0.631526			OK	OK
M300018242	M300018242	ENSMUSG00000074640	NM_080436	107605	Rdh1	retinol dehydrogenase 1 (all trans) [Source:MarkerSymbol;Acc:MGI:1195275]	GO:0001523(retinoid metabolic process);GO:0008152(metabolic process);GO:0008202(steroid metabolic process)	GO:0004745(retinol dehydrogenase activity);GO:0016229(steroid dehydrogenase activity);GO:0016491(oxidoreductase activity)	GO:0005615(extracellular space)	31.7712	89.514	5.41273	21.3566	5.41273	8.38511	1.54915	0.631473			OK	OK
M400001908	M400001908	ENSMUSG00000073455	NM_183133	-	9030025P20Rik	RIKEN cDNA 9030025P20 gene [Source:MarkerSymbol;Acc:MGI:3583895]	-	-	-	29.7365	81.4833	3.37807	13.326	3.37807	5.2321	1.54884	0.631189			OK	OK
M400005608	M400005608	ENSMUSG00000056724	XM_150243	235627	Nbeal2	neurobeachin-like 2 [Source:MarkerSymbol;Acc:MGI:2448554]	-	-	-	34.0414	98.465	7.68297	30.3077	7.68297	11.8995	1.54882	0.631167			OK	OK
M400018331	M400018331	-	-	-	-	-	-	-	-	29.1373	79.119	2.77882	10.9616	2.77882	4.3038	1.54878	0.631135			OK	OK
M300000682	M300000682	ENSMUSG00000005501	XM_129956	227334	Q8BWR4-2	UBP40_MOUSE Isoform 2 of Q8BWR4 - Mus musculus (Mouse) [Source:Uniprot/Varsplic;Acc:Q8BWR4-2]	GO:0006511(ubiquitin-dependent protein catabolic process);GO:0006512(ubiquitin cycle)	GO:0004221(ubiquitin thiolesterase activity);GO:0008233(peptidase activity);GO:0008234(cysteine-type peptidase activity);GO:0016787(hydrolase activity)	-	68.4514	234.144	42.0929	165.987	42.0929	65.1703	1.54825	0.630637			OK	OK
M400019518	M400019518	-	-	-	-	-	-	-	-	29.1362	79.1089	2.77774	10.9516	2.77774	4.29985	1.54797	0.630374			OK	OK
M400019511	M400019511	-	-	-	-	-	-	-	-	142.445	525.826	116.087	457.669	116.087	179.692	1.54791	0.630318			OK	OK
M400000568	M400000568	ENSMUSG00000022353	NM_144800	211401	Mtss1	metastasis suppressor 1 [Source:MarkerSymbol;Acc:MGI:2384818]	GO:0006928(cell motility);GO:0007015(actin filament organization);GO:0007155(cell adhesion);GO:0007169(transmembrane receptor protein tyrosine kinase signaling pathway);GO:0007399(nervous system development);GO:0007517(muscle development);GO:0030035(microspike biogenesis);GO:0030041(actin filament polymerization)	GO:0003779(actin binding);GO:0003785(actin monomer binding);GO:0005102(receptor binding)	GO:0001726(ruffle);GO:0005737(cytoplasm);GO:0005856(cytoskeleton);GO:0015629(actin cytoskeleton);GO:0030139(endocytic vesicle)	41.3144	127.117	14.9559	58.9592	14.9559	23.1488	1.5478	0.630218			OK	OK
M300012988	M300012988	ENSMUSG00000041020	XM_136135	78283	2900002G04Rik	RIKEN cDNA 2900002G04 gene [Source:MarkerSymbol;Acc:MGI:1917474]	-	-	-	29.4706	80.4171	3.11216	12.2597	3.11216	4.81345	1.54666	0.629157			OK	OK
M200005677	M200005677	ENSMUSG00000038780	NM_029438	75788	Smurf1	SMAD specific E3 ubiquitin protein ligase 1 [Source:MarkerSymbol;Acc:MGI:1923038]	-	-	-	39.3439	119.234	12.9855	51.0762	12.9855	20.0537	1.54432	0.626974			OK	OK
M200001908	M200001908	ENSMUSG00000022634	NM_024189	-	Yaf2	YY1 associated factor 2 [Source:MarkerSymbol;Acc:MGI:1914307]	GO:0006350(transcription);GO:0006355(regulation of transcription, DNA-dependent);GO:0008150(biological_process);GO:0016481(negative regulation of transcription);GO:0045941(positive regulation of transcription)	GO:0003674(molecular_function);GO:0003713(transcription coactivator activity);GO:0003714(transcription corepressor activity);GO:0005515(protein binding);GO:0008270(zinc ion binding);GO:0046872(metal ion binding)	GO:0005622(intracellular);GO:0005634(nucleus)	89.9568	318.256	63.5983	250.099	63.5983	98.1947	1.54398	0.626657			OK	OK
M400013061	M400013061	-	-	-	-	-	GO:0007156(homophilic cell adhesion)	GO:0005509(calcium ion binding);GO:0005515(protein binding)	GO:0005887(integral to plasma membrane);GO:0016020(membrane)	45.7375	144.365	19.379	76.2073	19.379	29.9208	1.54398	0.626653			OK	OK
M400010710	M400010710	-	NM_001004139	-	-	-	GO:0006355(regulation of transcription, DNA-dependent)	GO:0003676(nucleic acid binding);GO:0008270(zinc ion binding);GO:0046872(metal ion binding)	GO:0005622(intracellular)	29.7008	81.2976	3.34233	13.1403	3.34233	5.15918	1.54359	0.626287			OK	OK
M400019437	M400019437	-	-	218461	-	-	-	-	-	34.0729	98.4808	7.71439	30.3234	7.71439	11.9057	1.54331	0.626029			OK	OK
M200016154	M200016154	ENSMUSG00000049507	NM_026249	-	4930429B21Rik	RIKEN cDNA 4930429B21 gene [Source:MarkerSymbol;Acc:MGI:1914826]	-	-	-	61.6398	206.814	35.2814	138.656	35.2814	54.4398	1.54302	0.625756			OK	OK
M200008828	M200008828	ENSMUSG00000027281	-	74243	2210009G21Rik	RIKEN cDNA 2210009G21 gene [Source:MarkerSymbol;Acc:MGI:1921493]	-	-	-	39.8357	121.123	13.4773	52.9659	13.4773	20.7957	1.54302	0.625754			OK	OK
M200009639	M200009639	ENSMUSG00000020021	NM_053072	13998	Fgd6	FYVE, RhoGEF and PH domain containing 6 [Source:MarkerSymbol;Acc:MGI:1261419]	GO:0035023(regulation of Rho protein signal transduction)	GO:0005085(guanyl-nucleotide exchange factor activity);GO:0005089(Rho guanyl-nucleotide exchange factor activity);GO:0005529(sugar binding);GO:0008270(zinc ion binding);GO:0046872(metal ion binding)	GO:0005622(intracellular);GO:0005856(cytoskeleton)	32.1816	91.03	5.82315	22.8726	5.82315	8.98033	1.54218	0.624968			OK	OK
M400009139	M400009139	ENSMUSG00000057506;ENSMUSG00000025201	XM_193940	625631	Bloc1s2	biogenesis of lysosome-related organelles complex-1, subunit 2 [Source:MarkerSymbol;Acc:MGI:1920939]	-	GO:0005515(protein binding)	GO:0005829(cytosol)	378.289	1450.47	351.93	1382.31	351.93	542.729	1.54215	0.624941			OK	OK
M400013972	M400013972	-	-	-	-	-	-	-	-	31.0666	86.6483	4.70816	18.4909	4.70816	7.25998	1.542	0.624801			OK	OK
M400002850	M400002850	ENSMUSG00000044066	NM_172260	-	Cep68	centrosomal protein 68 [Source:MarkerSymbol;Acc:MGI:2667663]	-	-	-	72.4531	249.185	46.0946	181.028	46.0946	71.0759	1.54196	0.624762			OK	OK
M400003790	M400003790	ENSMUSG00000051176	NM_009556	22702	Zfp42	zinc finger protein 42 [Source:MarkerSymbol;Acc:MGI:99187]	GO:0006350(transcription);GO:0006355(regulation of transcription, DNA-dependent)	GO:0003676(nucleic acid binding);GO:0003677(DNA binding);GO:0008270(zinc ion binding);GO:0046872(metal ion binding)	GO:0005622(intracellular);GO:0005634(nucleus)	32.5931	92.6377	6.23465	24.4803	6.23465	9.61154	1.54163	0.62446			OK	OK
M300004395	M300004395	ENSMUSG00000024965	-	108101	BC032204	cDNA sequence BC032204 [Source:MarkerSymbol;Acc:MGI:2147790]	GO:0007155(cell adhesion)	GO:0005515(protein binding)	GO:0002102(podosome);GO:0005856(cytoskeleton)	30.8733	85.8812	4.51481	17.7238	4.51481	6.95879	1.54133	0.624171			OK	OK
M200005908	M200005908	ENSMUSG00000034377	NM_054040	100046693	Tulp4	tubby like protein 4 [Source:MarkerSymbol;Acc:MGI:1916092]	GO:0007242(intracellular signaling cascade);GO:0008150(biological_process)	GO:0003674(molecular_function)	GO:0005737(cytoplasm)	251.534	951.606	225.175	883.448	225.175	346.863	1.54041	0.623317			OK	OK
M400000998	M400000998	ENSMUSG00000027279	-	-	Stard9	START domain containing 9 [Source:MarkerSymbol;Acc:MGI:3045258]	-	-	-	33.2359	95.1338	6.8774	26.9764	6.8774	10.5916	1.54005	0.622982			OK	OK
M200016063	M200016063	ENSMUSG00000022114	NM_011897	24064	Spry2	sprouty homolog 2 (Drosophila) [Source:MarkerSymbol;Acc:MGI:1345138]	GO:0007275(multicellular organismal development);GO:0007605(sensory perception of sound);GO:0009966(regulation of signal transduction);GO:0030324(lung development);GO:0042472(inner ear morphogenesis);GO:0043407(negative regulation of MAPK activity);GO:0045165(cell fate commitment);GO:0048754(branching morphogenesis of a tube)	GO:0005515(protein binding)	GO:0005874(microtubule);GO:0016020(membrane)	33.6267	96.6625	7.26823	28.5051	7.26823	11.1918	1.53982	0.622765			OK	OK
M400011407	M400011407	-	NM_022032	-	-	-	-	-	-	1044.62	4060.89	1018.26	3992.73	1018.26	1567.64	1.53953	0.622487			OK	OK
M400000105	M400000105	ENSMUSG00000005364	NM_008370	16192	Il5ra	interleukin 5 receptor, alpha [Source:MarkerSymbol;Acc:MGI:96558]	GO:0007166(cell surface receptor linked signal transduction)	GO:0004872(receptor activity);GO:0004896(hematopoietin/interferon-class (D200(domain) cytokine receptor activity);GO:0004907(interleukin receptor activity)	GO:0005615(extracellular space);GO:0005887(integral to plasma membrane);GO:0016020(membrane);GO:0016021(integral to membrane)	29.5249	80.5708	3.16641	12.4134	3.16641	4.87381	1.53922	0.622201			OK	OK
M300018607	M300018607	ENSMUSG00000047775	NM_177783	-	Zfp650	zinc finger protein 650 [Source:MarkerSymbol;Acc:MGI:1916045]	GO:0006512(ubiquitin cycle)	GO:0004842(ubiquitin-protein ligase activity);GO:0008270(zinc ion binding)	-	40.9453	125.339	14.5869	57.1814	14.5869	22.4508	1.53911	0.622094			OK	OK
M300001812	M300001812	ENSMUSG00000019734	NM_027203	-	Leng1	leukocyte receptor cluster (LRC) member 1 [Source:MarkerSymbol;Acc:MGI:1917007]	-	-	-	79.6666	277.085	53.3081	208.928	53.3081	82.0301	1.53879	0.621799			OK	OK
M200012626	M200012626	-	NM_028647	70060	-	-	-	-	-	30.3218	83.6822	3.96333	15.5248	3.96333	6.09541	1.53795	0.621009			OK	OK
M400017992	M400017992	-	-	242443	-	-	-	-	-	35.8524	105.346	9.49388	37.1883	9.49388	14.601	1.53794	0.620999			OK	OK
M400004217	M400004217	ENSMUSG00000066828;ENSMUSG00000069573;ENSMUSG00000073445;ENSMUSG00000070841;ENSMUSG00000073444	-	-	EG210876	predicted gene, EG210876 [Source:MarkerSymbol;Acc:MGI:3647034]	-	-	-	30.3457	83.7748	3.98725	15.6175	3.98725	6.13179	1.53785	0.620916			OK	OK
M300012365	M300012365	ENSMUSG00000039775	NM_013756	27358	Defb3	defensin beta 3 [Source:MarkerSymbol;Acc:MGI:1351612]	GO:0006952(defense response);GO:0042742(defense response to bacterium)	-	GO:0005576(extracellular region);GO:0005615(extracellular space)	29.6248	80.9494	3.26633	12.7921	3.26633	5.02247	1.53765	0.620727			OK	OK
M300005995	M300005995	ENSMUSG00000028207	NM_133723	65973	Asph	aspartate-beta-hydroxylase [Source:MarkerSymbol;Acc:MGI:1914186]	GO:0018193(peptidyl-amino acid modification)	GO:0004597(peptide-aspartate beta-dioxygenase activity);GO:0005488(binding);GO:0005506(iron ion binding);GO:0016491(oxidoreductase activity);GO:0016702(oxidoreductase activity, acting on single donors with incorporation of molecular oxygen, incorporation of two atoms of oxygen)	GO:0005783(endoplasmic reticulum);GO:0016020(membrane);GO:0016021(integral to membrane);GO:0030176(integral to endoplasmic reticulum membrane)	134.695	492.345	108.336	424.188	108.336	166.546	1.53731	0.620407			OK	OK
M200006081	M200006081	ENSMUSG00000035686	NM_009381	21835	Thrsp	thyroid hormone responsive SPOT14 homolog (Rattus) [Source:MarkerSymbol;Acc:MGI:109126]	-	-	GO:0005634(nucleus)	29.0776	78.804	2.71917	10.6466	2.71917	4.18011	1.53728	0.620376			OK	OK
M400001941	M400001941	ENSMUSG00000036898	NM_028130	72154	2610020C11Rik	RIKEN cDNA 2610020C11 gene [Source:MarkerSymbol;Acc:MGI:1919404]	GO:0006355(regulation of transcription, DNA-dependent)	GO:0003676(nucleic acid binding);GO:0008270(zinc ion binding);GO:0046872(metal ion binding)	GO:0005622(intracellular);GO:0005634(nucleus)	43.3241	134.574	16.9656	66.4166	16.9656	26.0767	1.53704	0.620151			OK	OK
M300003980	M300003980	ENSMUSG00000057789	NM_007523	-	Bak1	BCL2-antagonist/killer 1 [Source:MarkerSymbol;Acc:MGI:1097161]	GO:0006915(apoptosis);GO:0006919(caspase activation);GO:0008053(mitochondrial fusion);GO:0008635(caspase activation via cytochrome c);GO:0009620(response to fungus);GO:0010046(response to mycotoxin);GO:0042981(regulation of apoptosis)	-	GO:0005739(mitochondrion);GO:0016020(membrane);GO:0016021(integral to membrane)	31.5824	88.6058	5.2239	20.4485	5.2239	8.02856	1.53689	0.620014			OK	OK
M400013007	M400013007	-	-	56484	-	-	-	-	-	194.336	725.651	167.978	657.494	167.978	258.148	1.5368	0.619927			OK	OK
M400013547	M400013547	-	-	-	-	-	-	-	-	43.0254	133.392	16.6669	65.2344	16.6669	25.6125	1.53673	0.619863			OK	OK
M200011238	M200011238	ENSMUSG00000033855	XM_140120	77057	4921524J06Rik	RIKEN cDNA 4921524J06 gene [Source:MarkerSymbol;Acc:MGI:1924307]	-	-	-	31.4585	88.1172	5.10007	19.9599	5.10007	7.83672	1.53659	0.619731			OK	OK
M400005947	M400005947	ENSMUSG00000035357	NM_018884	-	Pdzrn3	PDZ domain containing RING finger 3 [Source:MarkerSymbol;Acc:MGI:1933157]	GO:0007242(intracellular signaling cascade)	GO:0005515(protein binding);GO:0008270(zinc ion binding);GO:0046872(metal ion binding)	-	36.0412	106.052	9.68271	37.8943	9.68271	14.8782	1.53657	0.619716			OK	OK
M200005658	M200005658	ENSMUSG00000022013	NM_025384	66148	Dnajc15	DnaJ (Hsp40) homolog, subfamily C, member 15 [Source:MarkerSymbol;Acc:MGI:1913398]	GO:0006457(protein folding)	GO:0031072(heat shock protein binding)	GO:0016020(membrane);GO:0016021(integral to membrane)	1058.73	4108.04	1032.37	4039.88	1032.37	1586.15	1.53642	0.619571			OK	OK
M300008601	M300008601	ENSMUSG00000033126	NM_172550	216119	A130042E20Rik	RIKEN cDNA A130042E20 gene [Source:MarkerSymbol;Acc:MGI:2656825]	-	-	-	50.6838	163.226	24.3254	95.0686	24.3254	37.3262	1.53445	0.617725			OK	OK
M200000590	M200000590	ENSMUSG00000027827	NM_010597	-	Kcnab1	potassium voltage-gated channel, shaker-related subfamily, beta member 1 [Source:MarkerSymbol;Acc:MGI:109155]	GO:0006810(transport);GO:0006811(ion transport);GO:0006813(potassium ion transport)	GO:0005216(ion channel activity);GO:0005244(voltage-gated ion channel activity);GO:0005249(voltage-gated potassium channel activity);GO:0005267(potassium channel activity);GO:0016491(oxidoreductase activity);GO:0030955(potassium ion binding)	GO:0005737(cytoplasm);GO:0005887(integral to plasma membrane);GO:0016021(integral to membrane)	61.393	204.98	35.0346	136.823	35.0346	53.7199	1.53334	0.616679			OK	OK
M200012082	M200012082	ENSMUSG00000024810	NM_133775	-	Il33	interleukin 33 [Source:MarkerSymbol;Acc:MGI:1924375]	GO:0008150(biological_process)	GO:0003674(molecular_function);GO:0005125(cytokine activity);GO:0005515(protein binding)	GO:0005615(extracellular space);GO:0005634(nucleus)	33.328	95.3692	6.96956	27.2119	6.96956	10.684	1.53296	0.616316			OK	OK
M200014054	M200014054	ENSMUSG00000034981	NM_145562	231440	9130213B05Rik	RIKEN cDNA 9130213B05 gene [Source:MarkerSymbol;Acc:MGI:2443349]	-	-	GO:0005615(extracellular space);GO:0016020(membrane);GO:0016021(integral to membrane)	994.779	3848.92	968.421	3780.76	968.421	1484.42	1.53282	0.616189			OK	OK
M200003964	M200003964	ENSMUSG00000022385	NM_013882	29870	Gtse1	G two S phase expressed protein 1 [Source:MarkerSymbol;Acc:MGI:1352755]	-	-	GO:0005874(microtubule)	79.217	274.511	52.8585	206.354	52.8585	81.0194	1.53276	0.616131			OK	OK
M200016172	M200016172	ENSMUSG00000028803	XM_131773	-	Npal3	NIPA-like domain containing 3 [Source:MarkerSymbol;Acc:MGI:1921802]	-	-	GO:0016020(membrane);GO:0016021(integral to membrane)	34.9958	101.868	8.6373	33.7107	8.6373	13.2356	1.53238	0.615774			OK	OK
M300010591	M300010591	ENSMUSG00000036879	NM_199446	102093	Phkb	phosphorylase kinase beta [Source:MarkerSymbol;Acc:MGI:97578]	GO:0005975(carbohydrate metabolic process);GO:0005977(glycogen metabolic process)	GO:0005516(calmodulin binding);GO:0016301(kinase activity)	GO:0016020(membrane)	44.9059	140.511	18.5474	72.3538	18.5474	28.4078	1.53163	0.61507			OK	OK
M300006317	M300006317	ENSMUSG00000042446	XM_355521	67785	Zmym4	zinc finger, MYM-type 4 [Source:MarkerSymbol;Acc:MGI:1915035]	GO:0008150(biological_process)	GO:0003674(molecular_function);GO:0008270(zinc ion binding)	GO:0005575(cellular_component);GO:0005634(nucleus)	33.7277	96.9031	7.36923	28.7458	7.36923	11.2863	1.53154	0.614984			OK	OK
M200007301	M200007301	ENSMUSG00000040586	NM_177429	237222	Ofd1	oral-facial-digital syndrome 1 gene homolog (human) [Source:MarkerSymbol;Acc:MGI:1350328]	GO:0035083(cilium axoneme biogenesis)	GO:0003674(molecular_function)	GO:0005813(centrosome);GO:0005932(basal body)	73.8309	253.336	47.4725	185.179	47.4725	72.7056	1.53153	0.614976			OK	OK
M200013734	M200013734	ENSMUSG00000053062	NM_023844	67374	Jam2	junction adhesion molecule 2 [Source:MarkerSymbol;Acc:MGI:1933820]	-	-	GO:0005615(extracellular space);GO:0005923(tight junction);GO:0016020(membrane);GO:0016021(integral to membrane)	68.663	233.131	42.3046	164.973	42.3046	64.7725	1.5311	0.614568			OK	OK
M400006228	M400006228	ENSMUSG00000058198	-	-	Olfr1291	olfactory receptor 1291 [Source:MarkerSymbol;Acc:MGI:3031125]	-	-	-	29.1319	78.9698	2.77342	10.8124	2.77342	4.24522	1.53068	0.614174			OK	OK
M400016379	M400016379	ENSMUSG00000014039	-	114604	Prdm15	PR domain containing 15 [Source:MarkerSymbol;Acc:MGI:1930121]	-	GO:0003676(nucleic acid binding);GO:0008270(zinc ion binding);GO:0046872(metal ion binding)	GO:0005622(intracellular);GO:0005634(nucleus)	36.3409	107.074	9.98247	38.9165	9.98247	15.2795	1.53064	0.614131			OK	OK
M400001721	M400001721	ENSMUSG00000034602	NM_153395	-	Mon2	MON2 homolog (yeast) [Source:MarkerSymbol;Acc:MGI:1914324]	GO:0006895(Golgi to endosome transport)	-	GO:0000139(Golgi membrane)	34.7167	100.739	8.35822	32.5812	8.35822	12.7921	1.53048	0.613988			OK	OK
M200001168	M200001168	ENSMUSG00000028245	NM_010945	-	Nsmaf	neutral sphingomyelinase (N-SMase) activation associated factor [Source:MarkerSymbol;Acc:MGI:1341864]	-	GO:0005123(death receptor binding)	-	161.567	595.017	135.208	526.86	135.208	206.858	1.52992	0.613456			OK	OK
M400000688	M400000688	ENSMUSG00000023882	-	-	Zfp54	zinc finger protein 54 [Source:MarkerSymbol;Acc:MGI:99201]	GO:0006355(regulation of transcription, DNA-dependent)	GO:0003676(nucleic acid binding);GO:0008270(zinc ion binding);GO:0046872(metal ion binding)	GO:0005622(intracellular);GO:0005634(nucleus)	30.4814	84.2188	4.1229	16.0615	4.1229	6.30612	1.52953	0.613092			OK	OK
M400010674	M400010674	ENSMUSG00000030446	NM_001001130	-	Zfp273	zinc finger protein 273 [Source:MarkerSymbol;Acc:MGI:3036278]	GO:0006355(regulation of transcription, DNA-dependent)	GO:0003676(nucleic acid binding);GO:0008270(zinc ion binding);GO:0046872(metal ion binding)	GO:0005622(intracellular);GO:0005634(nucleus)	34.5268	99.9779	8.16831	31.8205	8.16831	12.4935	1.52951	0.613068			OK	OK
M200001826	M200001826	ENSMUSG00000032578	NM_009895	12700	Cish	cytokine inducible SH2-containing protein [Source:MarkerSymbol;Acc:MGI:103159]	GO:0001558(regulation of cell growth);GO:0007205(protein kinase C activation);GO:0007242(intracellular signaling cascade);GO:0009968(negative regulation of signal transduction)	GO:0005515(protein binding)	GO:0005886(plasma membrane)	162.524	598.468	136.166	530.31	136.166	208.212	1.52911	0.612692			OK	OK
M400012263	M400012263	-	NM_173366	-	-	-	-	-	-	37.1975	110.333	10.839	42.1752	10.839	16.559	1.52772	0.611378			OK	OK
M400001161	M400001161	ENSMUSG00000029377	NM_007950	13874	Ereg	epiregulin [Source:MarkerSymbol;Acc:MGI:107508]	GO:0000074(regulation of progression through cell cycle);GO:0001525(angiogenesis);GO:0001550(ovarian cumulus expansion);GO:0001556(oocyte maturation);GO:0001819(positive regulation of cytokine production);GO:0007143(female meiosis);GO:0007173(epidermal growth factor receptor signaling pathway);GO:0007267(cell-cell signaling);GO:0007275(multicellular organismal development);GO:0008283(cell prolife…	GO:0005154(epidermal growth factor receptor binding);GO:0005515(protein binding);GO:0008083(growth factor activity);GO:0046982(protein heterodimerization activity)	GO:0005615(extracellular space);GO:0016020(membrane);GO:0016021(integral to membrane)	63.9348	214.296	37.5763	146.139	37.5763	57.3776	1.52696	0.610662			OK	OK
M200009405	M200009405	ENSMUSG00000025332	NM_013668	-	Jarid1c	jumonji, AT rich interactive domain 1C (Rbp2 like) [Source:MarkerSymbol;Acc:MGI:99781]	GO:0008150(biological_process)	GO:0003674(molecular_function);GO:0003677(DNA binding);GO:0005515(protein binding);GO:0008270(zinc ion binding);GO:0046872(metal ion binding)	GO:0005575(cellular_component);GO:0005622(intracellular);GO:0005634(nucleus)	30.2144	83.1533	3.85591	14.9959	3.85591	5.88775	1.52694	0.610644			OK	OK
M400013359	M400013359	-	-	-	-	-	-	-	-	32.2001	90.8635	5.84166	22.7061	5.84166	8.91495	1.5261	0.609849			OK	OK
M400012196	M400012196	-	NM_153524	-	-	-	GO:0007165(signal transduction);GO:0007186(G-protein coupled receptor protein signaling pathway)	GO:0001584(rhodopsin-like receptor activity);GO:0004871(signal transducer activity);GO:0004872(receptor activity);GO:0004930(G-protein coupled receptor activity)	GO:0016020(membrane);GO:0016021(integral to membrane)	29.31	79.6296	2.9515	11.4722	2.9515	4.50427	1.52609	0.609842			OK	OK
M300007764	M300007764	ENSMUSG00000031539	-	64933	Ap3m2	adaptor-related protein complex 3, mu 2 subunit [Source:MarkerSymbol;Acc:MGI:1929214]	GO:0006810(transport);GO:0006886(intracellular protein transport);GO:0015031(protein transport)	-	GO:0030125(clathrin vesicle coat);GO:0030662(coated vesicle membrane)	40.2679	122.219	13.9094	54.0615	13.9094	21.2258	1.526	0.609756			OK	OK
M300004505	M300004505	ENSMUSG00000025196	NM_030703	93721	Cpn1	carboxypeptidase N, polypeptide 1 [Source:MarkerSymbol;Acc:MGI:2135874]	GO:0006508(proteolysis)	GO:0004180(carboxypeptidase activity);GO:0004182(carboxypeptidase A activity);GO:0004184(lysine carboxypeptidase activity);GO:0008233(peptidase activity);GO:0008237(metallopeptidase activity);GO:0008270(zinc ion binding);GO:0016787(hydrolase activity);GO:0046872(metal ion binding)	-	30.1351	82.8336	3.77666	14.6763	3.77666	5.76225	1.52575	0.60952			OK	OK
M400008129	M400008129	ENSMUSG00000063155	-	625540	EG625540	predicted gene, EG625540 [Source:MarkerSymbol;Acc:MGI:3646314]	-	-	-	31.0481	86.3685	4.68965	18.2112	4.68965	7.15013	1.52466	0.608489			OK	OK
M300007090	M300007090	ENSMUSG00000030231	NM_144920	-	Plekha5	pleckstrin homology domain containing, family A member 5 [Source:MarkerSymbol;Acc:MGI:1923802]	-	-	-	35.8502	105.016	9.49172	36.8587	9.49172	14.4716	1.52465	0.608481			OK	OK
M200003916	M200003916	ENSMUSG00000021219	NM_015812	50779	Rgs6	regulator of G-protein signaling 6 [Source:MarkerSymbol;Acc:MGI:1354730]	-	-	-	47.1186	148.768	20.7602	80.6106	20.7602	31.6496	1.52454	0.608371			OK	OK
M200009989	M200009989	ENSMUSG00000045662	NM_025723	-	4921515J06Rik	RIKEN cDNA 4921515J06 gene [Source:MarkerSymbol;Acc:MGI:1913965]	-	GO:0008168(methyltransferase activity);GO:0016740(transferase activity)	-	30.3696	83.7252	4.01116	15.5678	4.01116	6.1123	1.52382	0.607696			OK	OK
M400004335	M400004335	ENSMUSG00000053093	NM_080728	140781	Myh7	myosin, heavy polypeptide 7, cardiac muscle, beta [Source:MarkerSymbol;Acc:MGI:2155600]	-	-	-	161.857	593.959	135.498	525.801	135.498	206.442	1.52358	0.607463			OK	OK
M300016311	M300016311	ENSMUSG00000045349	XM_357399	-	Sh2d5	SH2 domain containing 5 [Source:MarkerSymbol;Acc:MGI:2446215]	GO:0007242(intracellular signaling cascade)	-	-	31.4043	87.7315	5.04582	19.5741	5.04582	7.68527	1.5231	0.607008			OK	OK
M300006441	M300006441	ENSMUSG00000040407	NM_194462	100986	Akap9	A kinase (PRKA) anchor protein (yotiao) 9 [Source:MarkerSymbol;Acc:MGI:2178217]	-	GO:0005515(protein binding);GO:0016301(kinase activity)	GO:0000242(pericentriolar material);GO:0005737(cytoplasm)	85.8082	298.73	59.4497	230.572	59.4497	90.5282	1.52277	0.606697			OK	OK
M300001268	M300001268	ENSMUSG00000014232	NM_029738	76779	Cluap1	clusterin associated protein 1 [Source:MarkerSymbol;Acc:MGI:1924029]	GO:0008150(biological_process)	GO:0003674(molecular_function);GO:0005515(protein binding)	GO:0005575(cellular_component);GO:0005634(nucleus)	68.1895	230.34	41.831	162.182	41.831	63.6767	1.52224	0.606191			OK	OK
M200013760	M200013760	-	-	76686	-	-	-	-	-	31.5585	88.3128	5.19999	20.1554	5.19999	7.9135	1.52183	0.605807			OK	OK
M200016100	M200016100	ENSMUSG00000014158	NM_022017	-	Trpv4	transient receptor potential cation channel, subfamily V, member 4 [Source:MarkerSymbol;Acc:MGI:1926945]	GO:0006810(transport);GO:0006811(ion transport);GO:0006812(cation transport);GO:0006816(calcium ion transport);GO:0006874(calcium ion homeostasis);GO:0006884(regulation of cell volume);GO:0006970(response to osmotic stress);GO:0007231(osmosensory signaling pathway);GO:0009612(response to mechanical stimulus);GO:0030103(vasopressin secretion);GO:0042538(hyperosmotic salinity response);GO:0047484(r…	GO:0004872(receptor activity);GO:0005034(osmosensor activity);GO:0005216(ion channel activity);GO:0005261(cation channel activity);GO:0005262(calcium channel activity);GO:0005509(calcium ion binding);GO:0005515(protein binding);GO:0005516(calmodulin binding);GO:0042802(identical protein binding)	GO:0005886(plasma membrane);GO:0016020(membrane);GO:0016021(integral to membrane)	30.2015	83.0509	3.843	14.8936	3.843	5.84758	1.52162	0.605605			OK	OK
M200003784	M200003784	ENSMUSG00000003873	NM_007527	12028	Bax	Bcl2-associated X protein [Source:MarkerSymbol;Acc:MGI:99702]	GO:0001777(T cell homeostatic proliferation);GO:0001836(release of cytochrome c from mitochondria);GO:0001844(protein insertion into mitochondrial membrane during induction of apoptosis);GO:0002358(B cell homeostatic proliferation);GO:0006915(apoptosis);GO:0006917(induction of apoptosis);GO:0006919(caspase activation);GO:0006974(response to DNA damage stimulus);GO:0007283(spermatogenesis);GO:0007…	GO:0005515(protein binding);GO:0046982(protein heterodimerization activity);GO:0051434(BH3 domain binding)	GO:0005625(soluble fraction);GO:0005737(cytoplasm);GO:0005739(mitochondrion);GO:0005741(mitochondrial outer membrane);GO:0005829(cytosol);GO:0016020(membrane);GO:0016021(integral to membrane);GO:0031966(mitochondrial membrane);GO:0044445(cytosolic part)	1401.73	5396.48	1375.37	5328.32	1375.37	2092.02	1.52106	0.60508			OK	OK
M200015354	M200015354	ENSMUSG00000033486	NM_153075	212670	Catsper2	cation channel, sperm associated 2 [Source:MarkerSymbol;Acc:MGI:2387404]	GO:0001539(ciliary or flagellar motility);GO:0006810(transport);GO:0006811(ion transport);GO:0006812(cation transport);GO:0009566(fertilization);GO:0030317(sperm motility)	GO:0005216(ion channel activity);GO:0005261(cation channel activity)	GO:0009434(microtubule-based flagellum);GO:0016020(membrane);GO:0016021(integral to membrane)	40.2625	122.017	13.904	53.8597	13.904	21.1466	1.5209	0.604922			OK	OK
M200008557	M200008557	ENSMUSG00000051980	NM_013803	-	Casr	calcium-sensing receptor [Source:MarkerSymbol;Acc:MGI:1351351]	GO:0007165(signal transduction);GO:0007186(G-protein coupled receptor protein signaling pathway)	GO:0004871(signal transducer activity);GO:0004872(receptor activity);GO:0004930(G-protein coupled receptor activity);GO:0008067(metabotropic glutamate, GABA-B-like receptor activity)	GO:0005615(extracellular space);GO:0016020(membrane);GO:0016021(integral to membrane)	29.4674	80.1982	3.10892	12.0408	3.10892	4.7275	1.52063	0.604667			OK	OK
M300005505	M300005505	ENSMUSG00000027194	-	-	Ttc17	tetratricopeptide repeat domain 17 [Source:MarkerSymbol;Acc:MGI:1921819]	-	GO:0005488(binding)	-	37.6665	111.953	11.308	43.7956	11.308	17.1952	1.52062	0.604658			OK	OK
M400002295	M400002295	ENSMUSG00000061755	-	665775	AF013969	expressed sequence AF013969 [Source:MarkerSymbol;Acc:MGI:2140798]	-	-	-	54.8171	178.359	28.4586	110.201	28.4586	43.2676	1.52037	0.604422			OK	OK
M400001512	M400001512	ENSMUSG00000069206	NM_177712	238692	C330011K17Rik	RIKEN cDNA C330011K17 gene [Source:MarkerSymbol;Acc:MGI:3040703]	GO:0006355(regulation of transcription, DNA-dependent)	GO:0003676(nucleic acid binding);GO:0008270(zinc ion binding);GO:0046872(metal ion binding)	GO:0005622(intracellular);GO:0005634(nucleus)	61.4518	204.049	35.0933	135.892	35.0933	53.3543	1.52035	0.604407			OK	OK
M200007274	M200007274	ENSMUSG00000020218	NM_011915	24117	Wif1	Wnt inhibitory factor 1 [Source:MarkerSymbol;Acc:MGI:1344332]	GO:0007275(multicellular organismal development);GO:0016055(Wnt receptor signaling pathway);GO:0030178(negative regulation of Wnt receptor signaling pathway)	GO:0004713(protein-tyrosine kinase activity);GO:0017147(Wnt-protein binding)	GO:0005615(extracellular space);GO:0016020(membrane);GO:0016021(integral to membrane)	74.1111	253.012	47.7526	184.855	47.7526	72.5783	1.51988	0.603959			OK	OK
M400000973	M400000973	ENSMUSG00000026950	XM_130232	-	Neb	nebulin [Source:MarkerSymbol;Acc:MGI:97292]	GO:0006644(phospholipid metabolic process);GO:0016042(lipid catabolic process);GO:0030832(regulation of actin filament length);GO:0045214(sarcomere organization)	GO:0004623(phospholipase A2 activity);GO:0005515(protein binding)	GO:0005865(striated muscle thin filament)	34.1749	98.4097	7.81647	30.2523	7.81647	11.8778	1.51958	0.603676			OK	OK
M400013300	M400013300	-	-	-	-	-	-	-	-	77.3279	265.278	50.9694	197.12	50.9694	77.3941	1.51844	0.602592			OK	OK
M300001649	M300001649	ENSMUSG00000049470	NM_033565	93736	Aff4	AF4/FMR2 family, member 4 [Source:MarkerSymbol;Acc:MGI:2136171]	GO:0006350(transcription);GO:0006355(regulation of transcription, DNA-dependent);GO:0007286(spermatid development)	GO:0003674(molecular_function)	GO:0005634(nucleus)	56.9756	186.543	30.6171	118.386	30.6171	46.4811	1.51814	0.602307			OK	OK
M300011909	M300011909	ENSMUSG00000074766	XM_283765	319909	5430433G21Rik	-	-	-	GO:0005615(extracellular space)	34.2759	98.7677	7.91747	30.6104	7.91747	12.0184	1.51796	0.60213			OK	OK
M300008895	M300008895	ENSMUSG00000033697	NM_198420	-	D15Wsu169e	Protein KIAA1688. [Source:Uniprot/SWISSPROT;Acc:P59281]	GO:0007165(signal transduction)	-	GO:0005622(intracellular);GO:0005634(nucleus);GO:0005856(cytoskeleton)	30.0352	82.3708	3.67674	14.2134	3.67674	5.58053	1.51779	0.601973			OK	OK
M300013385	M300013385	ENSMUSG00000041846	NM_211355	68734	Smek1	SMEK homolog 1, suppressor of mek1 (Dictyostelium) [Source:MarkerSymbol;Acc:MGI:1915984]	-	GO:0005488(binding)	GO:0016020(membrane);GO:0016021(integral to membrane)	47.2271	148.753	20.8687	80.5958	20.8687	31.6438	1.51633	0.600585			OK	OK
M300009269	M300009269	ENSMUSG00000034300	NM_175104	66306	2810012G03Rik	RIKEN cDNA 2810012G03 gene [Source:MarkerSymbol;Acc:MGI:1913556]	-	-	-	30.4814	84.0779	4.1229	15.9206	4.1229	6.25079	1.51611	0.600378			OK	OK
M200015166	M200015166	ENSMUSG00000022788	NM_139232	224014	Fgd4	FYVE, RhoGEF and PH domain containing 4 [Source:MarkerSymbol;Acc:MGI:2183747]	GO:0007257(activation of JNK activity);GO:0030032(lamellipodium biogenesis);GO:0030035(microspike biogenesis);GO:0035023(regulation of Rho protein signal transduction)	GO:0003779(actin binding);GO:0005085(guanyl-nucleotide exchange factor activity);GO:0005089(Rho guanyl-nucleotide exchange factor activity);GO:0008270(zinc ion binding);GO:0046872(metal ion binding)	GO:0005622(intracellular);GO:0005856(cytoskeleton);GO:0030027(lamellipodium);GO:0030175(filopodium)	41.258	125.67	14.8995	57.5123	14.8995	22.5807	1.51553	0.599824			OK	OK
M300015422	M300015422	ENSMUSG00000044400	NM_173779	245381	Ankrd58	ankyrin repeat domain 58 [Source:MarkerSymbol;Acc:MGI:3045274]	-	GO:0003677(DNA binding)	-	30.8354	85.4334	4.47691	17.2761	4.47691	6.78299	1.51511	0.599419			OK	OK
M200006595	M200006595	ENSMUSG00000031323	NM_027591	70887	Q9D9R7-3	DMRTC_MOUSE Isoform 3 of Q9D9R7 - Mus musculus (Mouse) [Source:Uniprot/Varsplic;Acc:Q9D9R7-3]	GO:0006350(transcription);GO:0006355(regulation of transcription, DNA-dependent)	-	-	29.8789	81.7405	3.52041	13.5832	3.52041	5.33308	1.5149	0.599225			OK	OK
M200008413	M200008413	ENSMUSG00000035158	NM_008601	17342	Mitf	microphthalmia-associated transcription factor [Source:MarkerSymbol;Acc:MGI:104554]	GO:0006350(transcription);GO:0006355(regulation of transcription, DNA-dependent);GO:0007275(multicellular organismal development);GO:0007605(sensory perception of sound);GO:0016055(Wnt receptor signaling pathway);GO:0030154(cell differentiation);GO:0030318(melanocyte differentiation);GO:0042127(regulation of cell proliferation);GO:0042981(regulation of apoptosis);GO:0043010(camera-type eye develo…	GO:0003677(DNA binding);GO:0003682(chromatin binding);GO:0003700(transcription factor activity);GO:0003705(RNA polymerase II transcription factor activity, enhancer binding);GO:0016563(transcriptional activator activity);GO:0030528(transcription regulator activity)	GO:0005634(nucleus)	41.9604	128.339	15.6019	60.1818	15.6019	23.6288	1.51448	0.598821			OK	OK
M400009335	M400009335	ENSMUSG00000058643	NM_027609	100045160	Speer4f	spermatogenesis associated glutamate (E)-rich protein 4f [Source:MarkerSymbol;Acc:MGI:1918185]	GO:0008150(biological_process)	GO:0003674(molecular_function)	GO:0005575(cellular_component)	29.1786	79.0348	2.82017	10.8774	2.82017	4.27074	1.51436	0.598705			OK	OK
M400015236	M400015236	-	-	-	-	-	-	-	-	29.8789	81.7346	3.52041	13.5773	3.52041	5.33076	1.51424	0.598598			OK	OK
M300003848	M300003848	ENSMUSG00000023984	NM_198421	224836	Usp49	ubiquitin specific peptidase 49 [Source:MarkerSymbol;Acc:MGI:2685391]	GO:0006511(ubiquitin-dependent protein catabolic process);GO:0006512(ubiquitin cycle)	GO:0004221(ubiquitin thiolesterase activity);GO:0008233(peptidase activity);GO:0008234(cysteine-type peptidase activity);GO:0008270(zinc ion binding);GO:0016787(hydrolase activity);GO:0046872(metal ion binding)	-	30.8147	85.3344	4.45624	17.177	4.45624	6.7441	1.51341	0.597799			OK	OK
M200015220	M200015220	ENSMUSG00000023873	NM_025851	66931	1700010I14Rik	RIKEN cDNA 1700010I14 gene [Source:MarkerSymbol;Acc:MGI:1914181]	-	-	-	30.0113	82.2352	3.65283	14.0778	3.65283	5.52729	1.51315	0.597557			OK	OK
M200008370	M200008370	ENSMUSG00000034430	NM_030260;NM_173002	-	Zxdc	ZXD family zinc finger C [Source:MarkerSymbol;Acc:MGI:1933108]	-	GO:0003676(nucleic acid binding);GO:0003677(DNA binding);GO:0008270(zinc ion binding);GO:0046872(metal ion binding)	GO:0005622(intracellular)	37.7089	111.898	11.3505	43.7408	11.3505	17.1737	1.51304	0.597447			OK	OK
M300003343	M300003343	ENSMUSG00000022529	NM_148924	74120	Zfp263	zinc finger protein 263 [Source:MarkerSymbol;Acc:MGI:1921370]	GO:0006355(regulation of transcription, DNA-dependent)	GO:0003676(nucleic acid binding);GO:0003677(DNA binding);GO:0003700(transcription factor activity);GO:0008270(zinc ion binding);GO:0016564(transcriptional repressor activity);GO:0046872(metal ion binding)	GO:0005622(intracellular);GO:0005634(nucleus)	73.3998	249.337	47.0414	181.18	47.0414	71.1354	1.51219	0.596638			OK	OK
M300013538	M300013538	ENSMUSG00000042156	-	66573	Dzip1	DAZ interacting protein 1 [Source:MarkerSymbol;Acc:MGI:1914311]	GO:0006350(transcription);GO:0006355(regulation of transcription, DNA-dependent);GO:0007275(multicellular organismal development);GO:0007281(germ cell development);GO:0007283(spermatogenesis);GO:0030154(cell differentiation)	GO:0003676(nucleic acid binding);GO:0003677(DNA binding);GO:0005515(protein binding);GO:0008270(zinc ion binding);GO:0046872(metal ion binding)	GO:0005622(intracellular);GO:0005634(nucleus);GO:0005737(cytoplasm);GO:0043234(protein complex)	31.0135	86.0841	4.65499	17.9268	4.65499	7.03848	1.51203	0.596484			OK	OK
M400014792	M400014792	-	-	-	-	-	-	-	-	31.2469	86.9802	4.88841	18.8229	4.88841	7.39031	1.5118	0.59627			OK	OK
M300007403	M300007403	ENSMUSG00000030753	NM_028410	72981	Prkrir	protein-kinase, interferon-inducible double stranded RNA dependent inhibitor, repressor of (P58 repressor) [Source:MarkerSymbol;Acc:MGI:1920231]	GO:0006417(regulation of translation);GO:0006950(response to stress);GO:0007165(signal transduction);GO:0008285(negative regulation of cell proliferation)	GO:0003676(nucleic acid binding);GO:0003677(DNA binding);GO:0005515(protein binding);GO:0008270(zinc ion binding);GO:0046872(metal ion binding);GO:0046983(protein dimerization activity)	GO:0005634(nucleus)	91.9966	320.835	65.6381	252.678	65.6381	99.2074	1.51143	0.595914			OK	OK
M400012579	M400012579	ENSMUSG00000049134	NM_198059	-	Nrap	nebulin-related anchoring protein [Source:MarkerSymbol;Acc:MGI:1098765]	GO:0030036(actin cytoskeleton organization and biogenesis)	GO:0003779(actin binding);GO:0005515(protein binding);GO:0008270(zinc ion binding);GO:0017166(vinculin binding);GO:0046872(metal ion binding);GO:0051371(muscle alpha-actinin binding)	GO:0005916(fascia adherens);GO:0005927(muscle tendon junction);GO:0030016(myofibril)	174.326	637.74	147.967	569.583	147.967	223.632	1.51136	0.595848			OK	OK
M300003074	M300003074	ENSMUSG00000022035	NM_145944	67179	Ccdc25	coiled-coil domain containing 25 [Source:MarkerSymbol;Acc:MGI:1914429]	-	-	-	235.327	872.351	208.969	804.194	208.969	315.745	1.51097	0.595473			OK	OK
M300014535	M300014535	ENSMUSG00000043467	NM_173424	-	Zbtb37	zinc finger and BTB domain containing 37 [Source:MarkerSymbol;Acc:MGI:2444467]	GO:0006350(transcription);GO:0006355(regulation of transcription, DNA-dependent)	GO:0003676(nucleic acid binding);GO:0005515(protein binding);GO:0008270(zinc ion binding);GO:0046872(metal ion binding)	GO:0005622(intracellular)	28.9788	78.2386	2.62033	10.0813	2.62033	3.95815	1.51055	0.595076			OK	OK
M200015656	M200015656	ENSMUSG00000031620	XM_486134	-	1700007B14Rik	RIKEN cDNA 1700007B14 gene [Source:MarkerSymbol;Acc:MGI:1919081]	-	-	-	29.0658	78.5729	2.70734	10.4156	2.70734	4.08941	1.51049	0.595016			OK	OK
M200007849	M200007849	ENSMUSG00000029553	NM_031198	21426	Tcfec	transcription factor EC [Source:MarkerSymbol;Acc:MGI:1333760]	GO:0006355(regulation of transcription, DNA-dependent);GO:0007275(multicellular organismal development);GO:0045449(regulation of transcription)	GO:0003677(DNA binding);GO:0003700(transcription factor activity);GO:0030528(transcription regulator activity)	GO:0005634(nucleus);GO:0005667(transcription factor complex)	29.0559	78.5315	2.69742	10.3741	2.69742	4.07313	1.51001	0.59456			OK	OK
M300002878	M300002878	ENSMUSG00000021666	NM_177266	320806	Gfm2	G elongation factor, mitochondrial 2 [Source:MarkerSymbol;Acc:MGI:2444783]	GO:0006412(translation)	GO:0000166(nucleotide binding);GO:0003746(translation elongation factor activity);GO:0003924(GTPase activity);GO:0005525(GTP binding)	GO:0005739(mitochondrion)	87.0274	301.468	60.669	233.31	60.669	91.6032	1.50988	0.594439			OK	OK
M200006984	M200006984	ENSMUSG00000018733	NM_134025	103737	Pex12	peroxisomal biogenesis factor 12 [Source:MarkerSymbol;Acc:MGI:2144177]	-	GO:0005515(protein binding);GO:0008270(zinc ion binding)	GO:0005777(peroxisome);GO:0016020(membrane);GO:0016021(integral to membrane)	54.206	175.219	27.8475	107.061	27.8475	42.0347	1.50946	0.594033			OK	OK
M200001950	M200001950	ENSMUSG00000039519	NM_007825	13123	Cyp7b1	cytochrome P450, family 7, subfamily b, polypeptide 1 [Source:MarkerSymbol;Acc:MGI:104978]	GO:0006118(electron transport);GO:0006629(lipid metabolic process);GO:0006699(bile acid biosynthetic process);GO:0007586(digestion);GO:0008202(steroid metabolic process);GO:0008203(cholesterol metabolic process)	GO:0004497(monooxygenase activity);GO:0005506(iron ion binding);GO:0008396(oxysterol 7(alpha-hydroxylase activity);GO:0016491(oxidoreductase activity);GO:0020037(heme binding);GO:0046872(metal ion binding)	GO:0005615(extracellular space);GO:0005783(endoplasmic reticulum);GO:0005792(microsome);GO:0016020(membrane);GO:0016021(integral to membrane)	29.1776	78.9945	2.81909	10.8372	2.81909	4.25493	1.50933	0.593906			OK	OK
M300002930	M300002930	ENSMUSG00000021749	NM_146050	18300	Oit1	oncoprotein induced transcript 1 [Source:MarkerSymbol;Acc:MGI:1201784]	GO:0046676(negative regulation of insulin secretion)	GO:0005125(cytokine activity)	GO:0005576(extracellular region)	29.6444	80.7881	3.28592	12.6308	3.28592	4.95914	1.50921	0.593793			OK	OK
M400015810	M400015810	-	-	-	-	-	-	-	-	29.1765	78.9883	2.81801	10.831	2.81801	4.25249	1.50904	0.593634			OK	OK
M200002111	M200002111	ENSMUSG00000052155	NM_007396	11480	Acvr2a	activin receptor IIA [Source:MarkerSymbol;Acc:MGI:102806]	GO:0006468(protein amino acid phosphorylation);GO:0007178(transmembrane receptor protein serine/threonine kinase signaling pathway);GO:0007283(spermatogenesis);GO:0007368(determination of left/right symmetry);GO:0007498(mesoderm development);GO:0008584(male gonad development);GO:0009952(anterior/posterior pattern formation);GO:0042713(sperm ejaculation);GO:0043084(penile erection);GO:0045648(posi…	GO:0000166(nucleotide binding);GO:0000287(magnesium ion binding);GO:0004672(protein kinase activity);GO:0004674(protein serine/threonine kinase activity);GO:0004675(transmembrane receptor protein serine/threonine kinase activity);GO:0004702(receptor signaling protein serine/threonine kinase activity);GO:0004713(protein-tyrosine kinase activity);GO:0004872(receptor activity);GO:0005024(transformin…	GO:0005615(extracellular space);GO:0005737(cytoplasm);GO:0016020(membrane);GO:0016021(integral to membrane)	41.0017	124.435	14.6433	56.2777	14.6433	22.0959	1.50895	0.593543			OK	OK
M400005611	M400005611	ENSMUSG00000056729	-	-	ENSMUSG00000056729	predicted gene, ENSMUSG00000056729 [Source:MarkerSymbol;Acc:MGI:3642256]	-	-	-	30.7008	84.8409	4.34233	16.6835	4.34233	6.55035	1.50849	0.593103			OK	OK
M200012604	M200012604	ENSMUSG00000028106	-	-	4930535B03Rik	RIKEN cDNA 4930535B03 gene [Source:MarkerSymbol;Acc:MGI:1922387]	-	-	-	30.0895	82.4918	3.731	14.3345	3.731	5.62805	1.50846	0.593074			OK	OK
M300013515	M300013515	ENSMUSG00000042109	NM_145473	105859	Csdc2	cold shock domain containing C2, RNA binding [Source:MarkerSymbol;Acc:MGI:2146027]	GO:0006355(regulation of transcription, DNA-dependent);GO:0006397(mRNA processing)	GO:0003676(nucleic acid binding);GO:0003677(DNA binding);GO:0003723(RNA binding)	GO:0005634(nucleus)	31.5574	88.1284	5.19891	19.9711	5.19891	7.84112	1.50822	0.592852			OK	OK
M200008682	M200008682	ENSMUSG00000027227	NM_146126	20322	Sord	sorbitol dehydrogenase [Source:MarkerSymbol;Acc:MGI:98266]	-	GO:0003939(L-iditol 2(dehydrogenase activity);GO:0008270(zinc ion binding);GO:0016491(oxidoreductase activity);GO:0016616(oxidoreductase activity, acting on the CH-OH group of donors, NAD or NADP as acceptor);GO:0046872(metal ion binding);GO:0051287(NAD binding)	-	176.475	644.802	150.117	576.645	150.117	226.404	1.50819	0.592814			OK	OK
M300003633	M300003633	ENSMUSG00000023025	XM_128090	207214	D330037H05Rik	RIKEN cDNA D330037H05 gene [Source:MarkerSymbol;Acc:MGI:2443114]	-	GO:0000166(nucleotide binding);GO:0003676(nucleic acid binding);GO:0003723(RNA binding)	-	34.3519	98.8617	7.99347	30.7043	7.99347	12.0552	1.50814	0.592767			OK	OK
M200003392	M200003392	ENSMUSG00000024030	NM_009593	11307	Abcg1	ATP-binding cassette, sub-family G (WHITE), member 1 [Source:MarkerSymbol;Acc:MGI:107704]	GO:0006810(transport);GO:0006869(lipid transport);GO:0030301(cholesterol transport)	GO:0000166(nucleotide binding);GO:0005524(ATP binding);GO:0015646(permease activity);GO:0016887(ATPase activity);GO:0017111(nucleoside-triphosphatase activity)	GO:0005615(extracellular space);GO:0016020(membrane);GO:0016021(integral to membrane)	47.554	149.558	21.1956	81.4005	21.1956	31.9598	1.50785	0.592493			OK	OK
M400011660	M400011660	ENSMUSG00000032928	NM_029200	-	-	RIKEN cDNA 1700009J07 gene (1700009J07Rik), mRNA [Source:RefSeq_dna;Acc:NM_029200]	-	-	-	29.6661	80.86	3.30767	12.7026	3.30767	4.98736	1.50782	0.59246			OK	OK
M200009889	M200009889	ENSMUSG00000036800	NM_027401	70363	1700010C24Rik	RIKEN cDNA 1700010C24 gene [Source:MarkerSymbol;Acc:MGI:1917613]	-	GO:0003824(catalytic activity)	-	29.7019	80.9933	3.34341	12.836	3.34341	5.03971	1.50736	0.59202			OK	OK
M300013317	M300013317	-	XM_485518	230895	-	-	GO:0008104(protein localization)	-	GO:0005783(endoplasmic reticulum)	90.2063	313.269	63.8479	245.112	63.8479	96.2366	1.50728	0.591946			OK	OK
M400001252	M400001252	ENSMUSG00000030336	XM_284241	-	Cd27	CD antigen 27 [Source:MarkerSymbol;Acc:MGI:88326]	GO:0006915(apoptosis);GO:0006916(anti-apoptosis);GO:0006917(induction of apoptosis);GO:0006955(immune response);GO:0007165(signal transduction);GO:0007166(cell surface receptor linked signal transduction);GO:0008588(release of cytoplasmic sequestered NF-kappaB);GO:0016064(immunoglobulin mediated immune response);GO:0042100(B cell proliferation);GO:0045078(positive regulation of interferon-gamma b…	GO:0004872(receptor activity);GO:0004888(transmembrane receptor activity);GO:0005515(protein binding);GO:0043027(caspase inhibitor activity)	GO:0005576(extracellular region);GO:0005615(extracellular space);GO:0005887(integral to plasma membrane);GO:0016020(membrane);GO:0016021(integral to membrane)	34.1532	98.0768	7.79472	29.9195	7.79472	11.7471	1.50706	0.591737			OK	OK
M300006657	M300006657	ENSMUSG00000029389	NM_026409	67848	Ddx55	DEAD (Asp-Glu-Ala-Asp) box polypeptide 55 [Source:MarkerSymbol;Acc:MGI:1915098]	-	GO:0000166(nucleotide binding);GO:0003676(nucleic acid binding);GO:0003723(RNA binding);GO:0004386(helicase activity);GO:0005524(ATP binding);GO:0008026(ATP-dependent helicase activity);GO:0016787(hydrolase activity)	-	46.9612	147.237	20.6028	79.0792	20.6028	31.0484	1.507	0.591679			OK	OK
M200012599	M200012599	ENSMUSG00000074673	NM_029064	-	Ttll9	tubulin tyrosine ligase-like family, member 9 [Source:MarkerSymbol;Acc:MGI:1913589]	GO:0006464(protein modification)	GO:0004835(tubulin-tyrosine ligase activity)	-	29.4456	80.0066	3.08716	11.8493	3.08716	4.65231	1.50698	0.591664			OK	OK
M300005107	M300005107	ENSMUSG00000042046	NM_172516	213452	Ripk5	receptor interacting protein kinase 5 [Source:MarkerSymbol;Acc:MGI:1925064]	GO:0006468(protein amino acid phosphorylation)	GO:0000166(nucleotide binding);GO:0004672(protein kinase activity);GO:0004674(protein serine/threonine kinase activity);GO:0004713(protein-tyrosine kinase activity);GO:0005524(ATP binding);GO:0016301(kinase activity);GO:0016740(transferase activity)	-	31.0167	86.0365	4.65823	17.8791	4.65823	7.01976	1.50696	0.591639			OK	OK
M400002349	M400002349	ENSMUSG00000040253	NM_145545	229900	Gbp6	guanylate binding protein 6 [Source:MarkerSymbol;Acc:MGI:2444421]	GO:0006955(immune response)	GO:0003924(GTPase activity);GO:0005525(GTP binding)	-	29.4478	80.0105	3.08932	11.8531	3.08932	4.65381	1.50642	0.591122			OK	OK
M200015412	M200015412	ENSMUSG00000038064	-	75677	Cldn22	claudin 22 [Source:MarkerSymbol;Acc:MGI:1922927]	-	-	-	30.6237	84.5222	4.26525	16.3649	4.26525	6.42524	1.50642	0.591121			OK	OK
M200006979	M200006979	ENSMUSG00000040225	XM_148990	-	Bat2d	BAT2 domain containing 1 [Source:MarkerSymbol;Acc:MGI:1913754]	GO:0008150(biological_process)	GO:0003674(molecular_function)	GO:0005575(cellular_component)	119.564	425.747	93.2051	357.59	93.2051	140.398	1.50634	0.591046			OK	OK
M200005590	M200005590	ENSMUSG00000063428	NM_027442	70503	Ddo	D-aspartate oxidase [Source:MarkerSymbol;Acc:MGI:1925528]	GO:0006118(electron transport);GO:0006531(aspartate metabolic process);GO:0007320(insemination);GO:0007625(grooming behavior);GO:0042445(hormone metabolic process)	GO:0003884(D-amino-acid oxidase activity);GO:0008445(D-aspartate oxidase activity);GO:0016491(oxidoreductase activity)	GO:0005777(peroxisome)	103.498	364.063	77.14	295.905	77.14	116.179	1.50608	0.590803			OK	OK
M300021022	M300021022	ENSMUSG00000050323	XM_131300	76947	2310030N02Rik	-	-	-	-	215.091	791.908	188.733	723.751	188.733	284.162	1.50563	0.590367			OK	OK
M300007756	M300007756	ENSMUSG00000031521	NM_001005847	11593	Aga	aspartylglucosaminidase [Source:MarkerSymbol;Acc:MGI:104873]	GO:0006516(glycoprotein catabolic process)	GO:0003948(N4((beta-N-acetylglucosaminyl)-L-asparaginase activity);GO:0004067(asparaginase activity);GO:0016787(hydrolase activity)	GO:0005615(extracellular space);GO:0005764(lysosome)	337.66	1261.74	311.302	1193.58	311.302	468.627	1.50538	0.590126			OK	OK
M300008864	M300008864	ENSMUSG00000033624	NM_198308	319518	4930402E16Rik	RIKEN cDNA 4930402E16 gene [Source:MarkerSymbol;Acc:MGI:2442188]	GO:0006118(electron transport);GO:0006546(glycine catabolic process)	GO:0004047(aminomethyltransferase activity);GO:0016491(oxidoreductase activity)	GO:0005737(cytoplasm)	31.3804	87.4117	5.02191	19.2543	5.02191	7.55969	1.50534	0.590093			OK	OK
M200003414	M200003414	ENSMUSG00000035373	NM_013654	20306	Ccl7	chemokine (C-C motif) ligand 7 [Source:MarkerSymbol;Acc:MGI:99512]	GO:0006810(transport);GO:0006935(chemotaxis);GO:0006954(inflammatory response);GO:0006955(immune response);GO:0007165(signal transduction)	GO:0004872(receptor activity);GO:0005125(cytokine activity);GO:0005215(transporter activity);GO:0008009(chemokine activity);GO:0008201(heparin binding)	GO:0005576(extracellular region);GO:0005615(extracellular space);GO:0016020(membrane)	87.7322	303.468	61.3737	235.31	61.3737	92.3884	1.50534	0.590089			OK	OK
M300004536	M300004536	ENSMUSG00000030465	-	-	Psd3	pleckstrin and Sec7 domain containing 3 [Source:MarkerSymbol;Acc:MGI:1918215]	GO:0032011(ARF protein signal transduction);GO:0032012(regulation of ARF protein signal transduction)	GO:0005085(guanyl-nucleotide exchange factor activity);GO:0005086(ARF guanyl-nucleotide exchange factor activity)	GO:0005622(intracellular);GO:0005624(membrane fraction)	34.3554	98.8165	7.99691	30.6591	7.99691	12.0375	1.50527	0.590021			OK	OK
M200010242	M200010242	ENSMUSG00000031194	XM_135884	70936	4931400O07Rik	RIKEN cDNA 4931400O07 gene [Source:MarkerSymbol;Acc:MGI:1918186]	-	-	-	32.0643	90.0296	5.7058	21.8722	5.7058	8.58755	1.50506	0.589817			OK	OK
M300009568	M300009568	ENSMUSG00000034832	NM_183138	194388	D230004J03Rik	RIKEN cDNA D230004J03 gene [Source:MarkerSymbol;Acc:MGI:2446229]	-	-	-	30.4206	83.7226	4.06217	15.5653	4.06217	6.1113	1.50444	0.589228			OK	OK
M200003830	M200003830	ENSMUSG00000022220	NM_080435	104110	Adcy4	adenylate cyclase 4 [Source:MarkerSymbol;Acc:MGI:99674]	GO:0006171(cAMP biosynthetic process);GO:0007188(G-protein signaling, coupled to cAMP nucleotide second messenger);GO:0007190(adenylate cyclase activation);GO:0007242(intracellular signaling cascade);GO:0009190(cyclic nucleotide biosynthetic process)	GO:0000287(magnesium ion binding);GO:0004016(adenylate cyclase activity);GO:0004383(guanylate cyclase activity);GO:0008294(calcium- and calmodulin-responsive adenylate cyclase activity);GO:0016829(lyase activity);GO:0016849(phosphorus-oxygen lyase activity);GO:0046872(metal ion binding)	GO:0005622(intracellular);GO:0005886(plasma membrane);GO:0016020(membrane);GO:0016021(integral to membrane);GO:0030425(dendrite)	35.7307	104.065	9.37221	35.9072	9.37221	14.098	1.50423	0.58903			OK	OK
M400011168	M400011168	ENSMUSG00000073452;ENSMUSG00000073451;ENSMUSG00000067034	NM_011765	-	Zfp97	zinc finger protein 97 [Source:MarkerSymbol;Acc:MGI:105921]	GO:0006350(transcription);GO:0006355(regulation of transcription, DNA-dependent)	GO:0003676(nucleic acid binding);GO:0003677(DNA binding);GO:0008270(zinc ion binding);GO:0046872(metal ion binding)	GO:0005622(intracellular);GO:0005634(nucleus)	68.2158	228.489	41.8573	160.331	41.8573	62.9499	1.50392	0.588724			OK	OK
M400016747	M400016747	-	-	-	-	-	-	-	-	34.8545	100.698	8.49604	32.5408	8.49604	12.7763	1.50379	0.588604			OK	OK
M200006969	M200006969	ENSMUSG00000027901	XM_131083	72121	Dennd2d	DENN/MADD domain containing 2D [Source:MarkerSymbol;Acc:MGI:2181193]	-	-	-	31.5031	87.8525	5.14466	19.6952	5.14466	7.73279	1.50307	0.587914			OK	OK
M300001990	M300001990	ENSMUSG00000020079	NM_181423	338359	Supv3l1	suppressor of var1, 3-like 1 (S. cerevisiae) [Source:MarkerSymbol;Acc:MGI:2441711]	-	GO:0003676(nucleic acid binding);GO:0004386(helicase activity);GO:0005524(ATP binding)	-	172.923	629.066	146.564	560.908	146.564	220.226	1.50259	0.587449			OK	OK
M200013173	M200013173	ENSMUSG00000032493	NM_148940	-	1700036D21Rik	RIKEN cDNA 1700036D21 gene [Source:MarkerSymbol;Acc:MGI:1920586]	-	-	-	31.9265	89.4638	5.56798	21.3065	5.56798	8.36543	1.50242	0.587285			OK	OK
M300001277	M300001277	ENSMUSG00000014361	NM_008587	17289	Mertk	c-mer proto-oncogene tyrosine kinase [Source:MarkerSymbol;Acc:MGI:96965]	GO:0000074(regulation of progression through cell cycle);GO:0006468(protein amino acid phosphorylation);GO:0009987(cellular process)	GO:0000166(nucleotide binding);GO:0004672(protein kinase activity);GO:0004674(protein serine/threonine kinase activity);GO:0004713(protein-tyrosine kinase activity);GO:0004872(receptor activity);GO:0005524(ATP binding);GO:0016301(kinase activity);GO:0016740(transferase activity)	GO:0005615(extracellular space);GO:0005622(intracellular);GO:0016020(membrane);GO:0016021(integral to membrane)	111.909	395.516	85.5508	327.358	85.5508	128.529	1.50237	0.587238			OK	OK
M200011798	M200011798	ENSMUSG00000018750	-	75580	Zbtb4	zinc finger and BTB domain containing 4 [Source:MarkerSymbol;Acc:MGI:1922830]	GO:0006350(transcription);GO:0006355(regulation of transcription, DNA-dependent);GO:0008150(biological_process)	GO:0003674(molecular_function);GO:0003676(nucleic acid binding);GO:0005515(protein binding);GO:0008270(zinc ion binding);GO:0046872(metal ion binding)	GO:0005575(cellular_component);GO:0005622(intracellular)	36.3941	106.558	10.0356	38.401	10.0356	15.0772	1.50236	0.587232			OK	OK
M200014931	M200014931	ENSMUSG00000035262	NM_007445	11705	Amh	anti-Mullerian hormone [Source:MarkerSymbol;Acc:MGI:88006]	GO:0001655(urogenital system development);GO:0007506(gonadal mesoderm development);GO:0008406(gonad development)	GO:0005160(transforming growth factor beta receptor binding);GO:0008083(growth factor activity)	GO:0005615(extracellular space);GO:0005737(cytoplasm)	29.8225	81.412	3.464	13.2547	3.464	5.2041	1.50234	0.58721			OK	OK
M200007482	M200007482	ENSMUSG00000037938	NM_025395	-	Chchd5	coiled-coil-helix-coiled-coil-helix domain containing 5 [Source:MarkerSymbol;Acc:MGI:1913420]	GO:0008150(biological_process)	GO:0003674(molecular_function)	GO:0005575(cellular_component)	58.5759	191.421	32.2174	123.264	32.2174	48.3962	1.50217	0.587052			OK	OK
M300012079	M300012079	ENSMUSG00000039270	NM_172694	230316	Megf9	multiple EGF-like-domains 9 [Source:MarkerSymbol;Acc:MGI:1918264]	-	GO:0004872(receptor activity);GO:0005198(structural molecule activity)	GO:0016020(membrane);GO:0016021(integral to membrane)	34.974	101.111	8.61555	32.9537	8.61555	12.9384	1.50175	0.586643			OK	OK
M400008156	M400008156	ENSMUSG00000063216	NM_147040	259042	Olfr1351	olfactory receptor 1351 [Source:MarkerSymbol;Acc:MGI:3031185]	GO:0007165(signal transduction);GO:0007186(G-protein coupled receptor protein signaling pathway);GO:0007608(sensory perception of smell);GO:0050896(response to stimulus)	GO:0004871(signal transducer activity);GO:0004872(receptor activity);GO:0004930(G-protein coupled receptor activity);GO:0004984(olfactory receptor activity)	GO:0016020(membrane);GO:0016021(integral to membrane)	30.4674	83.8664	4.10891	15.709	4.10891	6.16774	1.50106	0.585985			OK	OK
M200004690	M200004690	ENSMUSG00000017405	NM_080849	140859	Nek8	NIMA (never in mitosis gene a)-related expressed kinase 8 [Source:MarkerSymbol;Acc:MGI:1890646]	GO:0006468(protein amino acid phosphorylation)	GO:0000166(nucleotide binding);GO:0000287(magnesium ion binding);GO:0004672(protein kinase activity);GO:0004674(protein serine/threonine kinase activity);GO:0004713(protein-tyrosine kinase activity);GO:0005524(ATP binding);GO:0016301(kinase activity);GO:0016740(transferase activity);GO:0046872(metal ion binding)	-	50.5624	160.683	24.2039	92.5261	24.2039	36.3279	1.50091	0.585839			OK	OK
M300005954	M300005954	ENSMUSG00000028128	NM_010171	14066	F3	coagulation factor III [Source:MarkerSymbol;Acc:MGI:88381]	GO:0007596(blood coagulation)	-	GO:0016020(membrane);GO:0016021(integral to membrane)	75.9349	257.609	49.5764	189.452	49.5764	74.3833	1.50038	0.585324			OK	OK
M400000900	M400000900	ENSMUSG00000026200	-	-	Glb1l	galactosidase, beta 1-like [Source:MarkerSymbol;Acc:MGI:1921827]	-	-	-	33.1967	94.2887	6.83822	26.1313	6.83822	10.2598	1.50036	0.585306			OK	OK
M400002870	M400002870	ENSMUSG00000044244	XM_358706	-	Il20rb	interleukin 20 receptor beta [Source:MarkerSymbol;Acc:MGI:2143266]	-	GO:0004872(receptor activity)	-	29.6986	80.9142	3.34017	12.7568	3.34017	5.00863	1.49951	0.584493			OK	OK
M400000326	M400000326	ENSMUSG00000019577	-	27273	Pdk4	pyruvate dehydrogenase kinase, isoenzyme 4 [Source:MarkerSymbol;Acc:MGI:1351481]	GO:0005975(carbohydrate metabolic process);GO:0006006(glucose metabolic process);GO:0006086(acetyl-CoA biosynthetic process from pyruvate);GO:0016310(phosphorylation);GO:0018106(peptidyl-histidine phosphorylation)	GO:0004673(protein histidine kinase activity);GO:0004712(protein threonine/tyrosine kinase activity);GO:0005524(ATP binding);GO:0016301(kinase activity);GO:0016740(transferase activity);GO:0016772(transferase activity, transferring phosphorus-containing groups)	GO:0005739(mitochondrion);GO:0005743(mitochondrial inner membrane)	98.626	344.11	72.2675	275.953	72.2675	108.346	1.49923	0.584223			OK	OK
M300017289	M300017289	ENSMUSG00000046379	-	-	Ppargc1a	peroxisome proliferative activated receptor, gamma, coactivator 1 alpha [Source:MarkerSymbol;Acc:MGI:1342774]	-	-	-	75.9252	257.276	49.5668	189.119	49.5668	74.2525	1.49803	0.583067			OK	OK
M400016494	M400016494	-	-	-	-	-	-	-	-	33.4889	95.3619	7.13041	27.2046	7.13041	10.6812	1.49797	0.583012			OK	OK
M400013051	M400013051	-	-	-	-	-	-	-	-	31.5617	88.0047	5.20323	19.8473	5.20323	7.79252	1.49763	0.582683			OK	OK
M400007873	M400007873	ENSMUSG00000062527;ENSMUSG00000058981	NM_146764	258759	Olfr1408	olfactory receptor 1408 [Source:MarkerSymbol;Acc:MGI:3031242]	GO:0007165(signal transduction);GO:0007186(G-protein coupled receptor protein signaling pathway);GO:0007608(sensory perception of smell);GO:0050896(response to stimulus)	GO:0004871(signal transducer activity);GO:0004872(receptor activity);GO:0004930(G-protein coupled receptor activity);GO:0004984(olfactory receptor activity)	GO:0016020(membrane);GO:0016021(integral to membrane)	29.0441	78.3997	2.68559	10.2424	2.68559	4.0214	1.4974	0.58246			OK	OK
M300007738	M300007738	ENSMUSG00000031502	NM_009931	12826	Col4a1	procollagen, type IV, alpha 1 [Source:MarkerSymbol;Acc:MGI:88454]	GO:0006817(phosphate transport);GO:0007155(cell adhesion)	GO:0005198(structural molecule activity);GO:0005201(extracellular matrix structural constituent);GO:0030020(extracellular matrix structural constituent conferring tensile strength)	GO:0005578(proteinaceous extracellular matrix);GO:0005581(collagen);GO:0005587(collagen type IV);GO:0005604(basement membrane);GO:0005615(extracellular space);GO:0005737(cytoplasm)	66.5883	221.574	40.2298	153.416	40.2298	60.2349	1.49727	0.582334			OK	OK
M300005826	M300005826	ENSMUSG00000027878	NM_010928	-	Notch2	Notch gene homolog 2 (Drosophila) [Source:MarkerSymbol;Acc:MGI:97364]	GO:0001709(cell fate determination);GO:0002011(morphogenesis of an epithelial sheet);GO:0006350(transcription);GO:0006355(regulation of transcription, DNA-dependent);GO:0006916(anti-apoptosis);GO:0006917(induction of apoptosis);GO:0007050(cell cycle arrest);GO:0007219(Notch signaling pathway);GO:0007275(multicellular organismal development);GO:0007368(determination of left/right symmetry);GO:0007…	GO:0003677(DNA binding);GO:0003700(transcription factor activity);GO:0003706(ligand-regulated transcription factor activity);GO:0004872(receptor activity);GO:0005509(calcium ion binding);GO:0005515(protein binding)	GO:0005615(extracellular space);GO:0005634(nucleus);GO:0005887(integral to plasma membrane);GO:0009986(cell surface);GO:0016020(membrane);GO:0016021(integral to membrane)	29.1536	78.8161	2.79517	10.6587	2.79517	4.18487	1.49718	0.582245			OK	OK
M400005477	M400005477	ENSMUSG00000056342	XM_483996	268390	Usp34	ubiquitin specific peptidase 34 [Source:MarkerSymbol;Acc:MGI:109473]	-	-	-	148.746	534.712	122.387	466.554	122.387	183.18	1.49673	0.581811			OK	OK
M200002823	M200002823	ENSMUSG00000025584	NM_008803	-	Pde8a	phosphodiesterase 8A [Source:MarkerSymbol;Acc:MGI:1277116]	GO:0000160(two-component signal transduction system (phosphorelay));GO:0006355(regulation of transcription, DNA-dependent);GO:0007165(signal transduction)	GO:0000155(two-component sensor activity);GO:0000156(two-component response regulator activity);GO:0000287(magnesium ion binding);GO:0003824(catalytic activity);GO:0004114(3',5'-cyclic-nucleotide phosphodiesterase activity);GO:0004115(3',5'-cyclic-AMP phosphodiesterase activity);GO:0004871(signal transducer activity);GO:0016787(hydrolase activity);GO:0030145(manganese ion binding);GO:0046872(meta…	-	33.0589	93.6877	6.7004	25.5303	6.7004	10.0238	1.496	0.581112			OK	OK
M300015425	M300015425	ENSMUSG00000029847	XM_145241	243753	2010107G12Rik	RIKEN cDNA 2010107G12 gene [Source:MarkerSymbol;Acc:MGI:1917272]	GO:0006810(transport)	GO:0005215(transporter activity)	GO:0016020(membrane)	30.5031	83.9496	4.14466	15.7923	4.14466	6.20041	1.496	0.581112			OK	OK
M300011383	M300011383	ENSMUSG00000038170	NM_177145	-	Pde4dip	phosphodiesterase 4D interacting protein (myomegalin) [Source:MarkerSymbol;Acc:MGI:1891434]	-	-	-	79.1638	269.334	52.8053	201.177	52.8053	78.9868	1.49581	0.580929			OK	OK
M300014576	M300014576	ENSMUSG00000043510	NM_153571	-	Hscb	HscB iron-sulfur cluster co-chaperone homolog (E. coli) [Source:MarkerSymbol;Acc:MGI:2141135]	GO:0006457(protein folding)	GO:0005515(protein binding);GO:0031072(heat shock protein binding);GO:0051087(chaperone binding)	GO:0005739(mitochondrion)	145.771	522.958	119.412	454.8	119.412	178.565	1.49537	0.5805			OK	OK
M300012664	M300012664	ENSMUSG00000040430	NM_145823	71795	Pitpnc1	phosphatidylinositol transfer protein, cytoplasmic 1 [Source:MarkerSymbol;Acc:MGI:1919045]	GO:0006810(transport);GO:0046488(phosphatidylinositol metabolic process)	GO:0008526(phosphatidylinositol transporter activity)	GO:0005622(intracellular);GO:0005737(cytoplasm)	41.5902	126.162	15.2318	58.0045	15.2318	22.7739	1.49516	0.5803			OK	OK
M300004182	M300004182	ENSMUSG00000024505	XM_355059	68857	Dtwd2	DTW domain containing 2 [Source:MarkerSymbol;Acc:MGI:1916107]	-	-	-	32.96	93.2947	6.60156	25.1373	6.60156	9.86951	1.49503	0.580171			OK	OK
M300009871	M300009871	ENSMUSG00000071042	NM_207246	240168	Rasgrp3	RAS, guanyl releasing protein 3 [Source:MarkerSymbol;Acc:MGI:3028579]	GO:0007265(Ras protein signal transduction);GO:0043087(regulation of GTPase activity);GO:0051056(regulation of small GTPase mediated signal transduction)	GO:0005088(Ras guanyl-nucleotide exchange factor activity);GO:0005509(calcium ion binding);GO:0017016(Ras GTPase binding)	GO:0005622(intracellular);GO:0005737(cytoplasm)	35.3041	102.212	8.94564	34.0548	8.94564	13.3707	1.49466	0.57982			OK	OK
M300006994	M300006994	ENSMUSG00000030088	NM_027406	100047937	Aldh1l1	aldehyde dehydrogenase 1 family, member L1 [Source:MarkerSymbol;Acc:MGI:1340024]	GO:0006412(translation);GO:0006730(one-carbon compound metabolic process);GO:0008152(metabolic process);GO:0009058(biosynthetic process);GO:0009258(10(formyltetrahydrofolate catabolic process)	GO:0008168(methyltransferase activity);GO:0016155(formyltetrahydrofolate dehydrogenase activity);GO:0016491(oxidoreductase activity);GO:0016742(hydroxymethyl-, formyl- and related transferase activity);GO:0048037(cofactor binding)	GO:0005737(cytoplasm)	30.2654	83.0302	3.90692	14.8728	3.90692	5.83942	1.49463	0.579793			OK	OK
M400011175	M400011175	ENSMUSG00000066800	NM_011882	24014	Rnasel	ribonuclease L (2', 5'-oligoisoadenylate synthetase-dependent) [Source:MarkerSymbol;Acc:MGI:1098272]	GO:0006397(mRNA processing);GO:0006468(protein amino acid phosphorylation)	GO:0000166(nucleotide binding);GO:0003723(RNA binding);GO:0004518(nuclease activity);GO:0004519(endonuclease activity);GO:0004672(protein kinase activity);GO:0005524(ATP binding);GO:0008270(zinc ion binding);GO:0016301(kinase activity);GO:0016740(transferase activity);GO:0016787(hydrolase activity);GO:0016891(endoribonuclease activity, producing 5'-phosphomonoesters);GO:0046872(metal ion binding)	-	34.3715	98.6578	8.01306	30.5005	8.01306	11.9752	1.49446	0.579626			OK	OK
M300006288	M300006288	ENSMUSG00000028782	NM_173071	-	Bai2	brain-specific angiogenesis inhibitor 2 [Source:MarkerSymbol;Acc:MGI:2451244]	-	-	-	30.4228	83.6259	4.06433	15.4686	4.06433	6.07333	1.4943	0.57947			OK	OK
M400007480	M400007480	ENSMUSG00000057506;ENSMUSG00000025201;ENSMUSG00000061668	-	-	-	-	-	-	-	169.097	611.34	142.739	543.182	142.739	213.266	1.4941	0.579281			OK	OK
M400015831	M400015831	-	-	-	-	-	-	-	-	31.7137	88.532	5.35524	20.3746	5.35524	7.99956	1.49378	0.578971			OK	OK
M300008514	M300008514	ENSMUSG00000052539	NM_133853	99470	Magi3	membrane associated guanylate kinase, WW and PDZ domain containing 3 [Source:MarkerSymbol;Acc:MGI:1923484]	-	GO:0005515(protein binding);GO:0016301(kinase activity)	-	120.967	428.107	94.6088	359.95	94.6088	141.325	1.49378	0.578968			OK	OK
M200007480	M200007480	ENSMUSG00000028445	-	-	2310040A07Rik	RIKEN cDNA 2310040A07 gene [Source:MarkerSymbol;Acc:MGI:1916888]	-	-	-	38.4266	114.042	12.0681	45.8851	12.0681	18.0156	1.49282	0.57804			OK	OK
M300012827	M300012827	ENSMUSG00000040738	NM_178112	-	Ints8	integrator complex subunit 8 [Source:MarkerSymbol;Acc:MGI:1919906]	GO:0016180(snRNA processing)	GO:0005488(binding);GO:0005515(protein binding)	GO:0005634(nucleus);GO:0032039(integrator complex)	200.342	729.65	173.984	661.493	173.984	259.718	1.49277	0.57799			OK	OK
M400000712	M400000712	ENSMUSG00000024049	NM_010867	17929	Myom1	myomesin 1 [Source:MarkerSymbol;Acc:MGI:1341430]	GO:0006936(muscle contraction);GO:0006941(striated muscle contraction);GO:0007155(cell adhesion)	GO:0005200(structural constituent of cytoskeleton);GO:0005515(protein binding)	GO:0005856(cytoskeleton);GO:0005863(striated muscle thick filament);GO:0016020(membrane);GO:0016021(integral to membrane);GO:0030017(sarcomere)	1622.11	6134.26	1595.75	6066.1	1595.75	2381.69	1.49252	0.577751			OK	OK
M200007859	M200007859	ENSMUSG00000045098	NM_144871	-	Suv420h1	suppressor of variegation 4-20 homolog 1 (Drosophila) [Source:MarkerSymbol;Acc:MGI:2444557]	GO:0016571(histone methylation)	GO:0042799(histone lysine N-methyltransferase activity (H4(K20 specific))	GO:0000780(condensed nuclear chromosome, pericentric region);GO:0005634(nucleus)	38.7761	115.349	12.4176	47.1916	12.4176	18.5285	1.49212	0.577361			OK	OK
M300000549	M300000549	ENSMUSG00000004356	XM_125867	70683	Utp20	UTP20, small subunit (SSU) processome component, homolog (yeast) [Source:MarkerSymbol;Acc:MGI:1917933]	GO:0006365(35S primary transcript processing)	GO:0005488(binding);GO:0005515(protein binding);GO:0030515(snoRNA binding)	GO:0005634(nucleus);GO:0005732(small nucleolar ribonucleoprotein complex)	138.417	493.977	112.058	425.82	112.058	167.187	1.49197	0.577216			OK	OK
M400006266	M400006266	ENSMUSG00000058270	NM_146870	18323	Olfr25	olfactory receptor 25 [Source:MarkerSymbol;Acc:MGI:109310]	GO:0007165(signal transduction);GO:0007186(G-protein coupled receptor protein signaling pathway);GO:0007608(sensory perception of smell);GO:0050896(response to stimulus)	GO:0001584(rhodopsin-like receptor activity);GO:0004871(signal transducer activity);GO:0004872(receptor activity);GO:0004930(G-protein coupled receptor activity);GO:0004984(olfactory receptor activity)	GO:0005887(integral to plasma membrane);GO:0016020(membrane);GO:0016021(integral to membrane)	31.8147	88.8892	5.45624	20.7318	5.45624	8.13979	1.49183	0.577086			OK	OK
M200006043	M200006043	ENSMUSG00000025911	NM_175236	76187	Adhfe1	alcohol dehydrogenase, iron containing, 1 [Source:MarkerSymbol;Acc:MGI:1923437]	GO:0008152(metabolic process)	GO:0005506(iron ion binding);GO:0016491(oxidoreductase activity);GO:0046872(metal ion binding);GO:0050093(methanol dehydrogenase activity)	-	32.9079	93.0421	6.54947	24.8847	6.54947	9.77034	1.49177	0.577029			OK	OK
M400006510	M400006510	-	-	-	-	-	-	-	-	30.2915	83.0914	3.93299	14.9341	3.93299	5.86347	1.49084	0.576126			OK	OK
M300003464	M300003464	ENSMUSG00000022710	NM_001003918	-	Q6A4J8-2	UBP7_MOUSE Isoform 2 of Q6A4J8 - Mus musculus (Mouse) [Source:Uniprot/Varsplic;Acc:Q6A4J8-2]	GO:0006511(ubiquitin-dependent protein catabolic process);GO:0006512(ubiquitin cycle)	GO:0004197(cysteine-type endopeptidase activity);GO:0004221(ubiquitin thiolesterase activity);GO:0008233(peptidase activity);GO:0008234(cysteine-type peptidase activity);GO:0016787(hydrolase activity)	GO:0005634(nucleus);GO:0005737(cytoplasm)	45.0579	139.128	18.6994	70.9704	18.6994	27.8646	1.49013	0.575441			OK	OK
M300005295	M300005295	ENSMUSG00000026806	XM_355323	-	Ddx31	DEAD/H (Asp-Glu-Ala-Asp/His) box polypeptide 31 [Source:MarkerSymbol;Acc:MGI:2682639]	GO:0008150(biological_process)	GO:0000166(nucleotide binding);GO:0003674(molecular_function);GO:0003676(nucleic acid binding);GO:0004386(helicase activity);GO:0005524(ATP binding);GO:0008026(ATP-dependent helicase activity);GO:0016787(hydrolase activity)	GO:0005575(cellular_component)	41.0692	123.976	14.7107	55.8186	14.7107	21.9157	1.48978	0.575099			OK	OK
M300000326	M300000326	ENSMUSG00000002617	-	22700	Zfp40	zinc finger protein 40 [Source:MarkerSymbol;Acc:MGI:99185]	GO:0006355(regulation of transcription, DNA-dependent)	GO:0003676(nucleic acid binding);GO:0008270(zinc ion binding);GO:0046872(metal ion binding)	GO:0005622(intracellular)	43.8387	134.409	17.4803	66.2513	17.4803	26.0118	1.48807	0.57344			OK	OK
M400004226	M400004226	ENSMUSG00000031137	-	-	Fgf13	fibroblast growth factor 13 [Source:MarkerSymbol;Acc:MGI:109178]	-	-	-	45.4195	140.397	19.061	72.2397	19.061	28.363	1.48801	0.573387			OK	OK
M400008343	M400008343	ENSMUSG00000063615	-	-	Olfr65	olfactory receptor 65 [Source:MarkerSymbol;Acc:MGI:1341910]	GO:0007165(signal transduction);GO:0007186(G-protein coupled receptor protein signaling pathway);GO:0007608(sensory perception of smell);GO:0050896(response to stimulus)	GO:0004871(signal transducer activity);GO:0004872(receptor activity);GO:0004930(G-protein coupled receptor activity);GO:0004984(olfactory receptor activity)	GO:0005887(integral to plasma membrane);GO:0016020(membrane);GO:0016021(integral to membrane)	31.7712	88.6695	5.41273	20.5121	5.41273	8.05354	1.48789	0.573266			OK	OK
M300002494	M300002494	ENSMUSG00000047022	-	-	Mipol1	mirror-image polydactyly gene 1 homolog (human) [Source:MarkerSymbol;Acc:MGI:1920740]	-	-	-	39.6533	118.52	13.2949	50.3631	13.2949	19.7738	1.48732	0.572718			OK	OK
M300018567	M300018567	ENSMUSG00000047731	NM_146099	-	D19Wsu162e	Uncharacterized protein C10orf26 homolog. [Source:Uniprot/SWISSPROT;Acc:Q8BGW2]	-	-	GO:0016020(membrane);GO:0016021(integral to membrane)	36.4137	106.243	10.0552	38.0858	10.0552	14.9534	1.48713	0.572528			OK	OK
M200009453	M200009453	ENSMUSG00000058153	XM_132255	-	Sez6l	seizure related 6 homolog like [Source:MarkerSymbol;Acc:MGI:1935121]	GO:0008150(biological_process)	GO:0003674(molecular_function)	GO:0005575(cellular_component)	31.248	86.6691	4.88949	18.5117	4.88949	7.26814	1.48648	0.571902			OK	OK
M300000210	M300000210	ENSMUSG00000001604	NM_011542	21401	Tcea3	transcription elongation factor A (SII), 3 [Source:MarkerSymbol;Acc:MGI:1196908]	GO:0006350(transcription);GO:0006354(RNA elongation);GO:0006355(regulation of transcription, DNA-dependent);GO:0045449(regulation of transcription)	GO:0003677(DNA binding);GO:0003702(RNA polymerase II transcription factor activity);GO:0003746(translation elongation factor activity);GO:0008270(zinc ion binding);GO:0030528(transcription regulator activity);GO:0046872(metal ion binding)	GO:0005634(nucleus)	144.091	513.846	117.733	445.689	117.733	174.988	1.48632	0.57174			OK	OK
M300011093	M300011093	ENSMUSG00000037730	NM_030557	-	Mynn	myoneurin [Source:MarkerSymbol;Acc:MGI:1931415]	GO:0006350(transcription);GO:0006355(regulation of transcription, DNA-dependent)	GO:0003676(nucleic acid binding);GO:0003677(DNA binding);GO:0005515(protein binding);GO:0008270(zinc ion binding);GO:0046872(metal ion binding)	GO:0005622(intracellular);GO:0005634(nucleus)	56.4827	182.193	30.1242	114.036	30.1242	44.7731	1.48629	0.571711			OK	OK
M200012784	M200012784	ENSMUSG00000036636	NM_011930	26373	Clcn7	chloride channel 7 [Source:MarkerSymbol;Acc:MGI:1347048]	GO:0006810(transport);GO:0006811(ion transport);GO:0006821(chloride transport)	GO:0005216(ion channel activity);GO:0005244(voltage-gated ion channel activity);GO:0005247(voltage-gated chloride channel activity);GO:0005254(chloride channel activity);GO:0005515(protein binding);GO:0031404(chloride ion binding)	GO:0016020(membrane);GO:0016021(integral to membrane)	39.3657	117.394	13.0072	49.2369	13.0072	19.3316	1.48622	0.571648			OK	OK
M400009499	M400009499	ENSMUSG00000069892	NM_001005856	-	9930111J21Rik	RIKEN cDNA 9930111J21 gene [Source:MarkerSymbol;Acc:MGI:3041173]	GO:0007165(signal transduction);GO:0007186(G-protein coupled receptor protein signaling pathway);GO:0007608(sensory perception of smell);GO:0050896(response to stimulus)	GO:0001584(rhodopsin-like receptor activity);GO:0004871(signal transducer activity);GO:0004872(receptor activity);GO:0004930(G-protein coupled receptor activity);GO:0004984(olfactory receptor activity)	GO:0005887(integral to plasma membrane);GO:0016020(membrane);GO:0016021(integral to membrane)	204.295	741.656	177.937	673.499	177.937	264.432	1.4861	0.57153			OK	OK
M200009635	M200009635	ENSMUSG00000059890	NM_145400	-	Ube4a	ubiquitination factor E4A, UFD2 homolog (S. cerevisiae) [Source:MarkerSymbol;Acc:MGI:2154580]	GO:0006512(ubiquitin cycle);GO:0016567(protein ubiquitination)	GO:0003674(molecular_function);GO:0004842(ubiquitin-protein ligase activity)	GO:0000151(ubiquitin ligase complex);GO:0005575(cellular_component)	33.2303	94.1643	6.8718	26.0069	6.8718	10.2109	1.48592	0.571355			OK	OK
M400010739	M400010739	ENSMUSG00000067336	NM_007561	12168	Bmpr2	bone morphogenic protein receptor, type II (serine/threonine kinase) [Source:MarkerSymbol;Acc:MGI:1095407]	-	-	-	71.4229	238.601	45.0645	170.444	45.0645	66.9204	1.48499	0.570455			OK	OK
M400007580	M400007580	ENSMUSG00000061882	-	208908	Ccdc62	-	-	-	-	33.2727	94.3033	6.91423	26.146	6.91423	10.2655	1.4847	0.570169			OK	OK
M400003483	M400003483	ENSMUSG00000048967	-	234365	BC028663	cDNA sequence BC028663 [Source:MarkerSymbol;Acc:MGI:2681845]	-	-	-	88.5789	303.207	62.2204	235.05	62.2204	92.2861	1.48321	0.568726			OK	OK
M300016727	M300016727	ENSMUSG00000045792	NM_147115	259119	Olfr578	olfactory receptor 578 [Source:MarkerSymbol;Acc:MGI:3030412]	GO:0007165(signal transduction);GO:0007186(G-protein coupled receptor protein signaling pathway);GO:0007608(sensory perception of smell);GO:0050896(response to stimulus)	GO:0004871(signal transducer activity);GO:0004872(receptor activity);GO:0004930(G-protein coupled receptor activity);GO:0004984(olfactory receptor activity)	GO:0016020(membrane);GO:0016021(integral to membrane)	29.0016	78.1409	2.64316	9.98359	2.64316	3.91979	1.48299	0.568512			OK	OK
M400015209	M400015209	-	-	-	-	-	-	-	-	35.4822	102.612	9.12373	34.4542	9.12373	13.5275	1.48268	0.568204			OK	OK
M400006893	M400006893	ENSMUSG00000059611	XM_135925	-	LOC630212	-	-	-	-	216.902	787.496	190.544	719.339	190.544	282.43	1.48223	0.567769			OK	OK
M300008125	M300008125	ENSMUSG00000032219	NM_009359	-	Tex9	testis expressed gene 9 [Source:MarkerSymbol;Acc:MGI:1201610]	-	-	-	28.9995	78.1275	2.641	9.9701	2.641	3.9145	1.4822	0.567741			OK	OK
M400012590	M400012590	ENSMUSG00000048304	NM_198864	386750	Slitrk3	SLIT and NTRK-like family, member 3 [Source:MarkerSymbol;Acc:MGI:2679447]	GO:0007409(axonogenesis)	GO:0003674(molecular_function);GO:0005515(protein binding)	GO:0016020(membrane);GO:0016021(integral to membrane)	32.2826	90.518	5.92415	22.3607	5.92415	8.77932	1.48195	0.567502			OK	OK
M200000690	M200000690	ENSMUSG00000021469	NM_013601	100046255	Msx2	homeo box, msh-like 2 [Source:MarkerSymbol;Acc:MGI:97169]	GO:0006355(regulation of transcription, DNA-dependent);GO:0007275(multicellular organismal development);GO:0030326(embryonic limb morphogenesis);GO:0045449(regulation of transcription)	GO:0003677(DNA binding);GO:0003700(transcription factor activity);GO:0005515(protein binding);GO:0043565(sequence-specific DNA binding)	GO:0005634(nucleus);GO:0005667(transcription factor complex)	43.0907	131.278	16.7322	63.1206	16.7322	24.7826	1.48114	0.566704			OK	OK
M400009634	M400009634	ENSMUSG00000060461;ENSMUSG00000062226	NM_025274;XM_486238	434423	Dppa5	developmental pluripotency associated 5 [Source:MarkerSymbol;Acc:MGI:101800]	GO:0008150(biological_process)	GO:0003674(molecular_function);GO:0003676(nucleic acid binding)	GO:0005575(cellular_component)	30.9103	85.3282	4.55183	17.1709	4.55183	6.7417	1.4811	0.566664			OK	OK
M200008677	M200008677	ENSMUSG00000003134	NM_018775	54610	Tbc1d8	TBC1 domain family, member 8 [Source:MarkerSymbol;Acc:MGI:1927225]	GO:0008150(biological_process);GO:0032313(regulation of Rab GTPase activity)	GO:0003674(molecular_function);GO:0005096(GTPase activator activity);GO:0005097(Rab GTPase activator activity)	GO:0005575(cellular_component);GO:0005622(intracellular);GO:0016020(membrane);GO:0016021(integral to membrane)	39.8693	119.123	13.5109	50.9654	13.5109	20.0102	1.48105	0.566618			OK	OK
M400012229	M400012229	ENSMUSG00000066643	NM_172470	74682	Wdr35	WD repeat domain 35 [Source:MarkerSymbol;Acc:MGI:1921932]	-	GO:0005488(binding)	-	85.1351	289.873	58.7766	221.716	58.7766	87.0508	1.48104	0.566615			OK	OK
M300008138	M300008138	ENSMUSG00000057982	NM_172763	235047	Zfp809	zinc finger protein 809 [Source:MarkerSymbol;Acc:MGI:2143362]	GO:0006355(regulation of transcription, DNA-dependent)	GO:0003676(nucleic acid binding);GO:0008270(zinc ion binding);GO:0046872(metal ion binding)	GO:0005622(intracellular);GO:0005634(nucleus)	51.5221	163.044	25.1636	94.8867	25.1636	37.2548	1.4805	0.566084			OK	OK
M400000984	M400000984	ENSMUSG00000027022	XM_141283	241431	Cmya3	cardiomyopathy associated 3 [Source:MarkerSymbol;Acc:MGI:2685198]	GO:0008150(biological_process)	GO:0003674(molecular_function);GO:0008270(zinc ion binding);GO:0046872(metal ion binding)	GO:0005575(cellular_component)	210.621	762.935	184.262	694.778	184.262	272.786	1.48043	0.566012			OK	OK
M400000305	M400000305	ENSMUSG00000018707	NM_030238	13424	Dync1h1	dynein cytoplasmic 1 heavy chain 1 [Source:MarkerSymbol;Acc:MGI:103147]	GO:0006508(proteolysis);GO:0007018(microtubule-based movement)	GO:0000166(nucleotide binding);GO:0003774(motor activity);GO:0003777(microtubule motor activity);GO:0004197(cysteine-type endopeptidase activity);GO:0005515(protein binding);GO:0005524(ATP binding);GO:0016887(ATPase activity);GO:0017111(nucleoside-triphosphatase activity)	GO:0005868(cytoplasmic dynein complex);GO:0005874(microtubule);GO:0030286(dynein complex)	1154.24	4319.92	1127.89	4251.76	1127.89	1669.34	1.48006	0.56566			OK	OK
M400006950	M400006950	ENSMUSG00000059768;ENSMUSG00000041885	-	-	-	-	-	-	-	29.4467	79.7955	3.08824	11.6381	3.08824	4.56941	1.47961	0.565222			OK	OK
M300010526	M300010526	ENSMUSG00000036769	XM_135805	72404	Wdr44	WD repeat domain 44 [Source:MarkerSymbol;Acc:MGI:1919654]	-	-	-	54.1647	172.941	27.8062	104.783	27.8062	41.1404	1.47954	0.565148			OK	OK
M400009706	M400009706	ENSMUSG00000058254	NM_019634	-	Tspan7	tetraspanin 7 [Source:MarkerSymbol;Acc:MGI:1298407]	-	-	GO:0016020(membrane);GO:0016021(integral to membrane)	50.636	159.634	24.2776	91.477	24.2776	35.916	1.47939	0.565005			OK	OK
M400015075	M400015075	-	-	-	-	-	-	-	-	43.4087	132.402	17.0503	64.2442	17.0503	25.2238	1.47938	0.564992			OK	OK
M300018336	M300018336	ENSMUSG00000047495	-	-	Dlgap2	discs, large (Drosophila) homolog-associated protein 2 [Source:MarkerSymbol;Acc:MGI:2443181]	GO:0006355(regulation of transcription, DNA-dependent);GO:0006605(protein targeting);GO:0007267(cell-cell signaling)	GO:0003700(transcription factor activity);GO:0003707(steroid hormone receptor activity)	GO:0005634(nucleus);GO:0016020(membrane)	31.3597	87.0008	5.00123	18.8435	5.00123	7.39839	1.47931	0.564927			OK	OK
M200008625	M200008625	ENSMUSG00000022074	NM_020275	21933	Tnfrsf10b	tumor necrosis factor receptor superfamily, member 10b [Source:MarkerSymbol;Acc:MGI:1341090]	GO:0006915(apoptosis);GO:0006955(immune response);GO:0007165(signal transduction);GO:0042981(regulation of apoptosis)	GO:0004872(receptor activity);GO:0004888(transmembrane receptor activity);GO:0005515(protein binding);GO:0008656(caspase activator activity);GO:0045569(TRAIL binding)	GO:0016020(membrane);GO:0016021(integral to membrane)	37.8978	111.629	11.5393	43.4721	11.5393	17.0682	1.47914	0.564756			OK	OK
M400001121	M400001121	ENSMUSG00000028813	-	635169	LOC635169	-	-	-	-	29.0669	78.3595	2.70842	10.2021	2.70842	4.00559	1.47894	0.564562			OK	OK
M200000076	M200000076	ENSMUSG00000038700	NM_008268	15413	Hoxb5	homeo box B5 [Source:MarkerSymbol;Acc:MGI:96186]	GO:0006350(transcription);GO:0006355(regulation of transcription, DNA-dependent);GO:0007275(multicellular organismal development);GO:0007389(pattern specification process);GO:0009887(organ morphogenesis);GO:0045446(endothelial cell differentiation);GO:0045449(regulation of transcription)	GO:0003677(DNA binding);GO:0003700(transcription factor activity);GO:0043565(sequence-specific DNA binding)	GO:0005634(nucleus);GO:0005667(transcription factor complex)	31.768	88.5336	5.40949	20.3762	5.40949	8.00018	1.47892	0.56454			OK	OK
M200004950	M200004950	-	NM_172417	74183	-	-	-	-	-	136.803	484.09	110.445	415.933	110.445	163.305	1.47862	0.564246			OK	OK
M400013706	M400013706	-	NM_001004362	72128	-	-	GO:0006355(regulation of transcription, DNA-dependent)	GO:0003676(nucleic acid binding);GO:0008270(zinc ion binding);GO:0046872(metal ion binding)	GO:0005622(intracellular)	58.8418	190.485	32.4834	122.328	32.4834	48.0289	1.47857	0.564202			OK	OK
M400010956	M400010956	ENSMUSG00000042429	NM_009629	-	Adora1	adenosine A1 receptor [Source:MarkerSymbol;Acc:MGI:99401]	GO:0007165(signal transduction);GO:0007186(G-protein coupled receptor protein signaling pathway)	GO:0001584(rhodopsin-like receptor activity);GO:0001609(adenosine receptor activity, G-protein coupled);GO:0001610(A1 adenosine receptor activity, G-protein coupled);GO:0004871(signal transducer activity);GO:0004872(receptor activity);GO:0004930(G-protein coupled receptor activity)	GO:0016020(membrane);GO:0016021(integral to membrane)	113.058	394.616	86.6993	326.459	86.6993	128.175	1.47839	0.564027			OK	OK
M400003530	M400003530	ENSMUSG00000049314	NM_177598	211305	Fbxw13	F-box and WD-40 domain protein 13 [Source:MarkerSymbol;Acc:MGI:3505590]	GO:0006512(ubiquitin cycle)	-	-	31.3457	86.9317	4.98724	18.7743	4.98724	7.37125	1.47802	0.563666			OK	OK
M400004345	M400004345	ENSMUSG00000053118	-	-	ENSMUSG00000053118	predicted gene, ENSMUSG00000053118 [Source:MarkerSymbol;Acc:MGI:3642848]	-	-	-	526.729	1951.06	500.37	1882.91	500.37	739.274	1.47745	0.563112			OK	OK
M400010960	M400010960	ENSMUSG00000018428	NM_009648	-	Akap1	A kinase (PRKA) anchor protein 1 [Source:MarkerSymbol;Acc:MGI:104729]	-	GO:0003676(nucleic acid binding);GO:0003723(RNA binding);GO:0016301(kinase activity)	GO:0005615(extracellular space);GO:0005739(mitochondrion);GO:0005783(endoplasmic reticulum);GO:0016020(membrane);GO:0016021(integral to membrane);GO:0019867(outer membrane)	136.382	482.132	110.023	413.975	110.023	162.536	1.47729	0.56295			OK	OK
M300002987	M300002987	ENSMUSG00000021892	NM_011894	24056	Sh3bp5	SH3-domain binding protein 5 (BTK-associated) [Source:MarkerSymbol;Acc:MGI:1344391]	GO:0006469(negative regulation of protein kinase activity);GO:0007242(intracellular signaling cascade)	GO:0004860(protein kinase inhibitor activity);GO:0005488(binding);GO:0017124(SH3 domain binding)	GO:0005737(cytoplasm);GO:0005739(mitochondrion)	180.945	649.655	154.587	581.497	154.587	228.31	1.4769	0.562574			OK	OK
M200016059	M200016059	ENSMUSG00000019699	NM_011785	23797	Akt3	thymoma viral proto-oncogene 3 [Source:MarkerSymbol;Acc:MGI:1345147]	GO:0006468(protein amino acid phosphorylation)	GO:0000166(nucleotide binding);GO:0004672(protein kinase activity);GO:0004674(protein serine/threonine kinase activity);GO:0005515(protein binding);GO:0005524(ATP binding);GO:0016301(kinase activity);GO:0016740(transferase activity)	-	64.114	210.14	37.7555	141.983	37.7555	55.7458	1.4765	0.562177			OK	OK
M200002977	M200002977	ENSMUSG00000028957	NM_011067	18628	Per3	period homolog 3 (Drosophila) [Source:MarkerSymbol;Acc:MGI:1277134]	GO:0000160(two-component signal transduction system (phosphorelay));GO:0006350(transcription);GO:0006355(regulation of transcription, DNA-dependent);GO:0007165(signal transduction);GO:0007623(circadian rhythm);GO:0048511(rhythmic process)	GO:0000155(two-component sensor activity);GO:0004871(signal transducer activity)	GO:0005634(nucleus)	32.415	90.9218	6.05657	22.7645	6.05657	8.93788	1.47573	0.561433			OK	OK
M300006702	M300006702	ENSMUSG00000034687	NM_175473	231470	Fras1	Fraser syndrome 1 homolog (human) [Source:MarkerSymbol;Acc:MGI:2385368]	GO:0002009(morphogenesis of an epithelium);GO:0007154(cell communication);GO:0007156(homophilic cell adhesion)	GO:0005509(calcium ion binding);GO:0005515(protein binding);GO:0046872(metal ion binding)	GO:0005578(proteinaceous extracellular matrix);GO:0005604(basement membrane);GO:0016020(membrane);GO:0016021(integral to membrane)	31.7137	88.2833	5.35524	20.126	5.35524	7.90194	1.47555	0.561256			OK	OK
M400003787	M400003787	ENSMUSG00000051169	XM_132830	101122	Rpusd3	RNA pseudouridylate synthase domain containing 3 [Source:MarkerSymbol;Acc:MGI:2141440]	GO:0006396(RNA processing)	GO:0003723(RNA binding);GO:0009982(pseudouridine synthase activity)	-	38.977	115.574	12.6185	47.4168	12.6185	18.617	1.47537	0.561073			OK	OK
M400002416	M400002416	ENSMUSG00000040639	NM_028429	-	Fhad1	forkhead-associated (FHA) phosphopeptide binding domain 1 [Source:MarkerSymbol;Acc:MGI:1920323]	-	-	-	32.2045	90.1215	5.84598	21.9641	5.84598	8.62363	1.47514	0.560849			OK	OK
M200000367	M200000367	ENSMUSG00000022468	NM_008902	19011	Pp11r	placental protein 11 related [Source:MarkerSymbol;Acc:MGI:97746]	GO:0006508(proteolysis);GO:0007565(pregnancy);GO:0008150(biological_process)	GO:0008083(growth factor activity);GO:0008236(serine-type peptidase activity)	GO:0005576(extracellular region);GO:0005737(cytoplasm)	34.5754	99.0255	8.21696	30.8682	8.21696	12.1196	1.47495	0.560663			OK	OK
M300018989	M300018989	-	NM_203508	219026	-	-	-	GO:0003676(nucleic acid binding);GO:0004522(pancreatic ribonuclease activity)	-	34.581	99.0361	8.22256	30.8787	8.22256	12.1237	1.47445	0.560172			OK	OK
M200000007	M200000007	ENSMUSG00000000486	NM_017461	-	39326	septin 1 [Source:MarkerSymbol;Acc:MGI:1858916]	GO:0007049(cell cycle);GO:0051301(cell division)	GO:0000166(nucleotide binding);GO:0005515(protein binding);GO:0005525(GTP binding)	-	30.1091	82.2368	3.75059	14.0794	3.75059	5.52791	1.47388	0.559617			OK	OK
M200009054	M200009054	ENSMUSG00000039943	NM_013829	-	Plcb4	phospholipase C, beta 4 [Source:MarkerSymbol;Acc:MGI:107464]	GO:0006629(lipid metabolic process);GO:0007165(signal transduction);GO:0007242(intracellular signaling cascade);GO:0016042(lipid catabolic process)	GO:0004435(phosphoinositide phospholipase C activity);GO:0004629(phospholipase C activity);GO:0005509(calcium ion binding)	-	154.742	550.088	128.383	481.93	128.383	189.217	1.47384	0.559584			OK	OK
M200005834	M200005834	ENSMUSG00000022425	NM_015744	18606	Enpp2	ectonucleotide pyrophosphatase/phosphodiesterase 2 [Source:MarkerSymbol;Acc:MGI:1321390]	GO:0006935(chemotaxis);GO:0008152(metabolic process);GO:0009117(nucleotide metabolic process);GO:0016042(lipid catabolic process)	GO:0003676(nucleic acid binding);GO:0004519(endonuclease activity);GO:0004528(phosphodiesterase I activity);GO:0004551(nucleotide diphosphatase activity);GO:0016787(hydrolase activity);GO:0046872(metal ion binding);GO:0047391(alkylglycerophosphoethanolamine phosphodiesterase activity)	GO:0005615(extracellular space);GO:0005887(integral to plasma membrane);GO:0016020(membrane);GO:0016021(integral to membrane)	52.0335	164.533	25.6751	96.3761	25.6751	37.8395	1.47378	0.559526			OK	OK
M300018520	M300018520	ENSMUSG00000072966	XM_142154	-	Gprasp2	G protein-coupled receptor associated sorting protein 2 [Source:MarkerSymbol;Acc:MGI:2442071]	GO:0008150(biological_process)	GO:0001664(G-protein-coupled receptor binding);GO:0004872(receptor activity);GO:0005488(binding);GO:0005515(protein binding)	GO:0005634(nucleus);GO:0005737(cytoplasm)	40.6695	121.871	14.311	53.7137	14.311	21.0893	1.47364	0.559383			OK	OK
M300005701	M300005701	ENSMUSG00000027562	NM_009801	12349	Car2	carbonic anhydrase 2 [Source:MarkerSymbol;Acc:MGI:88269]	GO:0002009(morphogenesis of an epithelium);GO:0006730(one-carbon compound metabolic process);GO:0015670(carbon dioxide transport);GO:0046903(secretion)	GO:0004089(carbonate dehydratase activity);GO:0008270(zinc ion binding);GO:0016829(lyase activity);GO:0046872(metal ion binding)	-	89.0197	303.252	62.6612	235.094	62.6612	92.3036	1.47306	0.558814			OK	OK
M300013156	M300013156	ENSMUSG00000041408	NM_001004436	-	Wapal	wings apart-like homolog (Drosophila) [Source:MarkerSymbol;Acc:MGI:2675859]	-	GO:0005515(protein binding)	-	75.6647	253.136	49.3062	184.979	49.3062	72.6272	1.47298	0.558741			OK	OK
M400000017	M400000017	-	-	-	-	-	GO:0006350(transcription);GO:0006355(regulation of transcription, DNA-dependent);GO:0043488(regulation of mRNA stability)	GO:0000166(nucleotide binding);GO:0003676(nucleic acid binding);GO:0003677(DNA binding);GO:0003723(RNA binding);GO:0005515(protein binding)	GO:0000781(chromosome, telomeric region);GO:0005634(nucleus);GO:0005694(chromosome);GO:0030529(ribonucleoprotein complex)	30.7019	84.4515	4.34341	16.2942	4.34341	6.39748	1.47292	0.558675			OK	OK
M300003103	M300003103	-	NM_022886	-	-	-	GO:0008544(epidermis development);GO:0009790(embryonic development);GO:0030216(keratinocyte differentiation)	GO:0005515(protein binding);GO:0008270(zinc ion binding);GO:0046872(metal ion binding)	GO:0001533(cornified envelope);GO:0005737(cytoplasm)	67.3275	221.826	40.9691	153.669	40.9691	60.334	1.47267	0.558437			OK	OK
M300005676	M300005676	ENSMUSG00000027522	NM_172675	228960	Stx16	syntaxin 16 [Source:MarkerSymbol;Acc:MGI:1923396]	GO:0006810(transport);GO:0006886(intracellular protein transport);GO:0006891(intra-Golgi vesicle-mediated transport);GO:0015031(protein transport)	GO:0005484(SNAP receptor activity);GO:0005486(t-SNARE activity);GO:0008565(protein transporter activity)	GO:0005737(cytoplasm);GO:0005792(microsome);GO:0005794(Golgi apparatus);GO:0005795(Golgi stack);GO:0016020(membrane);GO:0016021(integral to membrane)	41.6717	125.583	15.3132	57.4258	15.3132	22.5467	1.47237	0.558143			OK	OK
M200015305	M200015305	-	NM_025499	-	-	-	-	-	-	32.8733	92.5841	6.51481	24.4267	6.51481	9.59051	1.47211	0.557884			OK	OK
M200014728	M200014728	ENSMUSG00000028085	NM_144896	229487	Pet112l	PET112-like (yeast) [Source:MarkerSymbol;Acc:MGI:2442496]	GO:0006412(translation)	GO:0008135(translation factor activity, nucleic acid binding);GO:0016740(transferase activity);GO:0016874(ligase activity);GO:0016884(carbon-nitrogen ligase activity, with glutamine as amido-N-donor);GO:0017068(glutamyl-tRNA(Gln) amidotransferase activity)	GO:0005739(mitochondrion)	159.582	567.575	133.224	499.418	133.224	196.083	1.47183	0.557615			OK	OK
M400001772	M400001772	ENSMUSG00000035211	XM_194369	446101	Xrra1	X-ray radiation resistance associated 1 [Source:MarkerSymbol;Acc:MGI:2181647]	-	GO:0005515(protein binding)	-	29.5923	80.2766	3.23383	12.1193	3.23383	4.75832	1.47142	0.557209			OK	OK
M200010496	M200010496	-	-	-	-	-	-	-	-	30.8125	84.8423	4.45408	16.6849	4.45408	6.5509	1.47076	0.556566			OK	OK
M300019233	M300019233	ENSMUSG00000055214	-	-	Pld5	phospholipase D family, member 5 [Source:MarkerSymbol;Acc:MGI:2442056]	GO:0008152(metabolic process)	GO:0003824(catalytic activity)	GO:0016020(membrane)	37.5319	109.984	11.1735	41.8264	11.1735	16.422	1.46973	0.555555			OK	OK
M400003569	M400003569	-	-	-	-	-	-	-	-	30.4814	83.5891	4.1229	15.4317	4.1229	6.05887	1.46956	0.555387			OK	OK
M400012310	M400012310	ENSMUSG00000070034	NM_175397	-	5830484A20Rik	RIKEN cDNA 5830484A20 gene [Source:MarkerSymbol;Acc:MGI:1923364]	GO:0006915(apoptosis);GO:0006955(immune response);GO:0045087(innate immune response)	GO:0003677(DNA binding)	GO:0005634(nucleus)	39.3103	116.616	12.9519	48.4589	12.9519	19.0261	1.46898	0.554819			OK	OK
M400008016	M400008016	ENSMUSG00000062868	NM_146566	258559	Olfr830	olfactory receptor 830 [Source:MarkerSymbol;Acc:MGI:3030664]	GO:0007165(signal transduction);GO:0007186(G-protein coupled receptor protein signaling pathway);GO:0007608(sensory perception of smell);GO:0050896(response to stimulus)	GO:0004871(signal transducer activity);GO:0004872(receptor activity);GO:0004930(G-protein coupled receptor activity);GO:0004984(olfactory receptor activity)	GO:0016020(membrane);GO:0016021(integral to membrane)	31.869	88.772	5.51049	20.6146	5.51049	8.09379	1.4688	0.554634			OK	OK
M400012948	M400012948	-	-	-	-	-	-	-	-	1179.3	4381.1	1152.94	4312.94	1152.94	1693.36	1.46873	0.55457			OK	OK
M300004201	M300004201	ENSMUSG00000024548	NM_053099	240427	Setbp1	SET binding protein 1 [Source:MarkerSymbol;Acc:MGI:1933199]	GO:0006355(regulation of transcription, DNA-dependent)	GO:0003677(DNA binding);GO:0005515(protein binding)	GO:0005634(nucleus)	37.862	111.19	11.5035	43.0325	11.5035	16.8956	1.46873	0.554565			OK	OK
M400012210	M400012210	ENSMUSG00000069601	NM_009670;NM_146005;NM_170687;NM_170688;NM_170689;NM_170690;NM_170728;NM_170729	11735	Ank3	ankyrin 3, epithelial [Source:MarkerSymbol;Acc:MGI:88026]	GO:0007165(signal transduction);GO:0007411(axon guidance);GO:0050808(synapse organization and biogenesis)	GO:0005515(protein binding)	GO:0005856(cytoskeleton);GO:0030424(axon);GO:0045202(synapse)	303.597	1105.11	277.239	1036.96	277.239	407.134	1.46853	0.554376			OK	OK
M400010683	M400010683	ENSMUSG00000030131;ENSMUSG00000030113;ENSMUSG00000059908	NM_001001558	-	Mug4	murinoglobulin 4 [Source:MarkerSymbol;Acc:MGI:101843]	GO:0006810(transport)	GO:0004866(endopeptidase inhibitor activity);GO:0004867(serine-type endopeptidase inhibitor activity);GO:0004872(receptor activity);GO:0005215(transporter activity);GO:0017114(wide-spectrum protease inhibitor activity)	GO:0005615(extracellular space);GO:0016020(membrane)	32.2034	90.0184	5.8449	21.861	5.8449	8.58315	1.46848	0.554328			OK	OK
M300011384	M300011384	ENSMUSG00000038170	NM_178080	-	Pde4dip	phosphodiesterase 4D interacting protein (myomegalin) [Source:MarkerSymbol;Acc:MGI:1891434]	-	-	-	572.847	2111.82	546.489	2043.66	546.489	802.39	1.46826	0.554111			OK	OK
M200005609	M200005609	ENSMUSG00000058291	NM_013844	24135	Zfp70	zinc finger protein 70 [Source:MarkerSymbol;Acc:MGI:107790]	GO:0006355(regulation of transcription, DNA-dependent)	GO:0003676(nucleic acid binding);GO:0008270(zinc ion binding);GO:0046872(metal ion binding)	GO:0005622(intracellular);GO:0005634(nucleus)	241.926	874.125	215.568	805.968	215.568	316.442	1.46795	0.5538			OK	OK
M200014529	M200014529	ENSMUSG00000028229	NM_025476	66302	2410005O16Rik	RIKEN cDNA 2410005O16 gene [Source:MarkerSymbol;Acc:MGI:1913552]	-	GO:0005488(binding)	-	262.867	952.377	236.509	884.22	236.509	347.166	1.46788	0.55373			OK	OK
M400003362	M400003362	ENSMUSG00000047910	NM_053141	93887	Pcdhb16	protocadherin beta 16 [Source:MarkerSymbol;Acc:MGI:2136752]	GO:0006355(regulation of transcription, DNA-dependent);GO:0007156(homophilic cell adhesion)	GO:0003700(transcription factor activity);GO:0005509(calcium ion binding)	GO:0005615(extracellular space);GO:0005622(intracellular);GO:0016020(membrane);GO:0016021(integral to membrane)	30.6205	84.0802	4.262	15.9228	4.262	6.25168	1.46684	0.552712			OK	OK
M300012004	M300012004	ENSMUSG00000039179	XM_156349;XM_358761	70426	3300001K11Rik	RIKEN cDNA 3300001K11 gene [Source:MarkerSymbol;Acc:MGI:1917676]	GO:0000226(microtubule cytoskeleton organization and biogenesis)	-	GO:0005874(microtubule)	60.0936	194.146	33.7351	125.989	33.7351	49.4661	1.46631	0.552192			OK	OK
M200002124	M200002124	ENSMUSG00000031374	NM_009566	22754	Zfp92	zinc finger protein 92 [Source:MarkerSymbol;Acc:MGI:108094]	-	-	-	31.8147	88.5313	5.45624	20.3739	5.45624	7.99929	1.46608	0.551966			OK	OK
M300008238	M300008238	ENSMUSG00000032393	NM_028906	74388	Dpp8	dipeptidylpeptidase 8 [Source:MarkerSymbol;Acc:MGI:1921638]	GO:0006508(proteolysis)	GO:0004177(aminopeptidase activity);GO:0004252(serine-type endopeptidase activity);GO:0004274(dipeptidyl-peptidase IV activity);GO:0008233(peptidase activity);GO:0008236(serine-type peptidase activity);GO:0016787(hydrolase activity)	GO:0016020(membrane)	71.4337	236.461	45.0752	168.304	45.0752	66.0801	1.466	0.551881			OK	OK
M200008448	M200008448	ENSMUSG00000059495	NM_027144	69632	Arhgef12	Rho guanine nucleotide exchange factor (GEF) 12 [Source:MarkerSymbol;Acc:MGI:1916882]	GO:0007242(intracellular signaling cascade);GO:0035023(regulation of Rho protein signal transduction)	GO:0005085(guanyl-nucleotide exchange factor activity);GO:0005089(Rho guanyl-nucleotide exchange factor activity);GO:0005096(GTPase activator activity);GO:0005515(protein binding)	GO:0005622(intracellular)	62.5461	203.259	36.1877	135.102	36.1877	53.0442	1.46581	0.551698			OK	OK
M400001631	M400001631	ENSMUSG00000070294	XM_146948	-	Unc13c	unc-13 homolog C (C. elegans) [Source:MarkerSymbol;Acc:MGI:2149021]	GO:0007242(intracellular signaling cascade);GO:0007268(synaptic transmission)	GO:0001566(non-kinase phorbol ester receptor activity)	GO:0005575(cellular_component)	68.0549	223.762	41.6965	155.604	41.6965	61.094	1.46521	0.551104			OK	OK
M400000067	M400000067	ENSMUSG00000074272	NM_011926	26365	Ceacam1	CEA-related cell adhesion molecule 1 [Source:MarkerSymbol;Acc:MGI:1347245]	GO:0043406(positive regulation of MAPK activity)	GO:0004872(receptor activity)	GO:0016020(membrane);GO:0016021(integral to membrane)	29.1418	78.5425	2.78335	10.3852	2.78335	4.07746	1.46495	0.550851			OK	OK
M200003815	M200003815	ENSMUSG00000021938	NM_025682	-	Pspc1	paraspeckle protein 1 [Source:MarkerSymbol;Acc:MGI:1913895]	GO:0007155(cell adhesion)	GO:0000166(nucleotide binding);GO:0003723(RNA binding);GO:0005198(structural molecule activity);GO:0005515(protein binding)	GO:0015629(actin cytoskeleton)	122.938	428.426	96.5794	360.269	96.5794	141.45	1.4646	0.550506			OK	OK
M200002319	M200002319	ENSMUSG00000024942	NM_007600	12333	Capn1	calpain 1 [Source:MarkerSymbol;Acc:MGI:88263]	GO:0006508(proteolysis)	GO:0004197(cysteine-type endopeptidase activity);GO:0004198(calpain activity);GO:0005509(calcium ion binding);GO:0008233(peptidase activity);GO:0008234(cysteine-type peptidase activity);GO:0016787(hydrolase activity)	GO:0005622(intracellular)	36.7296	106.843	10.3711	38.6854	10.3711	15.1888	1.46453	0.550436			OK	OK
M200004280	M200004280	ENSMUSG00000025586	NM_007755	-	Cpeb1	cytoplasmic polyadenylation element binding protein 1 [Source:MarkerSymbol;Acc:MGI:108442]	-	-	-	74.1925	246.556	47.834	178.399	47.834	70.0436	1.4643	0.550216			OK	OK
M300018685	M300018685	ENSMUSG00000021245	-	217716	Mlh3	mutL homolog 3 (E coli) [Source:MarkerSymbol;Acc:MGI:1353455]	GO:0006281(DNA repair);GO:0006298(mismatch repair);GO:0006974(response to DNA damage stimulus);GO:0007130(synaptonemal complex assembly);GO:0007140(male meiosis);GO:0007144(female meiosis I);GO:0008104(protein localization)	GO:0003682(chromatin binding);GO:0005524(ATP binding);GO:0019237(centromeric DNA binding);GO:0030983(mismatched DNA binding)	GO:0000793(condensed chromosome);GO:0000795(synaptonemal complex);GO:0005712(chiasma)	35.963	103.976	9.60455	35.8183	9.60455	14.0631	1.46421	0.550125			OK	OK
M200000253	M200000253	ENSMUSG00000064179	NM_011618	-	Tnnt1	troponin T1, skeletal, slow [Source:MarkerSymbol;Acc:MGI:1333868]	GO:0006937(regulation of muscle contraction)	GO:0005200(structural constituent of cytoskeleton);GO:0005515(protein binding)	GO:0005861(troponin complex)	620.389	2282.91	594.031	2214.76	594.031	869.566	1.46384	0.549758			OK	OK
M300004012	M300004012	ENSMUSG00000024242	-	675560	Map4k3	mitogen-activated protein kinase kinase kinase kinase 3 [Source:MarkerSymbol;Acc:MGI:2154405]	GO:0006468(protein amino acid phosphorylation);GO:0006950(response to stress);GO:0007243(protein kinase cascade)	GO:0000166(nucleotide binding);GO:0004672(protein kinase activity);GO:0004674(protein serine/threonine kinase activity);GO:0004713(protein-tyrosine kinase activity);GO:0005083(small GTPase regulator activity);GO:0005524(ATP binding);GO:0016301(kinase activity);GO:0016740(transferase activity)	-	126.969	443.092	100.611	374.934	100.611	147.208	1.46315	0.549076			OK	OK
M300013512	M300013512	ENSMUSG00000042105	NM_178641	-	Inpp5f	inositol polyphosphate-5-phosphatase F [Source:MarkerSymbol;Acc:MGI:2141867]	GO:0008150(biological_process)	GO:0003674(molecular_function)	GO:0005575(cellular_component)	37.1921	108.525	10.8336	40.3672	10.8336	15.8491	1.46295	0.548883			OK	OK
M400005730	M400005730	ENSMUSG00000020908	XM_354614	17883	Myh3	myosin, heavy polypeptide 3, skeletal muscle, embryonic [Source:MarkerSymbol;Acc:MGI:1339709]	GO:0006941(striated muscle contraction);GO:0007010(cytoskeleton organization and biogenesis)	GO:0000166(nucleotide binding);GO:0003774(motor activity);GO:0003779(actin binding);GO:0005516(calmodulin binding);GO:0005524(ATP binding)	GO:0005856(cytoskeleton);GO:0005863(striated muscle thick filament);GO:0016459(myosin complex)	35.5929	102.556	9.23439	34.3982	9.23439	13.5055	1.46253	0.548462			OK	OK
M300007530	M300007530	ENSMUSG00000031010	NM_009481	22284	Usp9x	ubiquitin specific peptidase 9, X chromosome [Source:MarkerSymbol;Acc:MGI:894681]	GO:0006511(ubiquitin-dependent protein catabolic process);GO:0006512(ubiquitin cycle)	GO:0004221(ubiquitin thiolesterase activity);GO:0005509(calcium ion binding);GO:0005544(calcium-dependent phospholipid binding);GO:0008233(peptidase activity);GO:0008234(cysteine-type peptidase activity);GO:0016787(hydrolase activity)	GO:0005737(cytoplasm)	34.9534	100.157	8.59488	31.9997	8.59488	12.5638	1.46178	0.547726			OK	OK
M300010692	M300010692	ENSMUSG00000037016	NM_172862	242022	Frem2	Fras1 related extracellular matrix protein 2 [Source:MarkerSymbol;Acc:MGI:2444465]	GO:0002009(morphogenesis of an epithelium);GO:0007154(cell communication);GO:0007155(cell adhesion);GO:0007156(homophilic cell adhesion);GO:0007275(multicellular organismal development)	GO:0005509(calcium ion binding);GO:0005515(protein binding);GO:0046872(metal ion binding)	GO:0005578(proteinaceous extracellular matrix);GO:0016020(membrane);GO:0016021(integral to membrane)	145.597	512.034	119.239	443.877	119.239	174.277	1.46158	0.547525			OK	OK
M300010609	M300010609	ENSMUSG00000036894	NM_028712	74012	Rap2b	RAP2B, member of RAS oncogene family [Source:MarkerSymbol;Acc:MGI:1921262]	GO:0007264(small GTPase mediated signal transduction)	GO:0000166(nucleotide binding);GO:0005525(GTP binding)	GO:0005622(intracellular);GO:0016020(membrane)	89.075	301.516	62.7165	233.359	62.7165	91.6222	1.46089	0.546851			OK	OK
M200009743	M200009743	ENSMUSG00000026163	NM_172430	-	4930544G21Rik	RIKEN cDNA 4930544G21 gene [Source:MarkerSymbol;Acc:MGI:1924879]	-	-	-	34.8166	99.6186	8.45814	31.4612	8.45814	12.3524	1.46042	0.54638			OK	OK
M400003919	M400003919	ENSMUSG00000051869	XM_355638	-	Dnahc10	dynein, axonemal, heavy chain 10 [Source:MarkerSymbol;Acc:MGI:1860299]	GO:0007018(microtubule-based movement)	GO:0000166(nucleotide binding);GO:0003777(microtubule motor activity);GO:0005524(ATP binding);GO:0016887(ATPase activity)	GO:0005858(axonemal dynein complex);GO:0030286(dynein complex)	31.1883	86.122	4.82983	17.9647	4.82983	7.05336	1.46037	0.546338			OK	OK
M400000580	M400000580	ENSMUSG00000022533	XM_148700	224088	Atp13a3	ATPase type 13A3 [Source:MarkerSymbol;Acc:MGI:2685387]	GO:0006810(transport);GO:0006812(cation transport);GO:0008150(biological_process);GO:0008152(metabolic process)	GO:0003674(molecular_function);GO:0003824(catalytic activity);GO:0005524(ATP binding);GO:0015662(ATPase activity, coupled to transmembrane movement of ions, phosphorylative mechanism);GO:0016820(hydrolase activity, acting on acid anhydrides, catalyzing transmembrane movement of substances);GO:0016887(ATPase activity)	GO:0005575(cellular_component);GO:0016020(membrane);GO:0016021(integral to membrane)	39.179	115.826	12.8205	47.669	12.8205	18.716	1.45984	0.545814			OK	OK
M300014198	M300014198	ENSMUSG00000060032	NM_177688	232440	H2afj	H2A histone family, member J [Source:MarkerSymbol;Acc:MGI:3606192]	-	-	-	869.694	3203.36	843.336	3135.21	843.336	1230.96	1.45963	0.545601			OK	OK
M300001850	M300001850	ENSMUSG00000019826	NM_153398	-	Zbtb24	zinc finger and BTB domain containing 24 [Source:MarkerSymbol;Acc:MGI:3039618]	GO:0006350(transcription);GO:0006355(regulation of transcription, DNA-dependent)	GO:0003676(nucleic acid binding);GO:0003677(DNA binding);GO:0003700(transcription factor activity);GO:0005515(protein binding);GO:0008270(zinc ion binding);GO:0046872(metal ion binding)	GO:0005622(intracellular);GO:0005634(nucleus)	34.227	97.4037	7.86856	29.2463	7.86856	11.4828	1.45933	0.545303			OK	OK
M300016114	M300016114	ENSMUSG00000042605	NM_009125	-	Atxn2	ataxin 2 [Source:MarkerSymbol;Acc:MGI:1277223]	-	GO:0003676(nucleic acid binding);GO:0008270(zinc ion binding);GO:0050692(DBD domain binding)	GO:0005622(intracellular);GO:0048471(perinuclear region of cytoplasm)	34.2466	97.4754	7.88815	29.318	7.88815	11.5109	1.45927	0.545248			OK	OK
M200002315	M200002315	ENSMUSG00000040164	NM_008435	16538	Kcns1	K+ voltage-gated channel, subfamily S, 1 [Source:MarkerSymbol;Acc:MGI:1197019]	GO:0006810(transport);GO:0006811(ion transport);GO:0006813(potassium ion transport)	GO:0005216(ion channel activity);GO:0005244(voltage-gated ion channel activity);GO:0005249(voltage-gated potassium channel activity);GO:0005251(delayed rectifier potassium channel activity);GO:0005267(potassium channel activity);GO:0005515(protein binding);GO:0015459(potassium channel regulator activity);GO:0030955(potassium ion binding)	GO:0005886(plasma membrane);GO:0005887(integral to plasma membrane);GO:0008076(voltage-gated potassium channel complex);GO:0016020(membrane);GO:0016021(integral to membrane)	34.1978	97.2898	7.8393	29.1325	7.8393	11.4381	1.45907	0.545051			OK	OK
M300002189	M300002189	ENSMUSG00000020430	NM_022889	432951	Pes1	pescadillo homolog 1, containing BRCT domain (zebrafish) [Source:MarkerSymbol;Acc:MGI:1890613]	GO:0000089(mitotic metaphase);GO:0007000(nucleolus organization and biogenesis);GO:0008283(cell proliferation);GO:0042254(ribosome biogenesis and assembly)	GO:0003674(molecular_function)	GO:0000793(condensed chromosome);GO:0005622(intracellular);GO:0005634(nucleus);GO:0005730(nucleolus)	45.7289	140.12	19.3704	71.9631	19.3704	28.2544	1.45864	0.544621			OK	OK
M400013687	M400013687	ENSMUSG00000075262	-	-	Ttn	titin [Source:MarkerSymbol;Acc:MGI:98864]	-	-	-	69.3079	227.66	42.9495	159.503	42.9495	62.6246	1.4581	0.544089			OK	OK
M300001978	M300001978	ENSMUSG00000020067	XM_483911	68802	Mypn	myopalladin [Source:MarkerSymbol;Acc:MGI:1916052]	-	GO:0003779(actin binding)	GO:0005634(nucleus)	60.1848	193.778	33.8264	125.621	33.8264	49.3217	1.45809	0.544075			OK	OK
M300009800	M300009800	ENSMUSG00000035236	NM_178778	320271	A930041I02Rik	RIKEN cDNA A930041I02 gene [Source:MarkerSymbol;Acc:MGI:2443716]	-	-	GO:0016020(membrane);GO:0016021(integral to membrane)	31.7712	88.2529	5.41273	20.0956	5.41273	7.88999	1.45767	0.543667			OK	OK
M200005191	M200005191	ENSMUSG00000021388	NM_025711	66695	Aspn	asporin [Source:MarkerSymbol;Acc:MGI:1913945]	-	GO:0005515(protein binding);GO:0015288(porin activity)	GO:0005578(proteinaceous extracellular matrix);GO:0005615(extracellular space);GO:0016021(integral to membrane);GO:0019867(outer membrane)	94.938	322.739	68.5795	254.581	68.5795	99.9547	1.4575	0.543496			OK	OK
M200007629	M200007629	ENSMUSG00000005899	NM_029945	-	Smpd4	sphingomyelin phosphodiesterase 4 [Source:MarkerSymbol;Acc:MGI:1924876]	-	GO:0000287(magnesium ion binding);GO:0004767(sphingomyelin phosphodiesterase activity);GO:0016787(hydrolase activity);GO:0046872(metal ion binding)	GO:0005783(endoplasmic reticulum);GO:0016020(membrane);GO:0016021(integral to membrane)	62.923	203.871	36.5645	135.714	36.5645	53.2844	1.45727	0.543269			OK	OK
M400013449	M400013449	-	-	67727	-	-	GO:0006810(transport);GO:0006886(intracellular protein transport);GO:0008150(biological_process)	GO:0003674(molecular_function);GO:0008565(protein transporter activity)	GO:0016020(membrane);GO:0016021(integral to membrane);GO:0030868(smooth endoplasmic reticulum membrane)	81.7056	273.441	55.3471	205.283	55.3471	80.5991	1.45625	0.542257			OK	OK
M300015217	M300015217	ENSMUSG00000073393	NM_177065	-	B230354K17Rik	RIKEN cDNA B230354K17 gene [Source:MarkerSymbol;Acc:MGI:2443272]	-	-	-	36.0825	104.204	9.72406	36.0467	9.72406	14.1528	1.45544	0.541457			OK	OK
M200004855	M200004855	ENSMUSG00000036712	NM_173369	74256	Cyld	cylindromatosis (turban tumor syndrome) [Source:MarkerSymbol;Acc:MGI:1921506]	GO:0006412(translation);GO:0006511(ubiquitin-dependent protein catabolic process);GO:0006512(ubiquitin cycle)	GO:0003735(structural constituent of ribosome);GO:0004221(ubiquitin thiolesterase activity);GO:0005515(protein binding);GO:0008233(peptidase activity);GO:0008234(cysteine-type peptidase activity);GO:0016787(hydrolase activity)	GO:0005622(intracellular);GO:0005840(ribosome)	156.059	548.593	129.7	480.436	129.7	188.63	1.45435	0.540378			OK	OK
M300010774	M300010774	ENSMUSG00000037148	NM_030113	78514	Arhgap10	Rho GTPase activating protein 10 [Source:MarkerSymbol;Acc:MGI:1925764]	GO:0007010(cytoskeleton organization and biogenesis);GO:0007165(signal transduction)	GO:0005096(GTPase activator activity);GO:0005100(Rho GTPase activator activity);GO:0005515(protein binding)	GO:0005622(intracellular)	32.0449	89.2159	5.68641	21.0585	5.68641	8.26808	1.45401	0.540033			OK	OK
M200006851	M200006851	ENSMUSG00000036781	NM_026467	67941	Rps27l	ribosomal protein S27-like [Source:MarkerSymbol;Acc:MGI:1915191]	GO:0006412(translation)	GO:0003735(structural constituent of ribosome);GO:0008270(zinc ion binding);GO:0046872(metal ion binding)	GO:0005622(intracellular);GO:0005840(ribosome);GO:0030529(ribonucleoprotein complex)	5199.46	19219.7	5173.1	19151.5	5173.1	7519.34	1.45355	0.539579			OK	OK
M200008957	M200008957	ENSMUSG00000029923	NM_011226	19331	Rab19	RAB19, member RAS oncogene family [Source:MarkerSymbol;Acc:MGI:103292]	GO:0007264(small GTPase mediated signal transduction);GO:0015031(protein transport)	GO:0000166(nucleotide binding);GO:0005525(GTP binding)	GO:0005622(intracellular);GO:0016020(membrane)	34.5039	98.3124	8.14548	30.1551	8.14548	11.8396	1.45352	0.539547			OK	OK
M400002150	M400002150	ENSMUSG00000038544	XM_485388	66209	1110054O05Rik	RIKEN cDNA 1110054O05 gene [Source:MarkerSymbol;Acc:MGI:1913459]	-	-	-	110.093	378.052	83.7344	309.894	83.7344	121.672	1.45307	0.539102			OK	OK
M400012825	M400012825	ENSMUSG00000020340	-	76884	Cyfip2	cytoplasmic FMR1 interacting protein 2 [Source:MarkerSymbol;Acc:MGI:1924134]	GO:0006915(apoptosis);GO:0007155(cell adhesion);GO:0008150(biological_process)	GO:0003674(molecular_function);GO:0005515(protein binding)	GO:0005737(cytoplasm);GO:0019717(synaptosome);GO:0045202(synapse)	58.8625	188.419	32.504	120.261	32.504	47.2174	1.45266	0.538701			OK	OK
M300002705	M300002705	ENSMUSG00000063894	NM_139141	93681	Zfp192	zinc finger protein 192 [Source:MarkerSymbol;Acc:MGI:1913815]	GO:0006355(regulation of transcription, DNA-dependent)	GO:0003676(nucleic acid binding);GO:0003700(transcription factor activity);GO:0008270(zinc ion binding);GO:0046872(metal ion binding)	GO:0005622(intracellular);GO:0005634(nucleus)	30.8397	84.737	4.48123	16.5797	4.48123	6.50957	1.45263	0.538666			OK	OK
M300001922	M300001922	ENSMUSG00000019971	-	216274	Cep290	centrosomal protein 290 [Source:MarkerSymbol;Acc:MGI:2384917]	-	-	-	30.3535	82.9347	3.99501	14.7774	3.99501	5.80195	1.4523	0.53834			OK	OK
M400007180	M400007180	ENSMUSG00000067480	-	-	NP_001019996.1	similar to zinc finger protein 97 (LOC635426), mRNA [Source:RefSeq_dna;Acc:XR_004307]	-	-	-	97.3641	330.768	71.0056	262.611	71.0056	103.107	1.4521	0.538138			OK	OK
M200003750	M200003750	ENSMUSG00000022389	NM_017376;NM_153484	21685	Tef	thyrotroph embryonic factor [Source:MarkerSymbol;Acc:MGI:98663]	GO:0006350(transcription);GO:0006355(regulation of transcription, DNA-dependent);GO:0045944(positive regulation of transcription from RNA polymerase II promoter);GO:0048511(rhythmic process)	GO:0003677(DNA binding);GO:0003690(double-stranded DNA binding);GO:0003700(transcription factor activity);GO:0005515(protein binding);GO:0016563(transcriptional activator activity);GO:0043565(sequence-specific DNA binding);GO:0046983(protein dimerization activity)	GO:0005634(nucleus)	121.243	419.072	94.8846	350.914	94.8846	137.777	1.45205	0.538092			OK	OK
M200005350	M200005350	ENSMUSG00000063558	NM_009676	11761	Aox1	aldehyde oxidase 1 [Source:MarkerSymbol;Acc:MGI:88035]	GO:0006118(electron transport)	GO:0004031(aldehyde oxidase activity);GO:0005506(iron ion binding);GO:0009055(electron carrier activity);GO:0016491(oxidoreductase activity);GO:0030151(molybdenum ion binding);GO:0046872(metal ion binding);GO:0051287(NAD binding);GO:0051536(iron-sulfur cluster binding);GO:0051537(2 iron, 2 sulfur cluster binding)	-	45.0276	137.199	18.6691	69.0418	18.6691	27.1075	1.452	0.538038			OK	OK
M400000629	M400000629	ENSMUSG00000022994	NM_007405	11512	Adcy6	adenylate cyclase 6 [Source:MarkerSymbol;Acc:MGI:87917]	GO:0006171(cAMP biosynthetic process);GO:0007190(adenylate cyclase activation);GO:0007242(intracellular signaling cascade);GO:0009190(cyclic nucleotide biosynthetic process)	GO:0000287(magnesium ion binding);GO:0004016(adenylate cyclase activity);GO:0016829(lyase activity);GO:0016849(phosphorus-oxygen lyase activity);GO:0046872(metal ion binding)	GO:0005886(plasma membrane);GO:0016020(membrane);GO:0016021(integral to membrane)	30.1491	82.1752	3.79065	14.0179	3.79065	5.50374	1.45193	0.537968			OK	OK
M400011291	M400011291	-	NM_018747	-	-	-	-	-	-	29.6651	80.3802	3.30659	12.2229	3.30659	4.79899	1.45134	0.537388			OK	OK
M300006541	M300006541	ENSMUSG00000029190	XM_485595	320661	D5Ertd579e	Protein KIAA0232. [Source:Uniprot/SWISSPROT;Acc:Q80U59]	-	GO:0000166(nucleotide binding);GO:0005524(ATP binding)	-	59.8222	191.835	33.4638	123.677	33.4638	48.5586	1.45108	0.537129			OK	OK
M300003499	M300003499	ENSMUSG00000022779	NM_011624	21976	Top3b	topoisomerase (DNA) III beta [Source:MarkerSymbol;Acc:MGI:1333803]	GO:0006265(DNA topological change);GO:0006268(DNA unwinding during replication);GO:0006304(DNA modification);GO:0007059(chromosome segregation)	GO:0003676(nucleic acid binding);GO:0003677(DNA binding);GO:0003916(DNA topoisomerase activity);GO:0003917(DNA topoisomerase type I activity);GO:0005515(protein binding);GO:0016853(isomerase activity)	GO:0000793(condensed chromosome);GO:0005694(chromosome)	177.138	625.374	150.779	557.216	150.779	218.776	1.45097	0.537019			OK	OK
M300010216	M300010216	ENSMUSG00000036040	XM_130065	77794	Adamtsl2	ADAMTS-like 2 [Source:MarkerSymbol;Acc:MGI:1925044]	GO:0008150(biological_process)	GO:0003674(molecular_function);GO:0004222(metalloendopeptidase activity);GO:0008233(peptidase activity)	GO:0005575(cellular_component);GO:0031012(extracellular matrix)	89.5418	301.647	63.1834	233.489	63.1834	91.6734	1.45091	0.536959			OK	OK
M300004705	M300004705	ENSMUSG00000025583	-	74370	4932417H02Rik	RIKEN cDNA 4932417H02 gene [Source:MarkerSymbol;Acc:MGI:1921620]	-	-	-	126.14	436.866	99.781	368.709	99.781	144.764	1.45082	0.536865			OK	OK
M200012045	M200012045	ENSMUSG00000031166	NM_026137	73447	Wdr13	WD repeat domain 13 [Source:MarkerSymbol;Acc:MGI:1914661]	-	-	GO:0005634(nucleus)	243.981	872.061	217.623	803.904	217.623	315.632	1.45036	0.536412			OK	OK
M200006068	M200006068	ENSMUSG00000036022	NM_030167	78755	4632404H22Rik	RIKEN cDNA 4632404H22 gene [Source:MarkerSymbol;Acc:MGI:1926005]	-	-	-	80.4276	267.88	54.0691	199.722	54.0691	78.4157	1.45029	0.536337			OK	OK
M200001394	M200001394	ENSMUSG00000029238	NM_007715	12753	Clock	circadian locomoter output cycles kaput [Source:MarkerSymbol;Acc:MGI:99698]	GO:0006350(transcription);GO:0006355(regulation of transcription, DNA-dependent);GO:0007165(signal transduction);GO:0007623(circadian rhythm);GO:0045449(regulation of transcription);GO:0048511(rhythmic process)	GO:0003677(DNA binding);GO:0003700(transcription factor activity);GO:0004871(signal transducer activity);GO:0005515(protein binding);GO:0008134(transcription factor binding);GO:0030528(transcription regulator activity)	GO:0005634(nucleus);GO:0005737(cytoplasm)	164.393	577.985	138.034	509.827	138.034	200.17	1.45015	0.536202			OK	OK
M300001056	M300001056	ENSMUSG00000009575	NM_007626	-	Cbx5	chromobox homolog 5 (Drosophila HP1a) [Source:MarkerSymbol;Acc:MGI:109372]	GO:0006333(chromatin assembly or disassembly)	GO:0003682(chromatin binding);GO:0005515(protein binding)	GO:0000776(kinetochore);GO:0000785(chromatin);GO:0005634(nucleus);GO:0005720(nuclear heterochromatin)	64.8445	210.272	38.4861	142.115	38.4861	55.7977	1.44982	0.53587			OK	OK
M400012492	M400012492	ENSMUSG00000042150	NM_178699	-	-	RIKEN cDNA B930041F14 gene (B930041F14Rik), mRNA [Source:RefSeq_dna;Acc:NM_178699]	-	-	GO:0016021(integral to membrane)	45.8516	140.127	19.4932	71.97	19.4932	28.2571	1.44959	0.535645			OK	OK
M400013654	M400013654	ENSMUSG00000048371	-	382051	4833426J09Rik	RIKEN cDNA 4833426J09 gene [Source:MarkerSymbol;Acc:MGI:1918878]	GO:0006470(protein amino acid dephosphorylation)	GO:0000287(magnesium ion binding);GO:0004721(phosphoprotein phosphatase activity);GO:0004722(protein serine/threonine phosphatase activity);GO:0016787(hydrolase activity);GO:0046872(metal ion binding)	GO:0008287(protein serine/threonine phosphatase complex)	30.0113	81.6403	3.65283	13.483	3.65283	5.29373	1.44921	0.535269			OK	OK
M200014177	M200014177	ENSMUSG00000021534	XM_127414	69315	1700001L19Rik	RIKEN cDNA 1700001L19 gene [Source:MarkerSymbol;Acc:MGI:1916565]	-	-	-	29.234	78.7673	2.8755	10.61	2.8755	4.16573	1.4487	0.534757			OK	OK
M200011234	M200011234	ENSMUSG00000025086	NM_029839	-	Trub1	TruB pseudouridine (psi) synthase homolog 1 (E. coli) [Source:MarkerSymbol;Acc:MGI:1919383]	GO:0006396(RNA processing);GO:0008033(tRNA processing)	GO:0004730(pseudouridylate synthase activity);GO:0016439(tRNA-pseudouridine synthase activity);GO:0016853(isomerase activity)	-	31.3055	86.4087	4.94698	18.2513	4.94698	7.16591	1.44854	0.534602			OK	OK
M400001169	M400001169	ENSMUSG00000029456	NM_028037	-	Acad10	acyl-Coenzyme A dehydrogenase family, member 10 [Source:MarkerSymbol;Acc:MGI:1919235]	-	-	-	37.0814	107.719	10.723	39.5612	10.723	15.5326	1.44854	0.534599			OK	OK
M300013710	M300013710	ENSMUSG00000042473	-	245638	Tbc1d8b	-	-	-	-	36.3181	104.9	9.95963	36.7427	9.95963	14.426	1.44845	0.53451			OK	OK
M400011043	M400011043	ENSMUSG00000074697;ENSMUSG00000052005;ENSMUSG00000059797;ENSMUSG00000058360;ENSMUSG00000073065	NM_010490	-	Q7TQ39_MOUSE	Gag protein. [Source:Uniprot/SPTREMBL;Acc:Q7TQ39]	-	-	-	29.9788	81.5111	3.62033	13.3538	3.62033	5.243	1.44821	0.534271			OK	OK
M400016549	M400016549	-	-	-	-	-	-	-	-	30.6009	83.8054	4.24241	15.6481	4.24241	6.14381	1.44819	0.534249			OK	OK
M200004511	M200004511	ENSMUSG00000037679	NM_198411	-	2610204M08Rik	RIKEN cDNA 2610204M08 gene [Source:MarkerSymbol;Acc:MGI:1917685]	GO:0008152(metabolic process);GO:0016043(cellular component organization and biogenesis);GO:0030036(actin cytoskeleton organization and biogenesis)	GO:0003779(actin binding);GO:0005488(binding);GO:0017048(Rho GTPase binding)	-	37.1964	108.107	10.838	39.9496	10.838	15.6852	1.44724	0.533308			OK	OK
M300004433	M300004433	ENSMUSG00000025019	NM_172154	212391	Lcor	ligand dependent nuclear receptor corepressor [Source:MarkerSymbol;Acc:MGI:2443930]	GO:0006350(transcription);GO:0006355(regulation of transcription, DNA-dependent);GO:0006366(transcription from RNA polymerase II promoter)	GO:0003677(DNA binding);GO:0003702(RNA polymerase II transcription factor activity)	GO:0005634(nucleus)	45.1817	137.537	18.8233	69.3799	18.8233	27.2402	1.44716	0.53322			OK	OK
M200011691	M200011691	ENSMUSG00000037993	NM_178380	64340	Dhx38	DEAH (Asp-Glu-Ala-His) box polypeptide 38 [Source:MarkerSymbol;Acc:MGI:1927617]	-	GO:0003676(nucleic acid binding);GO:0004386(helicase activity);GO:0005524(ATP binding);GO:0008026(ATP-dependent helicase activity)	-	33.9329	96.075	7.57441	27.9176	7.57441	10.9611	1.44713	0.533191			OK	OK
M300013459	M300013459	ENSMUSG00000041992	NM_175930	217944	Rapgef5	Rap guanine nucleotide exchange factor (GEF) 5 [Source:MarkerSymbol;Acc:MGI:2444365]	GO:0007242(intracellular signaling cascade);GO:0007264(small GTPase mediated signal transduction);GO:0007399(nervous system development);GO:0051056(regulation of small GTPase mediated signal transduction)	GO:0005085(guanyl-nucleotide exchange factor activity);GO:0017034(Rap guanyl-nucleotide exchange factor activity);GO:0030742(GTP-dependent protein binding)	GO:0005622(intracellular);GO:0005634(nucleus)	45.0526	137.054	18.6941	68.8964	18.6941	27.0504	1.447	0.533066			OK	OK
M300004077	M300004077	ENSMUSG00000062638	NM_201405	-	Btnl1	butyrophilin-like 1 [Source:MarkerSymbol;Acc:MGI:1932027]	GO:0008150(biological_process)	GO:0003674(molecular_function)	GO:0005575(cellular_component);GO:0016020(membrane);GO:0016021(integral to membrane)	35.2845	101.053	8.92605	32.8961	8.92605	12.9158	1.44697	0.53304			OK	OK
M400001143	M400001143	ENSMUSG00000029179	-	78796	Zcchc4	zinc finger, CCHC domain containing 4 [Source:MarkerSymbol;Acc:MGI:1926046]	GO:0006306(DNA methylation);GO:0032259(methylation)	GO:0003676(nucleic acid binding);GO:0003677(DNA binding);GO:0008168(methyltransferase activity);GO:0008170(N-methyltransferase activity);GO:0008270(zinc ion binding);GO:0016740(transferase activity);GO:0046872(metal ion binding)	-	30.5249	83.5113	4.16641	15.354	4.16641	6.02832	1.44689	0.532952			OK	OK
M400010811	M400010811	ENSMUSG00000028672	NM_008254	-	Hmgcl	3-hydroxy-3-methylglutaryl-Coenzyme A lyase [Source:MarkerSymbol;Acc:MGI:96158]	GO:0008152(metabolic process)	GO:0003824(catalytic activity);GO:0004419(hydroxymethylglutaryl-CoA lyase activity);GO:0016829(lyase activity)	GO:0005615(extracellular space);GO:0005739(mitochondrion);GO:0005743(mitochondrial inner membrane)	352.924	1271.46	326.565	1203.3	326.565	472.445	1.44671	0.532776			OK	OK
M200009806	M200009806	ENSMUSG00000039079	NM_133202	170732	Trhr2	thyrotropin releasing hormone receptor 2 [Source:MarkerSymbol;Acc:MGI:2177284]	GO:0007165(signal transduction);GO:0007186(G-protein coupled receptor protein signaling pathway);GO:0007200(G-protein signaling, coupled to IP3 second messenger (phospholipase C activating))	GO:0001584(rhodopsin-like receptor activity);GO:0001615(thyrotropin releasing hormone and secretagogue-like receptors activity);GO:0004871(signal transducer activity);GO:0004872(receptor activity);GO:0004930(G-protein coupled receptor activity);GO:0004983(neuropeptide Y receptor activity);GO:0004997(thyrotropin-releasing hormone receptor activity);GO:0005515(protein binding)	GO:0005887(integral to plasma membrane);GO:0016020(membrane);GO:0016021(integral to membrane)	29.0212	77.9675	2.66276	9.81018	2.66276	3.85171	1.44651	0.532578			OK	OK
M400001359	M400001359	ENSMUSG00000031333	-	-	Abcb7	ATP-binding cassette, sub-family B (MDR/TAP), member 7 [Source:MarkerSymbol;Acc:MGI:109533]	GO:0006810(transport)	GO:0000166(nucleotide binding);GO:0005524(ATP binding);GO:0016887(ATPase activity);GO:0017111(nucleoside-triphosphatase activity);GO:0042626(ATPase activity, coupled to transmembrane movement of substances)	GO:0005739(mitochondrion);GO:0005743(mitochondrial inner membrane);GO:0016020(membrane);GO:0016021(integral to membrane)	59.5791	190.516	33.2207	122.358	33.2207	48.0408	1.44611	0.532177			OK	OK
M400015073	M400015073	-	-	-	-	-	-	-	-	31.8896	88.5275	5.53116	20.3701	5.53116	7.99779	1.44595	0.532019			OK	OK
M400011151	M400011151	ENSMUSG00000021775	NM_011584	353187	Nr1d2	nuclear receptor subfamily 1, group D, member 2 [Source:MarkerSymbol;Acc:MGI:2449205]	GO:0006350(transcription);GO:0006355(regulation of transcription, DNA-dependent)	GO:0003677(DNA binding);GO:0003700(transcription factor activity);GO:0003707(steroid hormone receptor activity);GO:0004872(receptor activity);GO:0004879(ligand-dependent nuclear receptor activity);GO:0004887(thyroid hormone receptor activity);GO:0008270(zinc ion binding);GO:0043565(sequence-specific DNA binding);GO:0046872(metal ion binding)	GO:0005634(nucleus)	134.876	467.699	108.518	399.541	108.518	156.869	1.44557	0.531634			OK	OK
M200000455	M200000455	ENSMUSG00000038067	NM_009971	12985	Csf3	colony stimulating factor 3 (granulocyte) [Source:MarkerSymbol;Acc:MGI:1339751]	GO:0006955(immune response);GO:0030851(granulocyte differentiation)	GO:0005125(cytokine activity);GO:0005138(interleukin-6 receptor binding);GO:0008083(growth factor activity);GO:0019899(enzyme binding)	GO:0005576(extracellular region);GO:0005615(extracellular space)	30.0688	81.8165	3.71033	13.6591	3.71033	5.36289	1.4454	0.531467			OK	OK
M200008262	M200008262	ENSMUSG00000025571	-	217351	Tnrc6c	trinucleotide repeat containing 6C [Source:MarkerSymbol;Acc:MGI:2443265]	-	GO:0000166(nucleotide binding);GO:0003676(nucleic acid binding);GO:0003723(RNA binding)	-	97.3329	329.438	70.9744	261.281	70.9744	102.585	1.44538	0.53145			OK	OK
M400005459	M400005459	ENSMUSG00000069515;ENSMUSG00000069516	NM_017372	17105	Lyzs	lysozyme [Source:MarkerSymbol;Acc:MGI:96897]	GO:0008152(metabolic process);GO:0016998(cell wall catabolic process);GO:0019835(cytolysis);GO:0042742(defense response to bacterium)	GO:0003796(lysozyme activity);GO:0003824(catalytic activity);GO:0016787(hydrolase activity);GO:0016798(hydrolase activity, acting on glycosyl bonds)	GO:0005576(extracellular region);GO:0005615(extracellular space);GO:0005739(mitochondrion)	161.551	565.737	135.193	497.58	135.193	195.362	1.44506	0.531127			OK	OK
M200012927	M200012927	ENSMUSG00000004105	NM_011923	26360	Angptl2	angiopoietin-like 2 [Source:MarkerSymbol;Acc:MGI:1347002]	GO:0007165(signal transduction)	GO:0005102(receptor binding)	GO:0005615(extracellular space)	48.684	150.32	22.3256	82.1626	22.3256	32.259	1.44493	0.531004			OK	OK
M400003364	M400003364	ENSMUSG00000047923	-	-	Dgkz	diacylglycerol kinase zeta [Source:MarkerSymbol;Acc:MGI:1278339]	-	-	-	30.0895	81.8872	3.731	13.7298	3.731	5.39065	1.44483	0.5309			OK	OK
M200002029	M200002029	ENSMUSG00000010803	NM_010250	14394	Gabra1	gamma-aminobutyric acid (GABA-A) receptor, subunit alpha 1 [Source:MarkerSymbol;Acc:MGI:95613]	-	-	-	32.0014	88.9168	5.64291	20.7595	5.64291	8.15066	1.44441	0.530478			OK	OK
M300008901	M300008901	ENSMUSG00000033712	XM_358314	219158	2610301G19Rik	RIKEN cDNA 2610301G19 gene [Source:MarkerSymbol;Acc:MGI:2444228]	GO:0006508(proteolysis)	GO:0004289(subtilase activity);GO:0005509(calcium ion binding)	-	45.3152	137.893	18.9568	69.7355	18.9568	27.3798	1.44433	0.530399			OK	OK
M400003897	M400003897	ENSMUSG00000051811	-	-	Cox6b2	cytochrome c oxidase subunit VIb polypeptide 2 [Source:MarkerSymbol;Acc:MGI:3044182]	GO:0006118(electron transport);GO:0008150(biological_process)	GO:0003674(molecular_function);GO:0004129(cytochrome-c oxidase activity);GO:0016491(oxidoreductase activity)	GO:0005739(mitochondrion);GO:0030061(mitochondrial crista)	38.3428	112.243	11.9844	44.0852	11.9844	17.3089	1.44429	0.53036			OK	OK
M200009662	M200009662	ENSMUSG00000029650	-	-	1200006F02Rik	RIKEN cDNA 1200006F02 gene [Source:MarkerSymbol;Acc:MGI:1918956]	-	-	GO:0005615(extracellular space);GO:0016021(integral to membrane)	65.4755	212.046	39.117	143.889	39.117	56.4942	1.44424	0.530308			OK	OK
M300004753	M300004753	ENSMUSG00000066406	XM_133543	75547	Akap13	A kinase (PRKA) anchor protein 13 [Source:MarkerSymbol;Acc:MGI:2676556]	GO:0007242(intracellular signaling cascade);GO:0035023(regulation of Rho protein signal transduction)	GO:0005089(Rho guanyl-nucleotide exchange factor activity);GO:0008270(zinc ion binding);GO:0016301(kinase activity);GO:0019992(diacylglycerol binding);GO:0046872(metal ion binding)	GO:0005622(intracellular)	48.0099	147.778	21.6514	79.6202	21.6514	31.2608	1.44382	0.529893			OK	OK
M200004863	M200004863	ENSMUSG00000005774	NM_017395	-	Rfx5	regulatory factor X, 5 (influences HLA class II expression) [Source:MarkerSymbol;Acc:MGI:1858421]	GO:0006350(transcription);GO:0006355(regulation of transcription, DNA-dependent)	GO:0003677(DNA binding)	-	30.426	83.1135	4.06757	14.9561	4.06757	5.87212	1.44364	0.529715			OK	OK
M400002925	M400002925	ENSMUSG00000044676	-	234725	Zfp612	zinc finger protein 612 [Source:MarkerSymbol;Acc:MGI:2443465]	GO:0006355(regulation of transcription, DNA-dependent)	GO:0003676(nucleic acid binding);GO:0008270(zinc ion binding);GO:0046872(metal ion binding)	GO:0005622(intracellular);GO:0005634(nucleus)	52.4732	164.12	26.1147	95.9624	26.1147	37.6771	1.44275	0.528824			OK	OK
M300006528	M300006528	ENSMUSG00000029169	-	13204	Dhx15	DEAH (Asp-Glu-Ala-His) box polypeptide 15 [Source:MarkerSymbol;Acc:MGI:1099786]	GO:0006397(mRNA processing);GO:0008380(RNA splicing)	GO:0000166(nucleotide binding);GO:0003676(nucleic acid binding);GO:0003724(RNA helicase activity);GO:0004386(helicase activity);GO:0005524(ATP binding);GO:0008026(ATP-dependent helicase activity);GO:0016787(hydrolase activity);GO:0016887(ATPase activity);GO:0017111(nucleoside-triphosphatase activity)	GO:0005622(intracellular);GO:0005634(nucleus);GO:0005689(U12(dependent spliceosome)	381.523	1373.17	355.165	1305.01	355.165	512.377	1.44265	0.528717			OK	OK
M300011769	M300011769	ENSMUSG00000038784	NM_016877	53621	Cnot4	CCR4-NOT transcription complex, subunit 4 [Source:MarkerSymbol;Acc:MGI:1859026]	GO:0006350(transcription);GO:0006355(regulation of transcription, DNA-dependent);GO:0006512(ubiquitin cycle);GO:0008150(biological_process)	GO:0000166(nucleotide binding);GO:0003676(nucleic acid binding);GO:0003723(RNA binding);GO:0005515(protein binding);GO:0008270(zinc ion binding);GO:0016874(ligase activity);GO:0046872(metal ion binding)	GO:0005575(cellular_component);GO:0005634(nucleus)	49.7872	154.216	23.4287	86.0587	23.4287	33.7887	1.44219	0.528261			OK	OK
M300009267	M300009267	ENSMUSG00000034295	NM_175276	-	Fhod3	formin homology 2 domain containing 3 [Source:MarkerSymbol;Acc:MGI:1925847]	GO:0016043(cellular component organization and biogenesis);GO:0030036(actin cytoskeleton organization and biogenesis)	GO:0003779(actin binding)	-	630.57	2287.13	604.212	2218.97	604.212	871.221	1.44191	0.527984			OK	OK
M400005558	M400005558	ENSMUSG00000056598	NM_029044	-	Lrrc48	leucine rich repeat containing 48 [Source:MarkerSymbol;Acc:MGI:1921915]	-	GO:0005515(protein binding)	GO:0005737(cytoplasm)	31.4217	86.7508	5.06325	18.5934	5.06325	7.30023	1.44181	0.527877			OK	OK
M200013614	M200013614	-	NM_025303	-	-	-	GO:0006810(transport)	GO:0003723(RNA binding);GO:0003725(double-stranded RNA binding)	GO:0005622(intracellular);GO:0005634(nucleus);GO:0005783(endoplasmic reticulum);GO:0005874(microtubule)	35.151	100.433	8.79256	32.2758	8.79256	12.6722	1.44125	0.527317			OK	OK
M200009223	M200009223	ENSMUSG00000022243	NM_053077	-	Slc45a2	solute carrier family 45, member 2 [Source:MarkerSymbol;Acc:MGI:2153040]	GO:0006583(melanin biosynthetic process from tyrosine);GO:0007601(visual perception);GO:0048066(pigmentation during development);GO:0050896(response to stimulus)	-	GO:0016020(membrane);GO:0016021(integral to membrane)	29.2904	78.9188	2.93191	10.7614	2.93191	4.22519	1.44111	0.527175			OK	OK
M300000805	M300000805	ENSMUSG00000006445	NM_010139	13836	Epha2	Eph receptor A2 [Source:MarkerSymbol;Acc:MGI:95278]	GO:0006468(protein amino acid phosphorylation);GO:0007169(transmembrane receptor protein tyrosine kinase signaling pathway);GO:0030182(neuron differentiation);GO:0048013(ephrin receptor signaling pathway)	GO:0000166(nucleotide binding);GO:0004672(protein kinase activity);GO:0004674(protein serine/threonine kinase activity);GO:0004713(protein-tyrosine kinase activity);GO:0004872(receptor activity);GO:0005003(ephrin receptor activity);GO:0005524(ATP binding);GO:0016301(kinase activity);GO:0016740(transferase activity)	GO:0005615(extracellular space);GO:0016020(membrane);GO:0016021(integral to membrane)	57.5077	182.472	31.1492	114.314	31.1492	44.8824	1.44089	0.526956			OK	OK
M200003686	M200003686	ENSMUSG00000020843	NM_019818	-	Timm22	translocase of inner mitochondrial membrane 22 homolog (yeast) [Source:MarkerSymbol;Acc:MGI:1929742]	GO:0006605(protein targeting);GO:0006810(transport);GO:0015031(protein transport)	GO:0005515(protein binding);GO:0008565(protein transporter activity);GO:0015450(protein translocase activity)	GO:0005739(mitochondrion);GO:0005743(mitochondrial inner membrane);GO:0005744(mitochondrial inner membrane presequence translocase complex);GO:0016020(membrane);GO:0016021(integral to membrane)	36.8674	106.722	10.509	38.5647	10.509	15.1414	1.44081	0.526881			OK	OK
M200000121	M200000121	ENSMUSG00000022974	XM_358888;XM_489609	-	1810007M14Rik	RIKEN cDNA 1810007M14 gene [Source:MarkerSymbol;Acc:MGI:1914617]	GO:0006350(transcription);GO:0006355(regulation of transcription, DNA-dependent);GO:0045449(regulation of transcription)	GO:0003677(DNA binding);GO:0003700(transcription factor activity)	GO:0005634(nucleus)	53.2592	166.873	26.9007	98.7157	26.9007	38.7581	1.44078	0.526854			OK	OK
M300001426	M300001426	ENSMUSG00000048249	NM_029870	77128	A930001N09Rik	RIKEN cDNA A930001N09 gene [Source:MarkerSymbol;Acc:MGI:1924378]	GO:0006355(regulation of transcription, DNA-dependent)	GO:0003700(transcription factor activity);GO:0043565(sequence-specific DNA binding);GO:0046983(protein dimerization activity)	GO:0005634(nucleus)	47.0155	143.943	20.657	75.7861	20.657	29.7554	1.44045	0.526522			OK	OK
M300001823	M300001823	ENSMUSG00000019774	NM_175374	108853	Mtrf1l	mitochondrial translational release factor 1-like [Source:MarkerSymbol;Acc:MGI:1918830]	GO:0006415(translational termination)	GO:0003747(translation release factor activity);GO:0016149(translation release factor activity, codon specific)	GO:0005737(cytoplasm)	140.257	485.999	113.899	417.842	113.899	164.055	1.44036	0.526426			OK	OK
M400004991	M400004991	ENSMUSG00000054944	NM_207528	-	5330416C01Rik	RIKEN cDNA 5330416C01 gene [Source:MarkerSymbol;Acc:MGI:2685378]	-	-	-	32.4714	90.5801	6.11298	22.4228	6.11298	8.80372	1.44017	0.526237			OK	OK
M300020737	M300020737	ENSMUSG00000050028	NM_146299	258296	Olfr745	olfactory receptor 745 [Source:MarkerSymbol;Acc:MGI:3030579]	GO:0007165(signal transduction);GO:0007186(G-protein coupled receptor protein signaling pathway);GO:0007608(sensory perception of smell);GO:0050896(response to stimulus)	GO:0004871(signal transducer activity);GO:0004872(receptor activity);GO:0004930(G-protein coupled receptor activity);GO:0004984(olfactory receptor activity)	GO:0016020(membrane);GO:0016021(integral to membrane)	31.5182	87.0831	5.15973	18.9258	5.15973	7.43071	1.44014	0.526206			OK	OK
M400013899	M400013899	-	-	-	-	-	-	-	-	53.1909	166.575	26.8325	98.418	26.8325	38.6412	1.44009	0.526162			OK	OK
M200013169	M200013169	-	NM_080444	117590	-	-	GO:0006355(regulation of transcription, DNA-dependent);GO:0007242(intracellular signaling cascade)	GO:0003677(DNA binding);GO:0003700(transcription factor activity)	GO:0005575(cellular_component)	31.491	86.982	5.13257	18.8247	5.13257	7.39101	1.44002	0.52609			OK	OK
M200002507	M200002507	ENSMUSG00000004626	NM_011503	20911	Stxbp2	syntaxin binding protein 2 [Source:MarkerSymbol;Acc:MGI:107370]	GO:0006810(transport);GO:0006904(vesicle docking during exocytosis);GO:0015031(protein transport);GO:0016192(vesicle-mediated transport)	GO:0019905(syntaxin binding)	-	49.9056	154.447	23.5472	86.29	23.5472	33.8795	1.43879	0.524859			OK	OK
M400001368	M400001368	ENSMUSG00000031409	NM_025355	66104	Tceal6	transcription elongation factor A (SII)-like 6 [Source:MarkerSymbol;Acc:MGI:1923939]	-	GO:0003746(translation elongation factor activity)	-	29.2882	78.8932	2.92975	10.7358	2.92975	4.21514	1.43874	0.524803			OK	OK
M300020697	M300020697	-	-	-	-	-	-	-	-	39.4623	116.137	13.1039	47.9795	13.1039	18.8379	1.43758	0.523643			OK	OK
M400001777	M400001777	ENSMUSG00000035284	-	-	Vps13c	vacuolar protein sorting 13C (yeast) [Source:MarkerSymbol;Acc:MGI:2444207]	GO:0008104(protein localization)	-	-	32.1123	89.2246	5.75383	21.0672	5.75383	8.27148	1.43756	0.523623			OK	OK
M200014357	M200014357	ENSMUSG00000021557	NM_023328	67269	Agtpbp1	ATP/GTP binding protein 1 [Source:MarkerSymbol;Acc:MGI:2159437]	GO:0006508(proteolysis);GO:0021702(cerebellar Purkinje cell differentiation);GO:0042133(neurotransmitter metabolic process);GO:0050905(neuromuscular process)	GO:0004182(carboxypeptidase A activity)	GO:0005634(nucleus);GO:0005737(cytoplasm)	107.218	364.212	80.8595	296.054	80.8595	116.238	1.43753	0.523591			OK	OK
M400012076	M400012076	ENSMUSG00000075087	NM_146808	258804	Olfr1240	olfactory receptor 1240 [Source:MarkerSymbol;Acc:MGI:3031074]	GO:0007165(signal transduction);GO:0007186(G-protein coupled receptor protein signaling pathway);GO:0007608(sensory perception of smell);GO:0050896(response to stimulus)	GO:0004871(signal transducer activity);GO:0004872(receptor activity);GO:0004930(G-protein coupled receptor activity);GO:0004984(olfactory receptor activity)	GO:0016020(membrane);GO:0016021(integral to membrane)	30.869	84.67	4.51049	16.5127	4.51049	6.48327	1.43738	0.523439			OK	OK
M200000060	M200000060	ENSMUSG00000001627	NM_013562	15982	Ifrd1	interferon-related developmental regulator 1 [Source:MarkerSymbol;Acc:MGI:1316717]	GO:0007275(multicellular organismal development);GO:0007527(adult somatic muscle development);GO:0030154(cell differentiation);GO:0042692(muscle cell differentiation)	GO:0005488(binding)	GO:0005634(nucleus)	1002.02	3639.25	975.666	3571.09	975.666	1402.1	1.43707	0.523126			OK	OK
M400013457	M400013457	-	-	-	-	-	-	-	-	218.982	773.043	192.624	704.886	192.624	276.755	1.43676	0.522822			OK	OK
M200013029	M200013029	ENSMUSG00000041920	NM_134038	104681	Slc16a6	solute carrier family 16 (monocarboxylic acid transporters), member 6 [Source:MarkerSymbol;Acc:MGI:2144585]	GO:0006810(transport);GO:0008150(biological_process)	GO:0003674(molecular_function);GO:0005215(transporter activity)	GO:0005575(cellular_component);GO:0016020(membrane);GO:0016021(integral to membrane)	47.0545	143.886	20.696	75.7289	20.696	29.733	1.43665	0.522712			OK	OK
M200002223	M200002223	ENSMUSG00000059277	NM_133790	-	R74862	expressed sequence R74862 [Source:MarkerSymbol;Acc:MGI:2142382]	-	-	-	177.659	621.762	151.3	553.604	151.3	217.358	1.4366	0.52266			OK	OK
M400003013	M400003013	-	NM_183289	70571	-	-	-	-	-	29.3903	79.2499	3.03183	11.0925	3.03183	4.35518	1.43649	0.522543			OK	OK
M200003691	M200003691	ENSMUSG00000055817	NM_054082	-	Mta3	metastasis associated 3 [Source:MarkerSymbol;Acc:MGI:2151172]	GO:0006355(regulation of transcription, DNA-dependent);GO:0008150(biological_process)	GO:0003674(molecular_function);GO:0003677(DNA binding);GO:0003700(transcription factor activity);GO:0008270(zinc ion binding);GO:0043565(sequence-specific DNA binding);GO:0046872(metal ion binding)	GO:0005634(nucleus);GO:0005737(cytoplasm)	57.3057	181.364	30.9472	113.206	30.9472	44.4474	1.43623	0.522292			OK	OK
M200015616	M200015616	ENSMUSG00000026748	NM_026162	-	Plxdc2	plexin domain containing 2 [Source:MarkerSymbol;Acc:MGI:1914698]	-	-	-	135.999	469.202	109.64	401.045	109.64	157.46	1.43615	0.522204			OK	OK
M300020763	M300020763	ENSMUSG00000050052	NM_173744	72148	2610019F03Rik	RIKEN cDNA 2610019F03 gene [Source:MarkerSymbol;Acc:MGI:1919398]	-	-	-	32.1816	89.4544	5.82315	21.297	5.82315	8.36172	1.43595	0.522			OK	OK
M400004506	M400004506	ENSMUSG00000053545	-	-	6430503K07Rik	RIKEN cDNA 6430503K07 gene [Source:MarkerSymbol;Acc:MGI:1925318]	-	-	-	38.2561	111.662	11.8976	43.5048	11.8976	17.081	1.43567	0.521722			OK	OK
M200000499	M200000499	ENSMUSG00000002250	NM_011145	19015	Ppard	peroxisome proliferator activator receptor delta [Source:MarkerSymbol;Acc:MGI:101884]	GO:0000122(negative regulation of transcription from RNA polymerase II promoter);GO:0006350(transcription);GO:0006355(regulation of transcription, DNA-dependent);GO:0006629(lipid metabolic process);GO:0006635(fatty acid beta-oxidation);GO:0006915(apoptosis);GO:0007566(embryo implantation);GO:0008283(cell proliferation);GO:0008366(axon ensheathment);GO:0008544(epidermis development);GO:0009987(cel…	GO:0003677(DNA binding);GO:0003700(transcription factor activity);GO:0003707(steroid hormone receptor activity);GO:0004872(receptor activity);GO:0004879(ligand-dependent nuclear receptor activity);GO:0008047(enzyme activator activity);GO:0008270(zinc ion binding);GO:0016501(prostacyclin receptor activity);GO:0016564(transcriptional repressor activity);GO:0043565(sequence-specific DNA binding);GO:…	GO:0005634(nucleus)	30.1112	81.8773	3.75275	13.72	3.75275	5.38679	1.43542	0.521478			OK	OK
M300017537	M300017537	ENSMUSG00000046650	NM_146684	258679	Olfr1440	olfactory receptor 1440 [Source:MarkerSymbol;Acc:MGI:3031274]	GO:0007165(signal transduction);GO:0007186(G-protein coupled receptor protein signaling pathway);GO:0007608(sensory perception of smell);GO:0050896(response to stimulus)	GO:0004871(signal transducer activity);GO:0004872(receptor activity);GO:0004930(G-protein coupled receptor activity);GO:0004984(olfactory receptor activity)	GO:0016020(membrane);GO:0016021(integral to membrane)	31.0481	85.3025	4.68965	17.1452	4.68965	6.73161	1.43542	0.52147			OK	OK
M200008286	M200008286	ENSMUSG00000022358	NM_026346	67731	Fbxo32	F-box protein 32 [Source:MarkerSymbol;Acc:MGI:1914981]	GO:0006512(ubiquitin cycle);GO:0008150(biological_process)	GO:0005515(protein binding)	GO:0005634(nucleus)	53.243	166.446	26.8846	98.2885	26.8846	38.5904	1.43541	0.521464			OK	OK
M300000651	M300000651	ENSMUSG00000005225	NM_001001335	-	Plekha8	pleckstrin homology domain containing, family A (phosphoinositide binding specific) member 8 [Source:MarkerSymbol;Acc:MGI:2681164]	-	-	-	56.614	178.731	30.2555	110.574	30.2555	43.4139	1.43491	0.520959			OK	OK
M400003032	M400003032	ENSMUSG00000045462	-	-	Zfp689	zinc finger protein 689 [Source:MarkerSymbol;Acc:MGI:1918381]	-	-	-	41.9343	125.053	15.5759	56.8958	15.5759	22.3386	1.43418	0.520229			OK	OK
M200001368	M200001368	-	NM_013800	12023	-	-	GO:0000122(negative regulation of transcription from RNA polymerase II promoter);GO:0006350(transcription);GO:0006355(regulation of transcription, DNA-dependent);GO:0030154(cell differentiation);GO:0042637(catagen);GO:0045445(myoblast differentiation);GO:0045449(regulation of transcription)	GO:0003677(DNA binding);GO:0003682(chromatin binding);GO:0003700(transcription factor activity);GO:0005515(protein binding);GO:0043565(sequence-specific DNA binding)	GO:0005634(nucleus);GO:0005667(transcription factor complex)	29.6108	80.0362	3.25234	11.8788	3.25234	4.6639	1.43402	0.520061			OK	OK
M400014990	M400014990	-	-	-	-	-	-	-	-	34.0935	96.4069	7.73506	28.2496	7.73506	11.0915	1.43392	0.519964			OK	OK
M300003246	M300003246	-	NM_011144	19013	-	-	-	-	-	51.6349	160.466	25.2765	92.3084	25.2765	36.2425	1.43384	0.519886			OK	OK
M400003186	M400003186	ENSMUSG00000046603	XM_356203	382117	D9Ertd402e	Uncharacterized protein C3orf23 homolog. [Source:Uniprot/SWISSPROT;Acc:Q66JZ4]	-	-	GO:0005739(mitochondrion)	42.0799	125.543	15.7214	57.3861	15.7214	22.5311	1.43315	0.519187			OK	OK
M300003264	M300003264	ENSMUSG00000022401	NM_177310	321003	Xpnpep3	X-prolyl aminopeptidase (aminopeptidase P) 3, putative [Source:MarkerSymbol;Acc:MGI:2445217]	GO:0006508(proteolysis)	GO:0008233(peptidase activity);GO:0008235(metalloexopeptidase activity)	GO:0005739(mitochondrion)	36.4223	104.884	10.0639	36.7265	10.0639	14.4197	1.43282	0.518854			OK	OK
M200003500	M200003500	ENSMUSG00000005882	NM_018888	-	2410003P15Rik	RIKEN cDNA 2410003P15 gene [Source:MarkerSymbol;Acc:MGI:1929472]	GO:0008150(biological_process)	GO:0005515(protein binding)	GO:0016023(cytoplasmic membrane-bound vesicle)	210.79	740.947	184.431	672.79	184.431	264.153	1.43226	0.518292			OK	OK
M400008627	M400008627	ENSMUSG00000074149;ENSMUSG00000074146	NM_175672	-	4921528I07Rik	RIKEN cDNA 4921528I07 gene [Source:MarkerSymbol;Acc:MGI:1924299]	-	-	-	30.3468	82.7053	3.98833	14.5479	3.98833	5.71187	1.43215	0.51818			OK	OK
M300000706	M300000706	ENSMUSG00000005674	-	-	Tomm40l	translocase of outer mitochondrial membrane 40 homolog-like (yeast) [Source:MarkerSymbol;Acc:MGI:3589112]	GO:0006810(transport);GO:0006820(anion transport);GO:0015031(protein transport)	GO:0004872(receptor activity);GO:0008308(voltage-gated ion-selective channel activity)	GO:0005739(mitochondrion);GO:0005741(mitochondrial outer membrane);GO:0016020(membrane);GO:0016021(integral to membrane);GO:0019867(outer membrane);GO:0043234(protein complex)	36.6665	105.756	10.308	37.5986	10.308	14.7621	1.43209	0.518127			OK	OK
M400000869	M400000869	ENSMUSG00000025912	-	17864	Mybl1	myeloblastosis oncogene-like 1 [Source:MarkerSymbol;Acc:MGI:99925]	GO:0000074(regulation of progression through cell cycle);GO:0006350(transcription);GO:0006355(regulation of transcription, DNA-dependent);GO:0006397(mRNA processing);GO:0007049(cell cycle);GO:0008380(RNA splicing);GO:0009987(cellular process);GO:0045449(regulation of transcription)	GO:0003677(DNA binding);GO:0030528(transcription regulator activity)	GO:0005622(intracellular);GO:0005634(nucleus);GO:0005681(spliceosome)	34.9729	99.5661	8.61447	31.4087	8.61447	12.3318	1.43152	0.51755			OK	OK
M400002296	M400002296	-	XM_143750	100045048	-	-	-	GO:0004872(receptor activity);GO:0004965(GABA-B receptor activity);GO:0005515(protein binding)	GO:0005737(cytoplasm);GO:0016020(membrane);GO:0043005(neuron projection)	29.502	79.6173	3.14358	11.4599	3.14358	4.49943	1.43131	0.517336			OK	OK
M300011374	M300011374	ENSMUSG00000053007	NM_177095	-	9430076C15Rik	RIKEN cDNA 9430076C15 gene [Source:MarkerSymbol;Acc:MGI:2443551]	-	-	-	33.6485	94.7307	7.28998	26.5734	7.28998	10.4333	1.43119	0.517212			OK	OK
M400007263	M400007263	ENSMUSG00000060640;ENSMUSG00000068385	NM_146432	258424	Olfr1512	olfactory receptor 1512 [Source:MarkerSymbol;Acc:MGI:3031346]	GO:0007165(signal transduction);GO:0007186(G-protein coupled receptor protein signaling pathway);GO:0007608(sensory perception of smell);GO:0050896(response to stimulus)	GO:0004871(signal transducer activity);GO:0004872(receptor activity);GO:0004930(G-protein coupled receptor activity);GO:0004984(olfactory receptor activity)	GO:0016020(membrane);GO:0016021(integral to membrane)	30.4792	83.178	4.12074	15.0206	4.12074	5.89745	1.43116	0.517187			OK	OK
M400014578	M400014578	-	-	-	-	-	-	-	-	29.9777	81.3498	3.61925	13.1925	3.61925	5.17967	1.43114	0.517169			OK	OK
M200009432	M200009432	ENSMUSG00000008690	-	-	Ncaph2	non-SMC condensin II complex, subunit H2 [Source:MarkerSymbol;Acc:MGI:1289164]	-	-	-	63.115	202.119	36.7566	133.962	36.7566	52.5966	1.43094	0.516968			OK	OK
M300008832	M300008832	ENSMUSG00000033554	NM_027193	69740	Dph5	DPH5 homolog (S. cerevisiae) [Source:MarkerSymbol;Acc:MGI:1916990]	GO:0008152(metabolic process);GO:0017183(peptidyl-diphthamide biosynthetic process from peptidyl-histidine)	GO:0004164(diphthine synthase activity);GO:0008168(methyltransferase activity);GO:0016740(transferase activity)	-	170.752	594.399	144.393	526.242	144.393	206.615	1.43092	0.51694			OK	OK
M300006633	M300006633	ENSMUSG00000029361	-	-	Nos1	nitric oxide synthase 1, neuronal [Source:MarkerSymbol;Acc:MGI:97360]	GO:0002028(regulation of sodium ion transport);GO:0006118(electron transport);GO:0006809(nitric oxide biosynthetic process);GO:0006941(striated muscle contraction);GO:0043267(negative regulation of potassium ion transport);GO:0051346(negative regulation of hydrolase activity);GO:0051926(negative regulation of calcium ion transport)	GO:0004517(nitric-oxide synthase activity);GO:0005506(iron ion binding);GO:0005515(protein binding);GO:0005516(calmodulin binding);GO:0009055(electron carrier activity);GO:0010181(FMN binding);GO:0016491(oxidoreductase activity);GO:0020037(heme binding);GO:0046872(metal ion binding);GO:0050660(FAD binding);GO:0050661(NADP binding)	GO:0005739(mitochondrion);GO:0042383(sarcolemma);GO:0045202(synapse)	30.4652	83.1216	4.10675	14.9643	4.10675	5.87534	1.43065	0.516673			OK	OK
M200014002	M200014002	ENSMUSG00000026005	NM_025683	66646	Rpe	ribulose-5-phosphate-3-epimerase [Source:MarkerSymbol;Acc:MGI:1913896]	GO:0005975(carbohydrate metabolic process);GO:0008150(biological_process);GO:0008152(metabolic process)	GO:0003674(molecular_function);GO:0003824(catalytic activity);GO:0004750(ribulose-phosphate 3(epimerase activity);GO:0016853(isomerase activity)	GO:0005575(cellular_component)	102.186	344.443	75.8273	276.286	75.8273	108.476	1.43057	0.516592			OK	OK
M200014154	M200014154	ENSMUSG00000021221	NM_058212	70127	-	-	GO:0006350(transcription);GO:0006355(regulation of transcription, DNA-dependent)	GO:0003676(nucleic acid binding);GO:0005515(protein binding);GO:0008270(zinc ion binding);GO:0046872(metal ion binding)	GO:0005622(intracellular);GO:0005634(nucleus)	53.1158	165.647	26.7573	97.4899	26.7573	38.2768	1.43052	0.51654			OK	OK
M200008371	M200008371	ENSMUSG00000028248	XM_283936	-	5730406M06Rik	RIKEN cDNA 5730406M06 gene [Source:MarkerSymbol;Acc:MGI:1913875]	-	-	-	149.17	515.598	122.812	447.441	122.812	175.676	1.43045	0.516466			OK	OK
M400006184	M400006184	ENSMUSG00000070933;ENSMUSG00000073208;ENSMUSG00000058643	NM_025759	360220	Speer4d	spermatogenesis associated glutamate (E)-rich protein 4d [Source:MarkerSymbol;Acc:MGI:2668869]	GO:0008150(biological_process)	GO:0003674(molecular_function)	GO:0005634(nucleus)	31.8125	88.028	5.45408	19.8706	5.45408	7.80169	1.43043	0.516451			OK	OK
M400015284	M400015284	-	-	-	-	-	-	-	-	31.2815	86.09	4.92307	17.9327	4.92307	7.0408	1.43016	0.516181			OK	OK
M200002572	M200002572	ENSMUSG00000026471	NM_008209	15064	Mr1	major histocompatibility complex, class I-related [Source:MarkerSymbol;Acc:MGI:1195463]	-	-	-	66.1096	212.954	39.7512	144.796	39.7512	56.8505	1.43016	0.516175			OK	OK
M400002041	M400002041	-	-	-	-	-	GO:0008152(metabolic process);GO:0016043(cellular component organization and biogenesis);GO:0030036(actin cytoskeleton organization and biogenesis)	GO:0003779(actin binding);GO:0005488(binding);GO:0017048(Rho GTPase binding)	-	29.6248	80.0533	3.26633	11.8959	3.26633	4.67063	1.42993	0.515949			OK	OK
M200000417	M200000417	ENSMUSG00000035000	NM_010074	13482	Dpp4	dipeptidylpeptidase 4 [Source:MarkerSymbol;Acc:MGI:94919]	GO:0006508(proteolysis)	GO:0004177(aminopeptidase activity);GO:0004252(serine-type endopeptidase activity);GO:0004274(dipeptidyl-peptidase IV activity);GO:0004287(prolyl oligopeptidase activity);GO:0008233(peptidase activity);GO:0008236(serine-type peptidase activity);GO:0016787(hydrolase activity)	GO:0016020(membrane);GO:0016021(integral to membrane);GO:0046581(intercellular canaliculus)	39.2212	115.003	12.8627	46.8457	12.8627	18.3927	1.42993	0.51594			OK	OK
M400004194	M400004194	ENSMUSG00000074063	NM_027950	71839	Osgin1	oxidative stress induced growth inhibitor 1 [Source:MarkerSymbol;Acc:MGI:1919089]	-	-	-	39.0367	114.329	12.6782	46.1719	12.6782	18.1282	1.42987	0.515885			OK	OK
M200008163	M200008163	ENSMUSG00000050541	NM_007416	11548	Adra1b	adrenergic receptor, alpha 1b [Source:MarkerSymbol;Acc:MGI:104774]	GO:0001974(blood vessel remodeling);GO:0001975(response to amphetamine);GO:0001987(vasoconstriction of artery during baroreceptor response to lowering of blood pressure);GO:0001996(positive regulation of heart contraction rate by epinephrine-norepinephrine);GO:0001997(increased strength of heart contraction by epinephrine-norepinephrine);GO:0007165(signal transduction);GO:0007186(G-protein couple…	GO:0001584(rhodopsin-like receptor activity);GO:0004871(signal transducer activity);GO:0004872(receptor activity);GO:0004930(G-protein coupled receptor activity);GO:0004935(adrenoceptor activity);GO:0004937(alpha1(adrenergic receptor activity)	GO:0000299(integral to membrane of membrane fraction);GO:0016020(membrane);GO:0016021(integral to membrane)	35.6396	101.957	9.28114	33.7999	9.28114	13.2706	1.42985	0.515863			OK	OK
M300013293	M300013293	ENSMUSG00000050199	XM_355385	107515	Lgr4	leucine-rich repeat-containing G protein-coupled receptor 4 [Source:MarkerSymbol;Acc:MGI:1891468]	GO:0007165(signal transduction);GO:0007186(G-protein coupled receptor protein signaling pathway);GO:0030539(male genitalia development);GO:0035239(tube morphogenesis);GO:0050673(epithelial cell proliferation)	GO:0004871(signal transducer activity);GO:0004872(receptor activity);GO:0004930(G-protein coupled receptor activity);GO:0016500(protein-hormone receptor activity)	GO:0016020(membrane);GO:0016021(integral to membrane)	35.62	101.885	9.26155	33.7277	9.26155	13.2423	1.42981	0.515826			OK	OK
M400015343	M400015343	-	-	-	-	-	-	-	-	31.4054	86.5361	5.0469	18.3788	5.0469	7.21594	1.42978	0.51579			OK	OK
M400010948	M400010948	ENSMUSG00000002617	NM_009555	-	Zfp40	zinc finger protein 40 [Source:MarkerSymbol;Acc:MGI:99185]	GO:0006355(regulation of transcription, DNA-dependent)	GO:0003676(nucleic acid binding);GO:0008270(zinc ion binding);GO:0046872(metal ion binding)	GO:0005622(intracellular)	40.3786	119.208	14.0201	51.0511	14.0201	20.0439	1.42965	0.515663			OK	OK
M200002376	M200002376	ENSMUSG00000030911	NM_011775	22787	Zp2	zona pellucida glycoprotein 2 [Source:MarkerSymbol;Acc:MGI:99214]	-	-	-	28.9799	77.7026	2.62141	9.54528	2.62141	3.7477	1.42965	0.515663			OK	OK
M400018607	M400018607	ENSMUSG00000039047	NM_025662	-	Pigk	phosphatidylinositol glycan anchor biosynthesis, class K [Source:MarkerSymbol;Acc:MGI:1913863]	GO:0006506(GPI anchor biosynthetic process);GO:0006508(proteolysis);GO:0016255(attachment of GPI anchor to protein)	GO:0001509(legumain activity);GO:0003923(GPI-anchor transamidase activity);GO:0004197(cysteine-type endopeptidase activity);GO:0005515(protein binding);GO:0008233(peptidase activity);GO:0008234(cysteine-type peptidase activity);GO:0016787(hydrolase activity);GO:0048503(GPI anchor binding)	GO:0005783(endoplasmic reticulum);GO:0016020(membrane);GO:0016021(integral to membrane);GO:0042765(GPI-anchor transamidase complex)	112.659	382.379	86.3001	314.222	86.3001	123.371	1.42956	0.515568			OK	OK
M300013088	M300013088	ENSMUSG00000041258	XM_484752	329002	Zfp236	zinc finger protein 236 [Source:MarkerSymbol;Acc:MGI:1926950]	-	GO:0003676(nucleic acid binding);GO:0008270(zinc ion binding);GO:0046872(metal ion binding)	GO:0005622(intracellular)	34.3084	97.0997	7.94997	28.9423	7.94997	11.3634	1.42937	0.51538			OK	OK
M300004484	M300004484	-	NM_007562	12173	-	-	GO:0006350(transcription);GO:0006355(regulation of transcription, DNA-dependent)	GO:0003676(nucleic acid binding);GO:0003677(DNA binding);GO:0008270(zinc ion binding);GO:0046872(metal ion binding)	GO:0005622(intracellular);GO:0005634(nucleus)	35.8513	102.71	9.4928	34.5531	9.4928	13.5664	1.42912	0.515127			OK	OK
M300008969	M300008969	ENSMUSG00000033824	-	-	Rbm35b	RNA binding motif protein 35b [Source:MarkerSymbol;Acc:MGI:1924661]	-	-	-	31.7266	87.6947	5.36815	19.5373	5.36815	7.67081	1.42895	0.514954			OK	OK
M300007998	M300007998	ENSMUSG00000031960	NM_146217	-	Aars	alanyl-tRNA synthetase [Source:MarkerSymbol;Acc:MGI:2384560]	GO:0006412(translation);GO:0006419(alanyl-tRNA aminoacylation)	GO:0000166(nucleotide binding);GO:0003676(nucleic acid binding);GO:0004812(aminoacyl-tRNA ligase activity);GO:0004813(alanine-tRNA ligase activity);GO:0005524(ATP binding);GO:0016874(ligase activity)	-	30.6009	83.5955	4.24241	15.4381	4.24241	6.06138	1.42876	0.514762			OK	OK
M200006955	M200006955	ENSMUSG00000005994	NM_031202	-	Tyrp1	tyrosinase-related protein 1 [Source:MarkerSymbol;Acc:MGI:98881]	GO:0006582(melanin metabolic process);GO:0006583(melanin biosynthetic process from tyrosine);GO:0008152(metabolic process);GO:0030318(melanocyte differentiation);GO:0032438(melanosome organization and biogenesis);GO:0043438(acetoacetic acid metabolic process);GO:0043473(pigmentation)	GO:0004497(monooxygenase activity);GO:0005198(structural molecule activity);GO:0005507(copper ion binding);GO:0005515(protein binding);GO:0016491(oxidoreductase activity);GO:0042803(protein homodimerization activity);GO:0046872(metal ion binding);GO:0046982(protein heterodimerization activity)	GO:0016020(membrane);GO:0016021(integral to membrane);GO:0042470(melanosome)	61.1478	194.732	34.7893	126.575	34.7893	49.6963	1.42849	0.514493			OK	OK
M200013064	M200013064	ENSMUSG00000032413	NM_053268	114713	Rasa2	RAS p21 protein activator 2 [Source:MarkerSymbol;Acc:MGI:2149960]	GO:0007242(intracellular signaling cascade);GO:0051056(regulation of small GTPase mediated signal transduction)	GO:0005096(GTPase activator activity);GO:0008270(zinc ion binding);GO:0046872(metal ion binding)	GO:0005622(intracellular)	59.8569	190.026	33.4984	121.869	33.4984	47.8486	1.42838	0.514384			OK	OK
M300014749	M300014749	ENSMUSG00000021217	NM_172298	243931	Tshz3	teashirt zinc finger family member 3 [Source:MarkerSymbol;Acc:MGI:2442819]	GO:0006350(transcription);GO:0006355(regulation of transcription, DNA-dependent);GO:0007275(multicellular organismal development);GO:0045449(regulation of transcription)	GO:0003676(nucleic acid binding);GO:0003677(DNA binding);GO:0003700(transcription factor activity);GO:0008270(zinc ion binding);GO:0043565(sequence-specific DNA binding);GO:0046872(metal ion binding)	GO:0005622(intracellular);GO:0005634(nucleus)	30.2101	82.1679	3.85159	14.0106	3.85159	5.50088	1.42821	0.51421			OK	OK
M300006135	M300006135	ENSMUSG00000028521	-	-	Slc35d1	solute carrier family 35 (UDP-glucuronic acid/UDP-N-acetylgalactosamine dual transporter), member D1 [Source:MarkerSymbol;Acc:MGI:2140361]	-	-	-	33.8926	95.5561	7.53414	27.3988	7.53414	10.7574	1.42782	0.513814			OK	OK
M200007522	M200007522	ENSMUSG00000040557	NM_024479	79565	Wbscr27	Williams Beuren syndrome chromosome region 27 (human) [Source:MarkerSymbol;Acc:MGI:1933146]	-	GO:0008168(methyltransferase activity);GO:0008757(S-adenosylmethionine-dependent methyltransferase activity);GO:0016740(transferase activity)	-	53.1584	165.616	26.8	97.4584	26.8	38.2645	1.42778	0.513774			OK	OK
M300004025	M300004025	ENSMUSG00000024276	NM_027007	69256	Zfp397	zinc finger protein 397 [Source:MarkerSymbol;Acc:MGI:1916506]	GO:0006355(regulation of transcription, DNA-dependent)	GO:0003676(nucleic acid binding);GO:0003700(transcription factor activity);GO:0008270(zinc ion binding);GO:0046872(metal ion binding)	GO:0005622(intracellular);GO:0005634(nucleus)	52.4211	162.934	26.0626	94.7765	26.0626	37.2115	1.42777	0.513765			OK	OK
M200008879	M200008879	ENSMUSG00000031845	NM_021486	63857	Bcmo1	beta-carotene 15,15'-monooxygenase [Source:MarkerSymbol;Acc:MGI:1926923]	-	GO:0003834(beta-carotene 15,15'-monooxygenase activity);GO:0004497(monooxygenase activity);GO:0005506(iron ion binding);GO:0016491(oxidoreductase activity);GO:0016702(oxidoreductase activity, acting on single donors with incorporation of molecular oxygen, incorporation of two atoms of oxygen)	-	29.0016	77.7685	2.64316	9.61116	2.64316	3.77357	1.42767	0.513664			OK	OK
M300008255	M300008255	ENSMUSG00000032425	XM_150216	-	4930422I07Rik	RIKEN cDNA 4930422I07 gene [Source:MarkerSymbol;Acc:MGI:1918890]	GO:0006355(regulation of transcription, DNA-dependent);GO:0006508(proteolysis)	GO:0003676(nucleic acid binding);GO:0008237(metallopeptidase activity);GO:0008270(zinc ion binding)	GO:0005622(intracellular);GO:0005634(nucleus)	54.74	171.33	28.3815	103.173	28.3815	40.508	1.42727	0.513253			OK	OK
M200014879	M200014879	ENSMUSG00000030400	NM_007949	-	Ercc2	excision repair cross-complementing rodent repair deficiency, complementation group 2 [Source:MarkerSymbol;Acc:MGI:95413]	-	-	-	30.502	83.2193	4.14358	15.062	4.14358	5.91369	1.42719	0.513182			OK	OK
M300009843	M300009843	ENSMUSG00000035299	-	671548	Mid1	midline 1 [Source:MarkerSymbol;Acc:MGI:1100537]	GO:0006512(ubiquitin cycle);GO:0007026(negative regulation of microtubule depolymerization)	GO:0005515(protein binding);GO:0008270(zinc ion binding);GO:0016874(ligase activity);GO:0046872(metal ion binding)	GO:0005622(intracellular);GO:0005874(microtubule);GO:0015630(microtubule cytoskeleton)	32.3565	89.9598	5.99799	21.8024	5.99799	8.56014	1.42717	0.513155			OK	OK
M400001091	M400001091	ENSMUSG00000028525	NM_019840	-	Pde4b	phosphodiesterase 4B, cAMP specific [Source:MarkerSymbol;Acc:MGI:99557]	GO:0006939(smooth muscle contraction);GO:0007165(signal transduction)	GO:0003824(catalytic activity);GO:0004114(3',5'-cyclic-nucleotide phosphodiesterase activity);GO:0004115(3',5'-cyclic-AMP phosphodiesterase activity)	-	152.468	526.515	126.109	458.358	126.109	179.962	1.42703	0.51302			OK	OK
M200014172	M200014172	ENSMUSG00000023971	NM_144857	224823	BC011248	cDNA sequence BC011248 [Source:MarkerSymbol;Acc:MGI:2385053]	-	-	-	213.736	749.15	187.378	680.992	187.378	267.374	1.42692	0.512906			OK	OK
M400003942	M400003942	-	NM_138758	-	-	-	GO:0006118(electron transport);GO:0045329(carnitine biosynthetic process)	GO:0005506(iron ion binding);GO:0016491(oxidoreductase activity);GO:0016702(oxidoreductase activity, acting on single donors with incorporation of molecular oxygen, incorporation of two atoms of oxygen);GO:0031418(L-ascorbic acid binding);GO:0050353(trimethyllysine dioxygenase activity)	GO:0005739(mitochondrion)	48.9317	150.178	22.5732	82.0206	22.5732	32.2032	1.42661	0.512592			OK	OK
M300008387	M300008387	ENSMUSG00000032688	NM_172833	240354	Malt1	mucosa associated lymphoid tissue lymphoma translocation gene 1 [Source:MarkerSymbol;Acc:MGI:2445027]	GO:0001923(B-1 B cell differentiation);GO:0002237(response to molecule of bacterial origin);GO:0002726(positive regulation of T cell cytokine production);GO:0006508(proteolysis);GO:0006512(ubiquitin cycle);GO:0006915(apoptosis);GO:0007165(signal transduction);GO:0007249(I-kappaB kinase/NF-kappaB cascade);GO:0007250(activation of NF-kappaB-inducing kinase);GO:0009620(response to fungus);GO:0042098…	GO:0004842(ubiquitin-protein ligase activity);GO:0004871(signal transducer activity);GO:0005515(protein binding);GO:0008233(peptidase activity);GO:0016787(hydrolase activity);GO:0019209(kinase activator activity);GO:0030693(caspase activity);GO:0043621(protein self-association)	GO:0005575(cellular_component);GO:0005634(nucleus);GO:0005737(cytoplasm);GO:0005829(cytosol)	37.963	110.317	11.6045	42.1599	11.6045	16.553	1.42642	0.5124			OK	OK
M300005272	M300005272	ENSMUSG00000026768	NM_001001309	241226	Itga8	integrin alpha 8 [Source:MarkerSymbol;Acc:MGI:109442]	GO:0007155(cell adhesion);GO:0007160(cell-matrix adhesion);GO:0007229(integrin-mediated signaling pathway);GO:0007613(memory);GO:0030030(cell projection organization and biogenesis);GO:0030198(extracellular matrix organization and biogenesis);GO:0042472(inner ear morphogenesis)	GO:0004872(receptor activity);GO:0005515(protein binding)	GO:0008305(integrin complex);GO:0016021(integral to membrane);GO:0045177(apical part of cell)	86.462	286.511	60.1035	218.353	60.1035	85.7307	1.42638	0.512362			OK	OK
M300020293	M300020293	ENSMUSG00000049553	NM_009088	20019	Rpo1-4	RNA polymerase 1-4 [Source:MarkerSymbol;Acc:MGI:1096397]	GO:0006350(transcription)	GO:0003677(DNA binding);GO:0003899(DNA-directed RNA polymerase activity);GO:0005515(protein binding);GO:0008270(zinc ion binding);GO:0016740(transferase activity);GO:0016779(nucleotidyltransferase activity);GO:0046872(metal ion binding)	GO:0005634(nucleus);GO:0005736(DNA-directed RNA polymerase I complex)	40.2244	118.52	13.8659	50.3627	13.8659	19.7736	1.42605	0.512028			OK	OK
M400013882	M400013882	-	-	-	-	-	-	-	-	29.6455	80.0946	3.287	11.9372	3.287	4.68683	1.42587	0.511841			OK	OK
M200000460	M200000460	ENSMUSG00000048806	NM_010510	15977	Ifnb1	interferon beta 1, fibroblast [Source:MarkerSymbol;Acc:MGI:107657]	GO:0006917(induction of apoptosis);GO:0006919(caspase activation);GO:0006952(defense response);GO:0009615(response to virus);GO:0042742(defense response to bacterium)	GO:0005125(cytokine activity);GO:0005126(hematopoietin/interferon-class (D200(domain) cytokine receptor binding)	GO:0005576(extracellular region);GO:0005615(extracellular space)	29.7779	80.5708	3.41941	12.4134	3.41941	4.87381	1.42533	0.511299			OK	OK
M400014868	M400014868	ENSMUSG00000034126	-	217734	Pomt2	protein-O-mannosyltransferase 2 [Source:MarkerSymbol;Acc:MGI:2444430]	GO:0006493(protein amino acid O-linked glycosylation)	GO:0000030(mannosyltransferase activity);GO:0000287(magnesium ion binding);GO:0004169(dolichyl-phosphate-mannose-protein mannosyltransferase activity);GO:0004867(serine-type endopeptidase inhibitor activity);GO:0016740(transferase activity);GO:0016757(transferase activity, transferring glycosyl groups);GO:0046872(metal ion binding)	GO:0005783(endoplasmic reticulum);GO:0005789(endoplasmic reticulum membrane);GO:0016020(membrane);GO:0016021(integral to membrane)	40.6077	119.881	14.2492	51.724	14.2492	20.308	1.42521	0.51117			OK	OK
M300013218	M300013218	ENSMUSG00000041552	XM_142262	211612	Ptchd1	patched domain containing 1 [Source:MarkerSymbol;Acc:MGI:2685233]	-	GO:0008158(hedgehog receptor activity)	GO:0016020(membrane);GO:0016021(integral to membrane)	29.9581	81.2231	3.59966	13.0657	3.59966	5.12991	1.42511	0.511073			OK	OK
M300009708	M300009708	ENSMUSG00000035125	NM_177884	330361	AW146020	expressed sequence AW146020 [Source:MarkerSymbol;Acc:MGI:2141656]	GO:0006350(transcription);GO:0006355(regulation of transcription, DNA-dependent);GO:0045449(regulation of transcription)	GO:0003677(DNA binding);GO:0003700(transcription factor activity)	GO:0005634(nucleus)	29.7583	80.4951	3.39982	12.3377	3.39982	4.84407	1.4248	0.51076			OK	OK
M200002113	M200002113	ENSMUSG00000032726	NM_007558	-	Bmp8a	bone morphogenetic protein 8a [Source:MarkerSymbol;Acc:MGI:104515]	GO:0001503(ossification);GO:0007179(transforming growth factor beta receptor signaling pathway);GO:0007275(multicellular organismal development);GO:0007283(spermatogenesis);GO:0030154(cell differentiation);GO:0040007(growth);GO:0051216(cartilage development)	GO:0005125(cytokine activity);GO:0008083(growth factor activity)	GO:0005615(extracellular space)	29.8018	80.6529	3.44333	12.4956	3.44333	4.90605	1.4248	0.510758			OK	OK
M200013683	M200013683	ENSMUSG00000038530	NM_009062	19736	Rgs4	regulator of G-protein signaling 4 [Source:MarkerSymbol;Acc:MGI:108409]	GO:0007186(G-protein coupled receptor protein signaling pathway);GO:0009968(negative regulation of signal transduction)	GO:0004871(signal transducer activity);GO:0005096(GTPase activator activity)	GO:0005737(cytoplasm)	30.6562	83.7531	4.29774	15.5957	4.29774	6.12324	1.42476	0.510716			OK	OK
M300000127	M300000127	ENSMUSG00000000838	NM_008031	-	Fmr1	fragile X mental retardation syndrome 1 homolog [Source:MarkerSymbol;Acc:MGI:95564]	GO:0006810(transport);GO:0007417(central nervous system development);GO:0051028(mRNA transport)	GO:0003676(nucleic acid binding);GO:0003723(RNA binding);GO:0005515(protein binding)	GO:0005634(nucleus)	58.2533	183.886	31.8949	115.728	31.8949	45.4376	1.42461	0.510564			OK	OK
M300014263	M300014263	ENSMUSG00000043190	NM_178916	218341	Rfesd	Rieske (Fe-S) domain containing [Source:MarkerSymbol;Acc:MGI:2145198]	GO:0006118(electron transport)	GO:0016491(oxidoreductase activity)	-	96.9311	324.184	70.5727	256.026	70.5727	100.522	1.42438	0.51033			OK	OK
M200008898	M200008898	ENSMUSG00000026736	-	-	4930426L09Rik	RIKEN cDNA 4930426L09 gene [Source:MarkerSymbol;Acc:MGI:1921879]	-	-	-	36.4929	104.918	10.1345	36.761	10.1345	14.4332	1.42417	0.510122			OK	OK
M400003470	M400003470	ENSMUSG00000048833	-	-	Slc39a9	solute carrier family 39 (zinc transporter), member 9 [Source:MarkerSymbol;Acc:MGI:1914820]	-	-	-	32.8829	91.8161	6.52448	23.6587	6.52448	9.28898	1.42371	0.509657			OK	OK
M300000235	M300000235	ENSMUSG00000001833	NM_009859	235072	39332	septin 7 [Source:MarkerSymbol;Acc:MGI:1335094]	GO:0007049(cell cycle);GO:0051291(protein heterooligomerization);GO:0051301(cell division)	GO:0000166(nucleotide binding);GO:0005515(protein binding);GO:0005525(GTP binding)	GO:0001725(stress fiber);GO:0005634(nucleus);GO:0019717(synaptosome)	1735.96	6265.73	1709.6	6197.57	1709.6	2433.31	1.42332	0.509265			OK	OK
M400015809	M400015809	-	-	-	-	-	-	-	-	44.7735	134.895	18.415	66.738	18.415	26.2029	1.42291	0.508846			OK	OK
M400001470	M400001470	ENSMUSG00000032495	XM_135172	634286	Lrrc2	leucine rich repeat containing 2 [Source:MarkerSymbol;Acc:MGI:1921499]	-	-	-	155.124	534.731	128.766	466.574	128.766	183.188	1.42265	0.508577			OK	OK
M300012254	M300012254	ENSMUSG00000039601	NM_030598;NM_207649	53901	Dscr1l1	Down syndrome critical region gene 1-like 1 [Source:MarkerSymbol;Acc:MGI:1858219]	GO:0019722(calcium-mediated signaling)	GO:0000166(nucleotide binding)	-	1283.87	4624.16	1257.51	4556.01	1257.51	1788.8	1.42249	0.508423			OK	OK
M400002023	M400002023	ENSMUSG00000037573	NM_009427	22057	Tob1	transducer of ErbB-2.1 [Source:MarkerSymbol;Acc:MGI:1349721]	GO:0007184(SMAD protein nuclear translocation);GO:0030514(negative regulation of BMP signaling pathway);GO:0045668(negative regulation of osteoblast differentiation)	GO:0003714(transcription corepressor activity);GO:0005515(protein binding);GO:0046332(SMAD binding)	GO:0005737(cytoplasm)	714.137	2559.91	687.778	2491.75	687.778	978.322	1.42244	0.508366			OK	OK
M300021851	M300021851	ENSMUSG00000073228	-	-	4933425L03Rik	RIKEN cDNA 4933425L03 gene [Source:MarkerSymbol;Acc:MGI:1918419]	-	-	-	31.5345	86.9097	5.17607	18.7524	5.17607	7.36263	1.42243	0.508363			OK	OK
M300002923	M300002923	ENSMUSG00000021728	NM_010330	13723	Emb	embigin [Source:MarkerSymbol;Acc:MGI:95321]	-	-	GO:0016020(membrane);GO:0016021(integral to membrane)	31.0916	85.3049	4.73316	17.1476	4.73316	6.73254	1.42242	0.508347			OK	OK
M300009356	M300009356	ENSMUSG00000034450	NM_178747	268756	Gulo	gulonolactone (L-) oxidase [Source:MarkerSymbol;Acc:MGI:1353434]	GO:0006118(electron transport);GO:0009058(biosynthetic process);GO:0019853(L-ascorbic acid biosynthetic process)	GO:0003885(D-arabinono-1,4(lactone oxidase activity);GO:0016491(oxidoreductase activity);GO:0016899(oxidoreductase activity, acting on the CH-OH group of donors, oxygen as acceptor);GO:0050105(L-gulonolactone oxidase activity)	GO:0005783(endoplasmic reticulum);GO:0005792(microsome);GO:0016020(membrane);GO:0016021(integral to membrane)	31.1459	85.4994	4.78741	17.342	4.78741	6.80889	1.42225	0.508175			OK	OK
M200002509	M200002509	ENSMUSG00000003206	NM_015766	50498	Ebi3	Epstein-Barr virus induced gene 3 [Source:MarkerSymbol;Acc:MGI:1354171]	-	GO:0004896(hematopoietin/interferon-class (D200(domain) cytokine receptor activity);GO:0005125(cytokine activity);GO:0005515(protein binding);GO:0019965(interleukin binding);GO:0045523(interleukin-27 receptor binding)	GO:0005615(extracellular space);GO:0016020(membrane)	30.9874	84.9228	4.62892	16.7655	4.62892	6.58252	1.42204	0.507966			OK	OK
M300018586	M300018586	ENSMUSG00000055421	-	211712	Pcdh9	protocadherin 9 [Source:MarkerSymbol;Acc:MGI:1306801]	GO:0007156(homophilic cell adhesion)	GO:0005509(calcium ion binding);GO:0005515(protein binding)	GO:0005887(integral to plasma membrane);GO:0016020(membrane)	77.2847	252.576	50.9262	184.418	50.9262	72.407	1.4218	0.507722			OK	OK
M400000526	M400000526	ENSMUSG00000068554	XM_484361	432836	-	-	-	GO:0003676(nucleic acid binding);GO:0005524(ATP binding);GO:0008026(ATP-dependent helicase activity)	-	31.2848	85.9925	4.92631	17.8352	4.92631	7.00252	1.42145	0.507366			OK	OK
M200004712	M200004712	ENSMUSG00000041650	NM_144844	110821	Pcca	propionyl-Coenzyme A carboxylase, alpha polypeptide [Source:MarkerSymbol;Acc:MGI:97499]	GO:0006768(biotin metabolic process);GO:0008152(metabolic process)	GO:0000166(nucleotide binding);GO:0003824(catalytic activity);GO:0004658(propionyl-CoA carboxylase activity);GO:0005524(ATP binding);GO:0009374(biotin binding);GO:0016874(ligase activity)	GO:0005739(mitochondrion)	199.364	694.45	173.005	626.293	173.005	245.897	1.42133	0.507241			OK	OK
M300005560	M300005560	ENSMUSG00000027284	-	-	Ttbk2	tau tubulin kinase 2 [Source:MarkerSymbol;Acc:MGI:2155779]	GO:0006468(protein amino acid phosphorylation);GO:0018105(peptidyl-serine phosphorylation)	GO:0000166(nucleotide binding);GO:0004672(protein kinase activity);GO:0004674(protein serine/threonine kinase activity);GO:0005524(ATP binding);GO:0016301(kinase activity);GO:0016740(transferase activity)	GO:0005575(cellular_component)	31.0699	85.2076	4.71141	17.0503	4.71141	6.69434	1.42088	0.506784			OK	OK
M200004146	M200004146	ENSMUSG00000022201	NM_011767	22763	Zfr	zinc finger RNA binding protein [Source:MarkerSymbol;Acc:MGI:1341890]	-	GO:0003676(nucleic acid binding);GO:0008270(zinc ion binding);GO:0046872(metal ion binding)	GO:0005622(intracellular);GO:0005634(nucleus)	129.672	442.031	103.314	373.874	103.314	146.792	1.42084	0.506739			OK	OK
M300010567	M300010567	ENSMUSG00000036853	NM_134160	171166	Mcoln3	mucolipin 3 [Source:MarkerSymbol;Acc:MGI:1890500]	GO:0006810(transport);GO:0006811(ion transport);GO:0006812(cation transport);GO:0007605(sensory perception of sound);GO:0007626(locomotory behavior);GO:0042491(auditory receptor cell differentiation)	GO:0005216(ion channel activity);GO:0005261(cation channel activity)	GO:0005737(cytoplasm);GO:0005886(plasma membrane);GO:0016020(membrane);GO:0016021(integral to membrane)	29.9745	81.2425	3.61601	13.0851	3.61601	5.13753	1.42077	0.506676			OK	OK
M300005209	M300005209	ENSMUSG00000026618	NM_198653	636969	Iars2	isoleucine-tRNA synthetase 2, mitochondrial [Source:MarkerSymbol;Acc:MGI:1919586]	-	-	-	83.8181	276.083	57.4597	207.926	57.4597	81.6366	1.42076	0.506667			OK	OK
M200009111	M200009111	ENSMUSG00000023072	NM_028120	636311	Ccdc123	coiled-coil domain containing 123 [Source:MarkerSymbol;Acc:MGI:1919390]	GO:0008150(biological_process)	GO:0005515(protein binding)	GO:0005575(cellular_component)	48.2696	147.433	21.9111	79.2759	21.9111	31.1256	1.42054	0.50644			OK	OK
M300012429	M300012429	ENSMUSG00000039901	-	-	9130011E15Rik	RIKEN cDNA 9130011E15 gene [Source:MarkerSymbol;Acc:MGI:1918867]	-	-	-	29.3806	79.0888	3.02216	10.9314	3.02216	4.29193	1.42015	0.506043			OK	OK
M200012042	M200012042	ENSMUSG00000038462	NM_025710	66694	Uqcrfs1	ubiquinol-cytochrome c reductase, Rieske iron-sulfur polypeptide 1 [Source:MarkerSymbol;Acc:MGI:1913944]	GO:0006118(electron transport);GO:0006810(transport)	GO:0005506(iron ion binding);GO:0008121(ubiquinol-cytochrome-c reductase activity);GO:0016491(oxidoreductase activity);GO:0046872(metal ion binding);GO:0051536(iron-sulfur cluster binding);GO:0051537(2 iron, 2 sulfur cluster binding)	GO:0005739(mitochondrion);GO:0005743(mitochondrial inner membrane);GO:0005746(mitochondrial electron transport chain);GO:0016020(membrane);GO:0016021(integral to membrane);GO:0045285(ubiquinol-cytochrome-c reductase complex)	3923.53	14159.5	3897.17	14091.3	3897.17	5532.58	1.41964	0.505525			OK	OK
M200015330	M200015330	-	-	-	-	-	-	-	-	33.4161	93.6637	7.05765	25.5063	7.05765	10.0144	1.41894	0.504814			OK	OK
M200004512	M200004512	ENSMUSG00000021481	NM_012017	26919	Zfp346	zinc finger protein 346 [Source:MarkerSymbol;Acc:MGI:1349417]	GO:0006915(apoptosis)	GO:0003676(nucleic acid binding);GO:0003723(RNA binding);GO:0003725(double-stranded RNA binding);GO:0005515(protein binding);GO:0008270(zinc ion binding);GO:0046872(metal ion binding)	GO:0005622(intracellular);GO:0005634(nucleus);GO:0005730(nucleolus)	60.1306	190.202	33.7721	122.045	33.7721	47.9176	1.41885	0.504723			OK	OK
M400000556	M400000556	ENSMUSG00000022270	NM_025459	66270	1810015C04Rik	RIKEN cDNA 1810015C04 gene [Source:MarkerSymbol;Acc:MGI:1913520]	-	-	GO:0016021(integral to membrane)	1381.15	4963.92	1354.79	4895.76	1354.79	1922.19	1.41881	0.504684			OK	OK
M300002501	M300002501	ENSMUSG00000054894	NM_026536	68055	Atp5s	ATP synthase, H+ transporting, mitochondrial F0 complex, subunit s [Source:MarkerSymbol;Acc:MGI:1915305]	GO:0006810(transport);GO:0006811(ion transport);GO:0015992(proton transport)	GO:0015078(hydrogen ion transporter activity)	GO:0005739(mitochondrion);GO:0045263(proton-transporting ATP synthase complex, coupling factor F(o))	92.4115	306.841	66.053	238.684	66.053	93.7129	1.41875	0.504622			OK	OK
M300000183	M300000183	ENSMUSG00000001376	NM_024260	73288	Ccdc132	coiled-coil domain containing 132 [Source:MarkerSymbol;Acc:MGI:1920538]	-	-	-	156.663	539.009	130.304	470.851	130.304	184.867	1.41874	0.504606			OK	OK
M400000460	M400000460	ENSMUSG00000021339	XM_354744	380836	Mrs2l	MRS2-like, magnesium homeostasis factor (S. cerevisiae) [Source:MarkerSymbol;Acc:MGI:2685748]	GO:0006810(transport);GO:0006811(ion transport);GO:0030001(metal ion transport);GO:0045449(regulation of transcription)	GO:0000287(magnesium ion binding);GO:0003677(DNA binding);GO:0046873(metal ion transporter activity)	GO:0005739(mitochondrion);GO:0016020(membrane);GO:0016021(integral to membrane)	117.933	399.053	91.5742	330.895	91.5742	129.917	1.41871	0.504581			OK	OK
M400000820	M400000820	ENSMUSG00000025326	NM_011668;NM_173010	22215	Ube3a	ubiquitin protein ligase E3A [Source:MarkerSymbol;Acc:MGI:105098]	GO:0006464(protein modification);GO:0006511(ubiquitin-dependent protein catabolic process);GO:0006512(ubiquitin cycle)	GO:0004842(ubiquitin-protein ligase activity);GO:0005515(protein binding);GO:0016874(ligase activity)	GO:0005622(intracellular);GO:0005634(nucleus);GO:0005829(cytosol)	256.836	900.879	230.478	832.721	230.478	326.946	1.41856	0.504426			OK	OK
M200007154	M200007154	ENSMUSG00000030217	NM_026639	100044249	Art4	ADP-ribosyltransferase 4 [Source:MarkerSymbol;Acc:MGI:1202710]	GO:0006471(protein amino acid ADP-ribosylation);GO:0008150(biological_process)	GO:0003674(molecular_function);GO:0003956(NAD(P)+-protein-arginine ADP-ribosyltransferase activity);GO:0016740(transferase activity);GO:0016757(transferase activity, transferring glycosyl groups)	GO:0005575(cellular_component)	54.6825	170.478	28.324	102.321	28.324	40.1735	1.41836	0.504219			OK	OK
M300004366	M300004366	ENSMUSG00000052085	XM_488529	76088	Dock8	dedicator of cytokinesis 8 [Source:MarkerSymbol;Acc:MGI:1921396]	-	GO:0005085(guanyl-nucleotide exchange factor activity);GO:0005525(GTP binding);GO:0051020(GTPase binding)	-	29.8104	80.6269	3.45192	12.4696	3.45192	4.89584	1.4183	0.504161			OK	OK
M300008249	M300008249	ENSMUSG00000032410	NM_011916	24127	Xrn1	5'-3' exoribonuclease 1 [Source:MarkerSymbol;Acc:MGI:891964]	GO:0000723(telomere maintenance);GO:0006396(RNA processing);GO:0007126(meiosis);GO:0007569(cell aging)	GO:0003676(nucleic acid binding);GO:0003677(DNA binding);GO:0003723(RNA binding);GO:0004518(nuclease activity);GO:0004527(exonuclease activity);GO:0004534(5'-3' exoribonuclease activity);GO:0016787(hydrolase activity)	GO:0005622(intracellular);GO:0005634(nucleus);GO:0005737(cytoplasm)	37.9619	110.063	11.6035	41.9054	11.6035	16.4531	1.41794	0.503801			OK	OK
M300000225	M300000225	ENSMUSG00000001687	NM_011908	24109	Ubl3	ubiquitin-like 3 [Source:MarkerSymbol;Acc:MGI:1344373]	GO:0006464(protein modification);GO:0008150(biological_process)	GO:0003674(molecular_function)	GO:0005575(cellular_component);GO:0016020(membrane)	301.792	1062.87	275.434	994.717	275.434	390.549	1.41794	0.503799			OK	OK
M400001705	M400001705	ENSMUSG00000034480	NM_017398	54004	Diap2	diaphanous homolog 2 (Drosophila) [Source:MarkerSymbol;Acc:MGI:1858500]	GO:0007275(multicellular organismal development);GO:0016043(cellular component organization and biogenesis);GO:0030036(actin cytoskeleton organization and biogenesis);GO:0030041(actin filament polymerization);GO:0030154(cell differentiation);GO:0048477(oogenesis)	GO:0003779(actin binding);GO:0017048(Rho GTPase binding)	-	63.9195	203.786	37.5611	135.628	37.5611	53.2508	1.41771	0.503567			OK	OK
M400003315	M400003315	ENSMUSG00000047528	NM_175370	108812	Als2cr12	amyotrophic lateral sclerosis 2 (juvenile) chromosome region, candidate 12 (human) [Source:MarkerSymbol;Acc:MGI:1918359]	-	-	-	32.199	89.2467	5.84058	21.0894	5.84058	8.28018	1.4177	0.50355			OK	OK
M300001514	M300001514	ENSMUSG00000029202	XM_358357	71521	9030416H16Rik	RIKEN cDNA 9030416H16 gene [Source:MarkerSymbol;Acc:MGI:1918771]	-	-	-	35.8491	102.417	9.49064	34.2593	9.49064	13.451	1.41729	0.503139			OK	OK
M200003775	M200003775	ENSMUSG00000043259	NM_024244	70911	1200015N20Rik	RIKEN cDNA 1200015N20 gene [Source:MarkerSymbol;Acc:MGI:1918971]	-	-	-	53.4719	166.017	27.1135	97.8592	27.1135	38.4218	1.41708	0.502917			OK	OK
M400003200	M400003200	ENSMUSG00000046731	NM_153143	216858	Kctd11	potassium channel tetramerisation domain containing 11 [Source:MarkerSymbol;Acc:MGI:2448712]	GO:0001558(regulation of cell growth);GO:0006813(potassium ion transport);GO:0007049(cell cycle);GO:0007275(multicellular organismal development);GO:0007399(nervous system development);GO:0030154(cell differentiation);GO:0042127(regulation of cell proliferation);GO:0045786(negative regulation of progression through cell cycle)	GO:0003674(molecular_function);GO:0005249(voltage-gated potassium channel activity);GO:0005515(protein binding)	GO:0005737(cytoplasm);GO:0008076(voltage-gated potassium channel complex);GO:0016020(membrane)	38.1583	110.745	11.7999	42.588	11.7999	16.721	1.41705	0.502895			OK	OK
M400005612	M400005612	ENSMUSG00000056735	-	-	A930024E05Rik	RIKEN cDNA A930024E05 gene [Source:MarkerSymbol;Acc:MGI:1924414]	-	-	-	63.5136	202.234	37.1552	134.076	37.1552	52.6416	1.4168	0.502639			OK	OK
M300004402	M300004402	ENSMUSG00000024975	NM_011050	18569	Pdcd4	programmed cell death 4 [Source:MarkerSymbol;Acc:MGI:107490]	-	-	-	50.2659	154.419	23.9074	86.2618	23.9074	33.8684	1.41665	0.502483			OK	OK
M400004419	M400004419	ENSMUSG00000053303	NM_146232	236149	BC014805	cDNA sequence BC014805 [Source:MarkerSymbol;Acc:MGI:2385316]	GO:0006810(transport)	GO:0005215(transporter activity)	GO:0016020(membrane);GO:0016021(integral to membrane)	30.1547	81.8517	3.79625	13.6944	3.79625	5.37674	1.41633	0.502154			OK	OK
M400004292	M400004292	ENSMUSG00000052976	XM_484794	-	ENSMUSG00000052976	predicted gene, ENSMUSG00000052976 [Source:MarkerSymbol;Acc:MGI:3642802]	-	-	-	33.9969	95.709	7.63839	27.5516	7.63839	10.8174	1.41619	0.502016			OK	OK
M300008721	M300008721	ENSMUSG00000056608	XM_284439	-	Chd9	chromodomain helicase DNA binding protein 9 [Source:MarkerSymbol;Acc:MGI:1924001]	GO:0006333(chromatin assembly or disassembly);GO:0006350(transcription);GO:0006355(regulation of transcription, DNA-dependent);GO:0016568(chromatin modification)	GO:0000166(nucleotide binding);GO:0003676(nucleic acid binding);GO:0003677(DNA binding);GO:0003682(chromatin binding);GO:0004386(helicase activity);GO:0005515(protein binding);GO:0005524(ATP binding);GO:0016787(hydrolase activity)	GO:0000785(chromatin);GO:0005634(nucleus)	32.6127	90.712	6.25424	22.5546	6.25424	8.85549	1.41592	0.501737			OK	OK
M200006801	M200006801	ENSMUSG00000024863	NM_010776	17195	Mbl2	mannose binding lectin (C) [Source:MarkerSymbol;Acc:MGI:96924]	GO:0006817(phosphate transport);GO:0006955(immune response);GO:0006958(complement activation, classical pathway);GO:0045087(innate immune response)	GO:0005509(calcium ion binding);GO:0005529(sugar binding);GO:0005537(mannose binding)	GO:0005615(extracellular space);GO:0005737(cytoplasm);GO:0005783(endoplasmic reticulum);GO:0016020(membrane)	30.8354	84.2997	4.47691	16.1423	4.47691	6.33786	1.41568	0.501493			OK	OK
M300009528	M300009528	ENSMUSG00000034761	NM_024275	399510	Map4k5	mitogen-activated protein kinase kinase kinase kinase 5 [Source:MarkerSymbol;Acc:MGI:1925503]	GO:0006468(protein amino acid phosphorylation);GO:0006950(response to stress);GO:0007155(cell adhesion);GO:0007243(protein kinase cascade)	GO:0000166(nucleotide binding);GO:0004672(protein kinase activity);GO:0004674(protein serine/threonine kinase activity);GO:0005083(small GTPase regulator activity);GO:0005515(protein binding);GO:0005524(ATP binding);GO:0016301(kinase activity);GO:0016740(transferase activity)	GO:0005737(cytoplasm);GO:0016021(integral to membrane)	417.715	1479.05	391.357	1410.9	391.357	553.951	1.41546	0.501275			OK	OK
M200015761	M200015761	ENSMUSG00000021715	XM_127535	67285	Sdccag10	serologically defined colon cancer antigen 10 [Source:MarkerSymbol;Acc:MGI:1914535]	GO:0006457(protein folding)	GO:0003755(peptidyl-prolyl cis-trans isomerase activity);GO:0016853(isomerase activity)	GO:0005634(nucleus);GO:0005737(cytoplasm)	84.5087	277.791	58.1502	209.634	58.1502	82.3071	1.41542	0.501232			OK	OK
M200014108	M200014108	-	NM_015762	50493	-	-	GO:0006118(electron transport);GO:0006125(thioredoxin pathway);GO:0008283(cell proliferation);GO:0045454(cell redox homeostasis)	GO:0004791(thioredoxin-disulfide reductase activity);GO:0008430(selenium binding);GO:0015036(disulfide oxidoreductase activity);GO:0016491(oxidoreductase activity);GO:0016654(oxidoreductase activity, acting on NADH or NADPH, disulfide as acceptor);GO:0050660(FAD binding);GO:0050661(NADP binding)	GO:0005737(cytoplasm);GO:0005829(cytosol)	638.005	2273.14	611.647	2204.98	611.647	865.729	1.41541	0.501216			OK	OK
M400009759	M400009759	=HYPERLINK("http://uswest.ensembl.org/Mus_musculus/Gene/Summary?g=ENSMUSG00000074702;ENSMUSG00000075347;ENSMUSG00000071023;ENSMUSG00000073504;ENSMUSG00000075354;ENSMUSG00000075375;ENSMUSG00000074014;ENSMUSG00000075451;ENSMUSG00000074707;ENSMUSG00000073309	NM_201530;XM_487036	-	Sly	Sycp3 like Y-linked [Source:MarkerSymbol;Acc:MGI:2687328]	-	-	-	34.1499	96.2351	7.79148	28.0777	7.79148	11.024	1.41488	0.500678			OK	OK
M300003495	M300003495	ENSMUSG00000022772	NM_177103	320213	Senp5	SUMO/sentrin specific peptidase 5 [Source:MarkerSymbol;Acc:MGI:2443596]	GO:0006508(proteolysis);GO:0006512(ubiquitin cycle);GO:0007049(cell cycle);GO:0051301(cell division)	GO:0008233(peptidase activity);GO:0008234(cysteine-type peptidase activity);GO:0016787(hydrolase activity)	GO:0005634(nucleus)	39.5612	115.734	13.2027	47.5762	13.2027	18.6796	1.41483	0.500626			OK	OK
M300010020	M300010020	ENSMUSG00000035623	XM_133622	233532	Rsf1	remodeling and spacing factor 1 [Source:MarkerSymbol;Acc:MGI:2682305]	-	GO:0005515(protein binding);GO:0008270(zinc ion binding)	-	60.035	189.508	33.6765	121.351	33.6765	47.6453	1.41479	0.500592			OK	OK
M400007270	M400007270	ENSMUSG00000072249;ENSMUSG00000060685	NM_031261;XM_486615	100042782	Fthl17	ferritin, heavy polypeptide-like 17 [Source:MarkerSymbol;Acc:MGI:1933180]	-	-	-	29.158	78.2437	2.79949	10.0863	2.79949	3.96012	1.41458	0.500377			OK	OK
M200006163	M200006163	ENSMUSG00000021817	NM_030180	78787	Usp54	ubiquitin specific peptidase 54 [Source:MarkerSymbol;Acc:MGI:1926037]	GO:0006810(transport)	GO:0005215(transporter activity)	GO:0016020(membrane)	55.3307	172.536	28.9722	104.378	28.9722	40.9813	1.41451	0.500298			OK	OK
M400012256	M400012256	ENSMUSG00000020593	NM_172950	-	Lpin1	lipin 1 [Source:MarkerSymbol;Acc:MGI:1891340]	GO:0006629(lipid metabolic process);GO:0045598(regulation of fat cell differentiation)	GO:0003674(molecular_function)	GO:0005634(nucleus)	45.3641	136.608	19.0057	68.4509	19.0057	26.8754	1.41407	0.499859			OK	OK
M300001369	M300001369	ENSMUSG00000015133	XM_485946	-	Lrrk1	leucine-rich repeat kinase 1 [Source:MarkerSymbol;Acc:MGI:2142227]	GO:0006468(protein amino acid phosphorylation);GO:0007264(small GTPase mediated signal transduction)	GO:0000166(nucleotide binding);GO:0000287(magnesium ion binding);GO:0004672(protein kinase activity);GO:0004674(protein serine/threonine kinase activity);GO:0004713(protein-tyrosine kinase activity);GO:0005515(protein binding);GO:0005524(ATP binding);GO:0005525(GTP binding);GO:0016301(kinase activity);GO:0016740(transferase activity);GO:0030145(manganese ion binding);GO:0046872(metal ion binding)	GO:0005622(intracellular)	39.9649	117.156	13.6065	48.9991	13.6065	19.2382	1.4139	0.499683			OK	OK
M300006547	M300006547	ENSMUSG00000029208	NM_172711	231279	Guf1	GUF1 GTPase homolog (S. cerevisiae) [Source:MarkerSymbol;Acc:MGI:2140726]	GO:0006413(translational initiation);GO:0007264(small GTPase mediated signal transduction)	GO:0000166(nucleotide binding);GO:0003743(translation initiation factor activity);GO:0003746(translation elongation factor activity);GO:0003924(GTPase activity);GO:0005525(GTP binding)	GO:0005622(intracellular)	51.914	160.182	25.5556	92.0242	25.5556	36.1309	1.41382	0.499596			OK	OK
M200002972	M200002972	ENSMUSG00000029167	NM_008904	19017	Ppargc1a	peroxisome proliferative activated receptor, gamma, coactivator 1 alpha [Source:MarkerSymbol;Acc:MGI:1342774]	GO:0001659(thermoregulation);GO:0001678(cell glucose homeostasis);GO:0006094(gluconeogenesis);GO:0006118(electron transport);GO:0006350(transcription);GO:0006355(regulation of transcription, DNA-dependent);GO:0006367(transcription initiation from RNA polymerase II promoter);GO:0006397(mRNA processing);GO:0006461(protein complex assembly);GO:0007005(mitochondrion organization and biogenesis);GO:00…	GO:0000166(nucleotide binding);GO:0003676(nucleic acid binding);GO:0003677(DNA binding);GO:0003713(transcription coactivator activity);GO:0003723(RNA binding);GO:0004872(receptor activity);GO:0005515(protein binding);GO:0008134(transcription factor binding);GO:0016455(RNA polymerase II transcription mediator activity);GO:0016563(transcriptional activator activity);GO:0030374(ligand-dependent nucl…	GO:0005634(nucleus);GO:0005665(DNA-directed RNA polymerase II, core complex)	204.688	710.269	178.33	642.112	178.33	252.108	1.41372	0.499494			OK	OK
M300005260	M300005260	ENSMUSG00000048592;ENSMUSG00000026739	NM_007552	12151	Bmi1	B lymphoma Mo-MLV insertion region 1 [Source:MarkerSymbol;Acc:MGI:88174]	GO:0000122(negative regulation of transcription from RNA polymerase II promoter);GO:0001501(skeletal development);GO:0006350(transcription);GO:0006355(regulation of transcription, DNA-dependent);GO:0006959(humoral immune response);GO:0007420(brain development);GO:0009987(cellular process);GO:0016568(chromatin modification);GO:0016573(histone acetylation);GO:0016574(histone ubiquitination);GO:0048…	GO:0003682(chromatin binding);GO:0004842(ubiquitin-protein ligase activity);GO:0005515(protein binding);GO:0008270(zinc ion binding);GO:0016564(transcriptional repressor activity);GO:0046872(metal ion binding)	GO:0000151(ubiquitin ligase complex);GO:0005634(nucleus);GO:0016604(nuclear body);GO:0031519(PcG protein complex)	49.38	151.049	23.0216	82.8912	23.0216	32.545	1.41368	0.499453			OK	OK
M200014508	M200014508	ENSMUSG00000031644	XM_356077	-	Nek1	NIMA (never in mitosis gene a)-related expressed kinase 1 [Source:MarkerSymbol;Acc:MGI:97303]	GO:0006468(protein amino acid phosphorylation);GO:0006974(response to DNA damage stimulus);GO:0007049(cell cycle);GO:0007067(mitosis);GO:0010212(response to ionizing radiation);GO:0051301(cell division)	GO:0000166(nucleotide binding);GO:0000287(magnesium ion binding);GO:0004672(protein kinase activity);GO:0004674(protein serine/threonine kinase activity);GO:0004713(protein-tyrosine kinase activity);GO:0005524(ATP binding);GO:0016301(kinase activity);GO:0016740(transferase activity);GO:0046872(metal ion binding)	GO:0005634(nucleus);GO:0005737(cytoplasm)	32.224	89.2762	5.86557	21.1188	5.86557	8.29174	1.41363	0.499403			OK	OK
M300001498	M300001498	ENSMUSG00000016200	NM_181546	329324	Syt14	synaptotagmin XIV [Source:MarkerSymbol;Acc:MGI:2444490]	-	GO:0005543(phospholipid binding);GO:0005544(calcium-dependent phospholipid binding);GO:0042803(protein homodimerization activity);GO:0046982(protein heterodimerization activity)	GO:0016020(membrane);GO:0016021(integral to membrane)	32.1827	89.1245	5.82423	20.9672	5.82423	8.2322	1.41344	0.499211			OK	OK
M200005882	M200005882	ENSMUSG00000001056	NM_026631	-	Nola2	nucleolar protein family A, member 2 [Source:MarkerSymbol;Acc:MGI:1098547]	-	-	-	92.4427	305.957	66.0843	237.799	66.0843	93.3656	1.41283	0.498584			OK	OK
M200009789	M200009789	ENSMUSG00000021027	NM_001003719;NM_019994	56784	Garnl1	GTPase activating RANGAP domain-like 1 [Source:MarkerSymbol;Acc:MGI:1931050]	GO:0045449(regulation of transcription);GO:0051056(regulation of small GTPase mediated signal transduction)	GO:0005096(GTPase activator activity);GO:0005098(Ran GTPase activator activity);GO:0005515(protein binding);GO:0008270(zinc ion binding);GO:0046872(metal ion binding)	GO:0005622(intracellular);GO:0005634(nucleus);GO:0005737(cytoplasm)	64.6818	206.014	38.3233	137.857	38.3233	54.1259	1.41235	0.498098			OK	OK
M300013634	M300013634	ENSMUSG00000048874	XM_129836	213109	Phf3	PHD finger protein 3 [Source:MarkerSymbol;Acc:MGI:2446126]	GO:0006350(transcription)	GO:0003746(translation elongation factor activity);GO:0005515(protein binding);GO:0008270(zinc ion binding)	-	36.5918	104.964	10.2333	36.807	10.2333	14.4513	1.41218	0.497928			OK	OK
M400004100	M400004100	ENSMUSG00000052390	-	-	ENSMUSG00000052390	predicted gene, ENSMUSG00000052390 [Source:MarkerSymbol;Acc:MGI:3642095]	-	-	-	30.1547	81.8117	3.79625	13.6543	3.79625	5.361	1.41218	0.497926			OK	OK
M400007407	M400007407	ENSMUSG00000061525	NM_198655	381393	4921509C19Rik	RIKEN cDNA 4921509C19 gene [Source:MarkerSymbol;Acc:MGI:2685851]	GO:0006468(protein amino acid phosphorylation)	GO:0000166(nucleotide binding);GO:0004672(protein kinase activity);GO:0004674(protein serine/threonine kinase activity);GO:0005524(ATP binding);GO:0016301(kinase activity);GO:0016740(transferase activity)	-	31.2045	85.5871	4.84598	17.4298	4.84598	6.84335	1.41217	0.497912			OK	OK
M300018310	M300018310	ENSMUSG00000047466	-	-	8030462N17Rik	RIKEN cDNA 8030462N17 gene [Source:MarkerSymbol;Acc:MGI:2444951]	-	-	-	54.6478	169.906	28.2894	101.749	28.2894	39.9491	1.41216	0.497902			OK	OK
M300015108	M300015108	-	XM_132207	-	-	-	-	-	-	38.522	111.891	12.1635	43.7334	12.1635	17.1708	1.41166	0.497392			OK	OK
M400015671	M400015671	-	-	242083	-	-	-	-	-	91.5397	302.443	65.1812	234.286	65.1812	91.986	1.41124	0.496959			OK	OK
M400003886	M400003886	ENSMUSG00000036661	-	105841	Dennd3	DENN/MADD domain containing 3 [Source:MarkerSymbol;Acc:MGI:2146009]	-	-	-	30.9092	84.5101	4.55075	16.3528	4.55075	6.42049	1.41086	0.496577			OK	OK
M400003850	M400003850	ENSMUSG00000051627	NM_015787	50709	Hist1h1e	histone cluster 1, H1e [Source:MarkerSymbol;Acc:MGI:1931527]	GO:0006334(nucleosome assembly);GO:0016584(nucleosome spacing)	GO:0003677(DNA binding);GO:0005515(protein binding)	GO:0000786(nucleosome);GO:0005634(nucleus);GO:0005694(chromosome)	29.5477	79.615	3.18924	11.4576	3.18924	4.49854	1.41054	0.496243			OK	OK
M300017976	M300017976	ENSMUSG00000018501	NM_011308	20185	Ncor1	nuclear receptor co-repressor 1 [Source:MarkerSymbol;Acc:MGI:1349717]	GO:0006350(transcription);GO:0006355(regulation of transcription, DNA-dependent);GO:0016481(negative regulation of transcription);GO:0016568(chromatin modification);GO:0045449(regulation of transcription);GO:0045892(negative regulation of transcription, DNA-dependent)	GO:0003677(DNA binding);GO:0004872(receptor activity);GO:0005515(protein binding);GO:0016564(transcriptional repressor activity)	GO:0005634(nucleus)	301.097	1055.12	274.738	986.967	274.738	387.507	1.41046	0.496164			OK	OK
M400014668	M400014668	-	-	-	-	-	-	-	-	56.3263	175.764	29.9679	107.607	29.9679	42.249	1.40981	0.4955			OK	OK
M200007335	M200007335	ENSMUSG00000054966	NM_028742	-	Ifltd1	intermediate filament tail domain containing 1 [Source:MarkerSymbol;Acc:MGI:1921321]	-	-	-	32.1024	88.7793	5.7439	20.6219	5.7439	8.09665	1.40961	0.495293			OK	OK
M300012463	M300012463	ENSMUSG00000039977	NM_181816	-	Ccdc67	coiled-coil domain containing 67 [Source:MarkerSymbol;Acc:MGI:2443026]	-	-	-	30.8929	84.4344	4.5344	16.277	4.5344	6.39075	1.40939	0.495073			OK	OK
M200007405	M200007405	ENSMUSG00000022595	XM_128291	68311	Lypd2	Ly6/Plaur domain containing 2 [Source:MarkerSymbol;Acc:MGI:1915561]	-	GO:0048503(GPI anchor binding)	GO:0016020(membrane)	29.9788	81.1498	3.62033	12.9925	3.62033	5.10114	1.40903	0.494699			OK	OK
M200001627	M200001627	ENSMUSG00000026638	NM_016851	54139	A130010J15Rik	RIKEN cDNA A130010J15 gene [Source:MarkerSymbol;Acc:MGI:2441776]	GO:0006350(transcription);GO:0006355(regulation of transcription, DNA-dependent)	GO:0003677(DNA binding);GO:0003700(transcription factor activity)	GO:0005622(intracellular);GO:0005634(nucleus)	33.328	93.1666	6.96956	25.0092	6.96956	9.81921	1.40887	0.49454			OK	OK
M300006583	M300006583	-	XM_485660	-	-	-	GO:0006506(GPI anchor biosynthetic process);GO:0008152(metabolic process)	GO:0005515(protein binding);GO:0008484(sulfuric ester hydrolase activity);GO:0051267(CP2 mannose-ethanolamine phosphotransferase activity)	GO:0005783(endoplasmic reticulum)	46.528	140.493	20.1695	72.3353	20.1695	28.4005	1.40809	0.493744			OK	OK
M300004076	M300004076	-	-	14969	-	-	GO:0002504(antigen processing and presentation of peptide or polysaccharide antigen via MHC class II);GO:0006955(immune response);GO:0019886(antigen processing and presentation of exogenous peptide antigen via MHC class II)	GO:0005515(protein binding)	GO:0016020(membrane);GO:0016021(integral to membrane);GO:0042613(MHC class II protein complex)	56.4067	175.91	30.0482	107.753	30.0482	42.3062	1.40795	0.493592			OK	OK
M200007915	M200007915	ENSMUSG00000031731	NM_009677	11765	Ap1g1	adaptor protein complex AP-1, gamma 1 subunit [Source:MarkerSymbol;Acc:MGI:101919]	GO:0006461(protein complex assembly);GO:0006810(transport);GO:0006886(intracellular protein transport);GO:0006897(endocytosis);GO:0015031(protein transport);GO:0016192(vesicle-mediated transport)	GO:0005488(binding);GO:0005515(protein binding)	GO:0005802(Golgi trans face);GO:0005905(coated pit);GO:0030130(clathrin coat of trans-Golgi network vesicle);GO:0030136(clathrin-coated vesicle);GO:0048471(perinuclear region of cytoplasm)	79.2572	257.827	52.8988	189.67	52.8988	74.4689	1.40776	0.493403			OK	OK
M200003989	M200003989	ENSMUSG00000048490	NM_173440	-	Nrip1	nuclear receptor interacting protein 1 [Source:MarkerSymbol;Acc:MGI:1315213]	GO:0000122(negative regulation of transcription from RNA polymerase II promoter);GO:0001543(ovarian follicle rupture);GO:0006350(transcription);GO:0006355(regulation of transcription, DNA-dependent);GO:0019915(sequestering of lipid);GO:0030728(ovulation);GO:0045944(positive regulation of transcription from RNA polymerase II promoter)	GO:0003713(transcription coactivator activity);GO:0003714(transcription corepressor activity);GO:0004872(receptor activity);GO:0005102(receptor binding);GO:0005515(protein binding);GO:0030331(estrogen receptor binding);GO:0035259(glucocorticoid receptor binding);GO:0042826(histone deacetylase binding);GO:0046965(retinoid X receptor binding)	GO:0000118(histone deacetylase complex);GO:0005634(nucleus)	67.0455	214.028	40.687	145.871	40.687	57.2723	1.40763	0.493269			OK	OK
M200006278	M200006278	ENSMUSG00000000325	NM_033474	11877	Arvcf	armadillo repeat gene deleted in velo-cardio-facial syndrome [Source:MarkerSymbol;Acc:MGI:109620]	GO:0007155(cell adhesion);GO:0016339(calcium-dependent cell-cell adhesion)	GO:0005198(structural molecule activity);GO:0005488(binding);GO:0005515(protein binding)	GO:0005634(nucleus);GO:0005737(cytoplasm);GO:0005856(cytoskeleton);GO:0005886(plasma membrane)	49.304	150.415	22.9456	82.2577	22.9456	32.2963	1.40752	0.493155			OK	OK
M200004995	M200004995	ENSMUSG00000022514	NM_008364	16180	Il1rap	interleukin 1 receptor accessory protein [Source:MarkerSymbol;Acc:MGI:104975]	GO:0019221(cytokine and chemokine mediated signaling pathway);GO:0042094(interleukin-2 biosynthetic process)	GO:0004871(signal transducer activity);GO:0004872(receptor activity);GO:0004888(transmembrane receptor activity);GO:0004908(interleukin-1 receptor activity);GO:0005515(protein binding)	GO:0016020(membrane);GO:0016021(integral to membrane)	39.0681	113.705	12.7096	45.5481	12.7096	17.8833	1.40707	0.492689			OK	OK
M400010754	M400010754	ENSMUSG00000067158	NM_007735	12829	Col4a4	procollagen, type IV, alpha 4 [Source:MarkerSymbol;Acc:MGI:104687]	-	-	-	32.9232	91.6828	6.56474	23.5254	6.56474	9.23663	1.40701	0.492628			OK	OK
M400014179	M400014179	-	-	-	-	-	-	-	-	30.578	83.2781	4.21958	15.1208	4.21958	5.93677	1.40696	0.492579			OK	OK
M300002682	M300002682	ENSMUSG00000064326	NM_013929	-	Siva1	SIVA1, apoptosis-inducing factor [Source:MarkerSymbol;Acc:MGI:1353606]	GO:0006915(apoptosis);GO:0043065(positive regulation of apoptosis)	GO:0001618(viral receptor activity);GO:0005164(tumor necrosis factor receptor binding);GO:0005175(CD27 receptor binding);GO:0005515(protein binding);GO:0008270(zinc ion binding);GO:0046872(metal ion binding)	GO:0005634(nucleus);GO:0005737(cytoplasm)	476.235	1680.04	449.877	1611.88	449.877	632.862	1.40674	0.492361			OK	OK
M300004796	M300004796	ENSMUSG00000025821	NM_146175	101095	Zfp282	zinc finger protein 282 [Source:MarkerSymbol;Acc:MGI:2141413]	GO:0006350(transcription);GO:0006355(regulation of transcription, DNA-dependent);GO:0007018(microtubule-based movement)	GO:0003676(nucleic acid binding);GO:0003677(DNA binding);GO:0005198(structural molecule activity);GO:0008270(zinc ion binding);GO:0046872(metal ion binding)	GO:0005622(intracellular);GO:0005634(nucleus);GO:0005874(microtubule)	36.8403	105.713	10.4818	37.5555	10.4818	14.7452	1.40674	0.492359			OK	OK
M300011280	M300011280	ENSMUSG00000038010	-	-	6230424H07Rik	RIKEN cDNA 6230424H07 gene [Source:MarkerSymbol;Acc:MGI:1923388]	GO:0008150(biological_process)	GO:0003674(molecular_function)	GO:0005575(cellular_component)	30.9114	84.4698	4.55291	16.3125	4.55291	6.40467	1.40672	0.492334			OK	OK
M300003398	M300003398	ENSMUSG00000052917	NM_001003971;NM_001003972;NM_001003973;NM_025483	66315	Senp7	SUMO1/sentrin specific peptidase 7 [Source:MarkerSymbol;Acc:MGI:1913565]	GO:0006508(proteolysis);GO:0006512(ubiquitin cycle)	GO:0008233(peptidase activity);GO:0008234(cysteine-type peptidase activity);GO:0016787(hydrolase activity)	-	66.0715	210.431	39.7131	142.274	39.7131	55.8601	1.40659	0.492203			OK	OK
M200007914	M200007914	ENSMUSG00000037104	NM_019654	56468	Socs5	suppressor of cytokine signaling 5 [Source:MarkerSymbol;Acc:MGI:2385459]	GO:0001558(regulation of cell growth);GO:0007173(epidermal growth factor receptor signaling pathway);GO:0007242(intracellular signaling cascade);GO:0007259(JAK-STAT cascade);GO:0009968(negative regulation of signal transduction);GO:0019221(cytokine and chemokine mediated signaling pathway);GO:0045627(positive regulation of T-helper 1 cell differentiation);GO:0045629(negative regulation of T-helpe…	GO:0005154(epidermal growth factor receptor binding);GO:0005515(protein binding);GO:0019210(kinase inhibitor activity)	GO:0005737(cytoplasm)	43.4479	129.352	17.0894	61.1951	17.0894	24.0266	1.40593	0.49153			OK	OK
M300017715	M300017715	ENSMUSG00000057738	-	-	Spna2	spectrin alpha 2 [Source:MarkerSymbol;Acc:MGI:98386]	GO:0051016(barbed-end actin filament capping)	GO:0003779(actin binding);GO:0005509(calcium ion binding);GO:0005516(calmodulin binding)	GO:0005856(cytoskeleton);GO:0005916(fascia adherens);GO:0016020(membrane);GO:0030018(Z disc)	36.3767	104.028	10.0182	35.8706	10.0182	14.0836	1.4058	0.491395			OK	OK
M300019919	M300019919	ENSMUSG00000049160	-	100048317	4930469G21Rik	RIKEN cDNA 4930469G21 gene [Source:MarkerSymbol;Acc:MGI:1922183]	-	-	-	32.2359	89.198	5.8774	21.0406	5.8774	8.26104	1.40556	0.491145			OK	OK
M200014249	M200014249	ENSMUSG00000021709	NM_001005868;NM_021563	59079	Erbb2ip	Erbb2 interacting protein [Source:MarkerSymbol;Acc:MGI:1890169]	GO:0006605(protein targeting);GO:0007242(intracellular signaling cascade)	GO:0005515(protein binding)	GO:0016323(basolateral plasma membrane)	226.402	784.056	200.043	715.899	200.043	281.079	1.40509	0.490663			OK	OK
M200013192	M200013192	ENSMUSG00000028397	NM_144787	-	Jmjd2c	jumonji domain containing 2C [Source:MarkerSymbol;Acc:MGI:1924054]	GO:0006350(transcription);GO:0006355(regulation of transcription, DNA-dependent);GO:0016568(chromatin modification)	GO:0003676(nucleic acid binding);GO:0003677(DNA binding);GO:0005506(iron ion binding);GO:0005515(protein binding);GO:0008270(zinc ion binding);GO:0016491(oxidoreductase activity);GO:0016702(oxidoreductase activity, acting on single donors with incorporation of molecular oxygen, incorporation of two atoms of oxygen);GO:0046872(metal ion binding)	GO:0005634(nucleus)	54.3916	168.461	28.0331	100.303	28.0331	39.3815	1.40482	0.490385			OK	OK
M200000516	M200000516	ENSMUSG00000027350	NM_007694	12653	Chgb	chromogranin B [Source:MarkerSymbol;Acc:MGI:88395]	-	-	-	31.7908	87.5933	5.43232	19.436	5.43232	7.63103	1.40474	0.490308			OK	OK
M300005910	M300005910	ENSMUSG00000028033	XM_129704	226922	Kcnq5	potassium voltage-gated channel, subfamily Q, member 5 [Source:MarkerSymbol;Acc:MGI:1924937]	GO:0006810(transport);GO:0006811(ion transport);GO:0006813(potassium ion transport)	GO:0005216(ion channel activity);GO:0005244(voltage-gated ion channel activity);GO:0005249(voltage-gated potassium channel activity);GO:0005267(potassium channel activity);GO:0030955(potassium ion binding)	GO:0008076(voltage-gated potassium channel complex);GO:0016020(membrane);GO:0016021(integral to membrane)	34.8362	98.4891	8.47773	30.3317	8.47773	11.9089	1.40473	0.490296			OK	OK
M300003025	M300003025	ENSMUSG00000021944	NM_008092	-	Gata4	GATA binding protein 4 [Source:MarkerSymbol;Acc:MGI:95664]	GO:0001701(in utero embryonic development);GO:0006350(transcription);GO:0006355(regulation of transcription, DNA-dependent);GO:0006357(regulation of transcription from RNA polymerase II promoter);GO:0007267(cell-cell signaling);GO:0007507(heart development);GO:0010003(gastrulation (sensu Mammalia));GO:0035050(embryonic heart tube development);GO:0035054(embryonic heart tube anterior/posterior pat…	GO:0003677(DNA binding);GO:0003700(transcription factor activity);GO:0003702(RNA polymerase II transcription factor activity);GO:0003704(specific RNA polymerase II transcription factor activity);GO:0005515(protein binding);GO:0008270(zinc ion binding);GO:0016563(transcriptional activator activity);GO:0043565(sequence-specific DNA binding);GO:0046872(metal ion binding)	GO:0005634(nucleus)	60.5192	190.366	34.1608	122.209	34.1608	47.982	1.40459	0.490152			OK	OK
M300005084	M300005084	ENSMUSG00000026399	NM_010016	13136	Cd55	CD55 antigen [Source:MarkerSymbol;Acc:MGI:104850]	GO:0006955(immune response);GO:0006958(complement activation, classical pathway);GO:0045087(innate immune response)	GO:0048503(GPI anchor binding)	GO:0005615(extracellular space);GO:0016020(membrane);GO:0016021(integral to membrane)	89.3508	293.494	62.9924	225.336	62.9924	88.4723	1.40449	0.490049			OK	OK
M300002279	M300002279	ENSMUSG00000020620	-	-	Abca8b	ATP-binding cassette, sub-family A (ABC1), member 8b [Source:MarkerSymbol;Acc:MGI:1351668]	GO:0006810(transport)	GO:0000166(nucleotide binding);GO:0005524(ATP binding);GO:0016887(ATPase activity);GO:0017111(nucleoside-triphosphatase activity);GO:0042626(ATPase activity, coupled to transmembrane movement of substances)	GO:0005743(mitochondrial inner membrane);GO:0016020(membrane);GO:0016021(integral to membrane)	30.6259	83.4209	4.26741	15.2636	4.26741	5.99283	1.40433	0.489878			OK	OK
M400009333	M400009333	ENSMUSG00000070933;ENSMUSG00000048703;ENSMUSG00000073208;ENSMUSG00000033219;ENSMUSG00000069720	-	381715	-	-	-	-	-	31.0449	84.9132	4.68641	16.7558	4.68641	6.57873	1.40379	0.489326			OK	OK
M200014475	M200014475	ENSMUSG00000025078	NM_025811	66866	Nhlrc2	NHL repeat containing 2 [Source:MarkerSymbol;Acc:MGI:1914116]	-	-	-	71.5846	229.84	45.2261	161.683	45.2261	63.4804	1.40362	0.489154			OK	OK
M400005954	M400005954	-	-	-	-	-	-	-	-	36.0412	102.769	9.68271	34.6117	9.68271	13.5894	1.40347	0.488994			OK	OK
M300014667	M300014667	ENSMUSG00000043602	NM_177565	193043	Zfp3	zinc finger protein 3 [Source:MarkerSymbol;Acc:MGI:99177]	GO:0006350(transcription);GO:0006355(regulation of transcription, DNA-dependent)	GO:0003676(nucleic acid binding);GO:0003677(DNA binding);GO:0008270(zinc ion binding);GO:0046872(metal ion binding)	GO:0005622(intracellular);GO:0005634(nucleus)	64.4126	204.161	38.0542	136.004	38.0542	53.3984	1.40322	0.488742			OK	OK
M300011616	M300011616	ENSMUSG00000038542	NM_178708	234069	Pcid2	PCI domain containing 2 [Source:MarkerSymbol;Acc:MGI:2443003]	-	-	-	61.1977	192.67	34.8393	124.512	34.8393	48.8865	1.4032	0.488723			OK	OK
M300020849	M300020849	ENSMUSG00000050138	NM_199251	210741	Kcnk12	potassium channel, subfamily K, member 12 [Source:MarkerSymbol;Acc:MGI:2684043]	GO:0006810(transport);GO:0006811(ion transport);GO:0006813(potassium ion transport)	GO:0005216(ion channel activity);GO:0005267(potassium channel activity)	GO:0016020(membrane);GO:0016021(integral to membrane)	34.5408	97.3904	8.1823	29.233	8.1823	11.4776	1.40273	0.48824			OK	OK
M400012686	M400012686	ENSMUSG00000067861;ENSMUSG00000073225;ENSMUSG00000070940;ENSMUSG00000067848	NR_001586;XR_000248	-	Speer1-ps1	spermatogenesis associated glutamate (E)-rich protein 1, pseudogene 1 [Source:MarkerSymbol;Acc:MGI:1918146]	-	-	-	41.4339	122.011	15.0754	53.8534	15.0754	21.1441	1.40255	0.488057			OK	OK
M400002393	M400002393	-	-	-	-	-	GO:0006355(regulation of transcription, DNA-dependent)	-	GO:0005634(nucleus)	47.6548	144.208	21.2963	76.051	21.2963	29.8594	1.40209	0.487582			OK	OK
M300006809	M300006809	ENSMUSG00000029680	XM_132998	77042	Hyal4	hyaluronoglucosaminidase 4 [Source:MarkerSymbol;Acc:MGI:1924292]	-	-	-	37.4755	107.856	11.117	39.6987	11.117	15.5867	1.40205	0.487539			OK	OK
M300003763	M300003763	ENSMUSG00000023830	NM_010515	16004	Igf2r	insulin-like growth factor 2 receptor [Source:MarkerSymbol;Acc:MGI:96435]	GO:0006810(transport)	GO:0004872(receptor activity);GO:0005215(transporter activity);GO:0005520(insulin-like growth factor binding)	GO:0005615(extracellular space);GO:0005634(nucleus);GO:0005641(nuclear envelope lumen);GO:0005764(lysosome);GO:0005768(endosome);GO:0016020(membrane);GO:0016021(integral to membrane);GO:0030140(trans-Golgi network transport vesicle)	533.022	1877.32	506.663	1809.17	506.663	710.322	1.40196	0.487445			OK	OK
M300006763	M300006763	ENSMUSG00000029605	NM_011853	-	Oas1b	2'-5' oligoadenylate synthetase 1B [Source:MarkerSymbol;Acc:MGI:97430]	-	-	-	32.3597	89.5862	6.00123	21.4289	6.00123	8.41349	1.40196	0.487445			OK	OK
M400012826	M400012826	-	-	-	-	-	-	-	-	32.5574	90.2872	6.19891	22.1298	6.19891	8.6887	1.40165	0.487125			OK	OK
M300021380	M300021380	ENSMUSG00000050705	XM_128627	69662	2310061I04Rik	RIKEN cDNA 2310061I04 gene [Source:MarkerSymbol;Acc:MGI:1916912]	-	-	-	347.647	1214.99	321.289	1146.84	321.289	450.275	1.40146	0.486935			OK	OK
M400011556	M400011556	-	NM_026339	-	-	-	-	-	-	35.8838	102.155	9.5253	33.9976	9.5253	13.3483	1.40135	0.486815			OK	OK
M300013733	M300013733	ENSMUSG00000042506	NM_001004143	216825	Usp22	ubiquitin specific peptidase 22 [Source:MarkerSymbol;Acc:MGI:2144157]	GO:0006511(ubiquitin-dependent protein catabolic process);GO:0006512(ubiquitin cycle);GO:0016579(protein deubiquitination)	GO:0004221(ubiquitin thiolesterase activity);GO:0004843(ubiquitin-specific protease activity);GO:0008233(peptidase activity);GO:0008234(cysteine-type peptidase activity);GO:0008270(zinc ion binding);GO:0016787(hydrolase activity);GO:0046872(metal ion binding)	-	33.0371	91.9943	6.67865	23.837	6.67865	9.35896	1.40132	0.486792			OK	OK
M300005143	M300005143	ENSMUSG00000026500	NM_025511	66359	2310005N03Rik	RIKEN cDNA 2310005N03 gene [Source:MarkerSymbol;Acc:MGI:1913609]	-	-	-	3020.94	10755.7	2994.58	10687.5	2994.58	4196.17	1.40126	0.486721			OK	OK
M300011441	M300011441	ENSMUSG00000038248	NM_175407	109205	5330439J01Rik	RIKEN cDNA 5330439J01 gene [Source:MarkerSymbol;Acc:MGI:1924427]	-	-	-	39.5567	115.259	13.1982	47.1021	13.1982	18.4934	1.40121	0.486669			OK	OK
M400006728	M400006728	ENSMUSG00000059256;ENSMUSG00000022156;ENSMUSG00000040284	NM_010372	14941	Gzmd	granzyme D [Source:MarkerSymbol;Acc:MGI:109255]	GO:0006508(proteolysis);GO:0019835(cytolysis)	GO:0004252(serine-type endopeptidase activity);GO:0008233(peptidase activity);GO:0016787(hydrolase activity)	GO:0005615(extracellular space)	29.6315	79.838	3.27301	11.6807	3.27301	4.58611	1.40119	0.486655			OK	OK
M400012173	M400012173	-	NM_147113	-	-	-	GO:0007165(signal transduction);GO:0007186(G-protein coupled receptor protein signaling pathway);GO:0007608(sensory perception of smell);GO:0050896(response to stimulus)	GO:0004871(signal transducer activity);GO:0004872(receptor activity);GO:0004930(G-protein coupled receptor activity);GO:0004984(olfactory receptor activity)	GO:0016020(membrane);GO:0016021(integral to membrane)	30.693	83.6263	4.33457	15.469	4.33457	6.07348	1.40117	0.486636			OK	OK
[truncated: 26,405 more rows]
